# Supplementary material for: Light-induced fine-tuning of optical cavities for organic optoelectronic devices
Source: Nat Commun. 2025 Sep 25;16:8426. doi: 10.1038/s41467-025-64272-7 (PMC12462449; doi:10.1038/s41467-025-64272-7)
Supplement: Supplementary file 3 — Source data [file 41467_2025_64272_MOESM3_ESM.zip]

Archive with 10 entries (9 files):
- Data availability/
- Data availability/Figure 1.xlsx
- Data availability/Figure 2.xlsx
- Data availability/Figure 3.xlsx
- Data availability/Figure 4.xlsx
- Data availability/Supplementary Fig. 17.xlsx
- Data availability/Supplementary Fig. 23.xlsx
- Data availability/Supplementary Fig. 25.xlsx
- Data availability/Supplementary Fig. 26.xlsx
- Data availability/Supplementary Fig. 5.xlsx
