# Supplementary material for: Light-induced fine-tuning of optical cavities for organic optoelectronic devices
Source: Nat Commun. 2025 Sep 25;16:8426. doi: 10.1038/s41467-025-64272-7 (PMC12462449; doi:10.1038/s41467-025-64272-7)
Supplement: Supplementary file 3 — Source data [file 41467_2025_64272_MOESM3_ESM.zip › Data availability/Figure 1.xlsx]

## Sheet: c_Thickness
Time (h)	BF-DPB (nm)	BF-DPB:NDP9 (nm)
0	285.6	260.9
1	270.2	247.3
2	244	226.8
3	209.8	201.9
4	178.7	182.9
6	129.7	144
8	78.1	103.8
12	0	0

## Sheet: d_Peak shift
Material	Peak shift (%)
NPB	9.24051
BPAPF	20.1492
TCTA	12.2368
MeO-TPD	17.0886
Spiro-TTB	11.791
Spiro-TAD	13.2911
TPBi	19.403
C60	12.4096

## Sheet: e_Conductivity
Time (h)	Conductivity (S/cm)	Conductivity (S/cm)	Conductivity (S/cm)
	5.0 wt.%	7.5 wt.%	10.0 wt.%
0	0.000158698	0.000345056	0.000524001
0.5	0.000126902	0.000299502	0.000471056
1	0.000100701	0.00026793	0.000419445
1.5	6.37554e-05	0.000209956	0.000323714
