# Supplementary material for: Light-induced fine-tuning of optical cavities for organic optoelectronic devices
Source: Nat Commun. 2025 Sep 25;16:8426. doi: 10.1038/s41467-025-64272-7 (PMC12462449; doi:10.1038/s41467-025-64272-7)
Supplement: Supplementary file 3 — Source data [file 41467_2025_64272_MOESM3_ESM.zip › Data availability/Figure 2.xlsx]

## Sheet: a_Cavity peak shift (filter)
w-o treatment	BP 254 nm	BP 313 nm	BP 365 nm	BP 405 nm	BP 436 nm	LP 235 nm	Full range
0	-10	5	10	5	5	-70	-150

## Sheet: b_Cavity peak shift (condition)
Material	Air (nm)	N2 (nm)
BF-DPB:NDP9	-150	0
NPB	-70	0
TCTA	-90	0
MeO-TPD	-40	-5
Spiro-TTB	-75	0
TPBi	-135	5
C60	-105	-5

## Sheet: c-e_XPS
N1s	N1s	N1s	N1s	O1s	O1s	O1s	O1s	O1s	O1s	O1s	O1s	C1s	C1s	C1s	C1s	C1s	C1s	C1s	C1s	C1s	C1s	C1s	C1s	C1s
B.E.(eV) (before)	Peak1 (before)	B.E.(eV) (after)	Peak1 (after)	B.E.(eV) (before)	Peak Sum (before)	Peak1 (before)	B.E.(eV) (after)	Peak Sum (after)	Peak1 (after)	Peak2 (after)	Peak3 (after)	B.E.(eV)	Peak Sum (before)	Peak1 (before)	Peak2 (before)	Peak3 (before)	Peak4 (before)	Peak5 (before)	B.E.(eV)	Peak Sum (after)	Peak1 (after)	Peak2 (after)	Peak3 (after)	Peak4 (after)
403.75	129.107	406	183.639	538	156.087	156.087	538	228.54	228.084	228.124	228.148	296.6	103.729	103.495	103.361	103.376	103.347	103.372	296.6	147.635	147.371	147.507	147.312	147.278
403.7	129.111	405.95	183.643	537.95	156.101	156.101	537.95	228.552	228.088	228.127	228.153	296.55	103.735	103.496	103.361	103.376	103.348	103.373	296.55	147.639	147.372	147.51	147.312	147.278
403.65	129.112	405.9	183.639	537.9	156.118	156.118	537.9	228.555	228.083	228.122	228.149	296.5	103.745	103.502	103.366	103.382	103.354	103.38	296.5	147.644	147.375	147.514	147.314	147.279
403.6	129.11	405.85	183.643	537.85	156.141	156.141	537.85	228.57	228.09	228.128	228.156	296.45	103.746	103.5	103.362	103.378	103.35	103.377	296.45	147.654	147.381	147.523	147.32	147.285
403.55	129.113	405.8	183.641	537.8	156.16	156.16	537.8	228.589	228.101	228.137	228.167	296.4	103.744	103.493	103.355	103.37	103.343	103.371	296.4	147.655	147.378	147.522	147.317	147.281
403.5	129.116	405.75	183.639	537.75	156.178	156.178	537.75	228.609	228.112	228.148	228.179	296.35	103.741	103.486	103.347	103.363	103.335	103.365	296.35	147.661	147.381	147.528	147.319	147.283
403.45	129.119	405.7	183.645	537.7	156.191	156.191	537.7	228.625	228.12	228.154	228.186	296.3	103.744	103.485	103.344	103.36	103.333	103.364	296.3	147.666	147.383	147.532	147.32	147.284
403.4	129.122	405.65	183.649	537.65	156.214	156.214	537.65	228.646	228.131	228.165	228.198	296.25	103.75	103.486	103.345	103.361	103.334	103.366	296.25	147.67	147.382	147.534	147.319	147.283
403.35	129.125	405.6	183.655	537.6	156.231	156.231	537.6	228.657	228.133	228.166	228.201	296.2	103.758	103.49	103.347	103.363	103.336	103.369	296.2	147.679	147.387	147.541	147.324	147.287
403.3	129.13	405.55	183.653	537.55	156.246	156.246	537.55	228.671	228.137	228.168	228.205	296.15	103.763	103.49	103.346	103.362	103.335	103.37	296.15	147.685	147.39	147.547	147.326	147.289
403.25	129.136	405.5	183.653	537.5	156.263	156.263	537.5	228.69	228.147	228.177	228.215	296.1	103.766	103.487	103.342	103.359	103.332	103.369	296.1	147.682	147.383	147.542	147.318	147.281
403.2	129.14	405.45	183.653	537.45	156.285	156.285	537.45	228.708	228.155	228.182	228.223	296.05	103.773	103.49	103.343	103.36	103.334	103.372	296.05	147.686	147.383	147.546	147.319	147.281
403.15	129.142	405.4	183.658	537.4	156.308	156.308	537.4	228.72	228.157	228.183	228.226	296	103.774	103.486	103.338	103.355	103.329	103.369	296	147.699	147.392	147.557	147.327	147.288
403.1	129.149	405.35	183.661	537.35	156.333	156.333	537.35	228.738	228.165	228.189	228.233	295.95	103.774	103.48	103.332	103.348	103.323	103.364	295.95	147.702	147.391	147.559	147.325	147.286
403.05	129.155	405.3	183.659	537.3	156.355	156.355	537.3	228.761	228.176	228.198	228.245	295.9	103.779	103.479	103.329	103.346	103.321	103.364	295.9	147.702	147.387	147.558	147.321	147.281
403	129.16	405.25	183.667	537.25	156.377	156.377	537.25	228.783	228.187	228.207	228.256	295.85	103.784	103.478	103.327	103.344	103.319	103.365	295.85	147.707	147.387	147.56	147.32	147.28
402.95	129.164	405.2	183.669	537.2	156.396	156.396	537.2	228.805	228.198	228.215	228.266	295.8	103.784	103.472	103.32	103.337	103.312	103.36	295.8	147.718	147.394	147.571	147.326	147.286
402.9	129.169	405.15	183.676	537.15	156.421	156.421	537.15	228.833	228.214	228.229	228.282	295.75	103.79	103.472	103.319	103.336	103.312	103.362	295.75	147.726	147.397	147.577	147.329	147.288
402.85	129.172	405.1	183.681	537.1	156.448	156.448	537.1	228.857	228.225	228.237	228.293	295.7	103.794	103.469	103.314	103.332	103.308	103.36	295.7	147.731	147.398	147.581	147.329	147.288
402.8	129.18	405.05	183.684	537.05	156.47	156.47	537.05	228.871	228.227	228.235	228.294	295.65	103.794	103.463	103.307	103.324	103.301	103.356	295.65	147.734	147.396	147.583	147.327	147.286
402.75	129.189	405	183.681	537	156.497	156.497	537	228.887	228.23	228.235	228.296	295.6	103.797	103.458	103.301	103.318	103.296	103.353	295.6	147.737	147.394	147.584	147.325	147.283
402.7	129.195	404.95	183.69	536.95	156.521	156.521	536.95	228.921	228.25	228.251	228.315	295.55	103.805	103.458	103.299	103.317	103.296	103.356	295.55	147.746	147.399	147.592	147.328	147.286
402.65	129.203	404.9	183.689	536.9	156.549	156.549	536.9	228.952	228.267	228.264	228.331	295.5	103.811	103.456	103.296	103.314	103.293	103.356	295.5	147.756	147.403	147.6	147.332	147.29
402.6	129.209	404.85	183.696	536.85	156.576	156.576	536.85	228.985	228.286	228.278	228.348	295.45	103.812	103.45	103.288	103.306	103.286	103.352	295.45	147.759	147.401	147.602	147.33	147.287
402.55	129.216	404.8	183.705	536.8	156.608	156.608	536.8	229.006	228.293	228.278	228.352	295.4	103.815	103.444	103.281	103.299	103.279	103.35	295.4	147.771	147.408	147.612	147.336	147.292
402.5	129.224	404.75	183.717	536.75	156.644	156.644	536.75	229.031	228.302	228.281	228.358	295.35	103.822	103.441	103.277	103.295	103.276	103.35	295.35	147.783	147.414	147.622	147.341	147.298
402.45	129.236	404.7	183.718	536.7	156.683	156.683	536.7	229.058	228.314	228.286	228.366	295.3	103.834	103.443	103.278	103.296	103.278	103.356	295.3	147.789	147.415	147.627	147.342	147.298
402.4	129.248	404.65	183.718	536.65	156.72	156.72	536.65	229.087	228.327	228.289	228.374	295.25	103.843	103.442	103.276	103.294	103.277	103.36	295.25	147.803	147.423	147.64	147.35	147.305
402.35	129.261	404.6	183.725	536.6	156.757	156.757	536.6	229.126	228.349	228.301	228.39	295.2	103.856	103.445	103.277	103.295	103.279	103.367	295.2	147.804	147.418	147.638	147.344	147.298
402.3	129.272	404.55	183.73	536.55	156.796	156.796	536.55	229.17	228.376	228.315	228.408	295.15	103.871	103.447	103.278	103.296	103.281	103.375	295.15	147.803	147.412	147.636	147.337	147.291
402.25	129.287	404.5	183.734	536.5	156.836	156.836	536.5	229.208	228.397	228.322	228.419	295.1	103.883	103.447	103.276	103.295	103.28	103.381	295.1	147.809	147.412	147.641	147.336	147.29
402.2	129.305	404.45	183.745	536.45	156.881	156.881	536.45	229.256	228.425	228.333	228.435	295.05	103.892	103.443	103.27	103.289	103.276	103.384	295.05	147.81	147.406	147.64	147.33	147.283
402.15	129.325	404.4	183.756	536.4	156.92	156.92	536.4	229.303	228.454	228.342	228.448	295	103.898	103.434	103.26	103.279	103.266	103.383	295	147.814	147.404	147.642	147.327	147.28
402.1	129.35	404.35	183.765	536.35	156.975	156.975	536.35	229.361	228.492	228.356	228.468	294.95	103.906	103.426	103.25	103.269	103.258	103.385	294.95	147.822	147.406	147.649	147.329	147.281
402.05	129.376	404.3	183.774	536.3	157.029	157.029	536.3	229.423	228.534	228.369	228.487	294.9	103.915	103.416	103.239	103.258	103.249	103.386	294.9	147.843	147.42	147.668	147.342	147.294
402	129.407	404.25	183.782	536.25	157.08	157.08	536.25	229.479	228.568	228.369	228.493	294.85	103.929	103.41	103.231	103.25	103.242	103.393	294.85	147.855	147.425	147.678	147.347	147.298
401.95	129.445	404.2	183.788	536.2	157.139	157.139	536.2	229.551	228.617	228.378	228.508	294.8	103.954	103.412	103.232	103.251	103.244	103.41	294.8	147.866	147.429	147.687	147.35	147.3
401.9	129.488	404.15	183.796	536.15	157.196	157.196	536.15	229.625	228.668	228.381	228.518	294.75	103.978	103.411	103.23	103.249	103.243	103.427	294.75	147.87	147.427	147.69	147.346	147.296
401.85	129.54	404.1	183.813	536.1	157.26	157.26	536.1	229.706	228.725	228.381	228.525	294.7	104.007	103.412	103.228	103.248	103.244	103.449	294.7	147.876	147.425	147.694	147.344	147.293
401.8	129.601	404.05	183.826	536.05	157.334	157.334	536.05	229.804	228.797	228.386	228.538	294.65	104.035	103.407	103.222	103.242	103.24	103.469	294.65	147.892	147.433	147.708	147.352	147.3
401.75	129.677	404	183.841	536	157.418	157.418	536	229.922	228.889	228.398	228.559	294.6	104.067	103.403	103.216	103.236	103.236	103.493	294.6	147.901	147.435	147.715	147.353	147.301
401.7	129.765	403.95	183.849	535.95	157.503	157.503	535.95	230.052	228.991	228.406	228.576	294.55	104.107	103.402	103.213	103.233	103.235	103.525	294.55	147.913	147.439	147.725	147.356	147.304
401.65	129.867	403.9	183.862	535.9	157.595	157.595	535.9	230.194	229.104	228.408	228.588	294.5	104.156	103.403	103.213	103.233	103.237	103.564	294.5	147.931	147.45	147.741	147.366	147.313
401.6	129.989	403.85	183.88	535.85	157.7	157.7	535.85	230.365	229.244	228.418	228.61	294.45	104.212	103.405	103.213	103.233	103.239	103.612	294.45	147.944	147.454	147.752	147.369	147.315
401.55	130.136	403.8	183.89	535.8	157.806	157.806	535.8	230.553	229.398	228.42	228.625	294.4	104.272	103.404	103.21	103.23	103.239	103.663	294.4	147.96	147.461	147.766	147.376	147.322
401.5	130.307	403.75	183.904	535.75	157.932	157.932	535.75	230.771	229.581	228.427	228.646	294.35	104.339	103.401	103.205	103.226	103.236	103.721	294.35	147.967	147.459	147.771	147.373	147.319
401.45	130.507	403.7	183.919	535.7	158.072	158.072	535.7	231.013	229.785	228.426	228.662	294.3	104.414	103.396	103.199	103.219	103.233	103.786	294.3	147.967	147.451	147.769	147.364	147.309
401.4	130.741	403.65	183.935	535.65	158.216	158.216	535.65	231.303	230.033	228.438	228.692	294.25	104.502	103.395	103.196	103.216	103.233	103.865	294.25	147.98	147.455	147.78	147.367	147.311
401.35	131.01	403.6	183.952	535.6	158.384	158.384	535.6	231.624	230.309	228.442	228.718	294.2	104.6	103.391	103.191	103.211	103.231	103.952	294.2	147.991	147.457	147.789	147.368	147.311
401.3	131.32	403.55	183.965	535.55	158.575	158.575	535.55	231.984	230.62	228.442	228.743	294.15	104.712	103.39	103.187	103.208	103.23	104.054	294.15	147.995	147.451	147.791	147.362	147.304
401.25	131.677	403.5	183.986	535.5	158.79	158.79	535.5	232.4	230.981	228.448	228.779	294.1	104.831	103.382	103.177	103.198	103.224	104.162	294.1	148.006	147.452	147.8	147.362	147.304
401.2	132.085	403.45	184	535.45	159.042	159.042	535.45	232.869	231.391	228.455	228.82	294.05	104.967	103.376	103.17	103.191	103.221	104.286	294.05	148.024	147.46	147.815	147.369	147.31
401.15	132.55	403.4	184.013	535.4	159.325	159.325	535.4	233.393	231.848	228.457	228.862	294	105.121	103.374	103.165	103.187	103.22	104.428	294	148.032	147.457	147.821	147.366	147.306
401.1	133.075	403.35	184.025	535.35	159.649	159.649	535.35	233.99	232.369	228.466	228.918	293.95	105.29	103.372	103.162	103.183	103.221	104.586	293.95	148.046	147.461	147.833	147.368	147.308
401.05	133.66	403.3	184.036	535.3	160.017	160.017	535.3	234.649	232.943	228.468	228.977	293.9	105.476	103.37	103.157	103.179	103.222	104.759	293.9	148.071	147.475	147.855	147.381	147.32
401	134.307	403.25	184.052	535.25	160.445	160.445	535.25	235.381	233.578	228.466	229.042	293.85	105.671	103.362	103.147	103.169	103.217	104.941	293.85	148.088	147.48	147.87	147.386	147.324
400.95	135.02	403.2	184.068	535.2	160.931	160.931	535.2	236.194	234.281	228.463	229.118	293.8	105.887	103.359	103.142	103.164	103.217	105.144	293.8	148.105	147.485	147.884	147.39	147.327
400.9	135.803	403.15	184.089	535.15	161.483	161.483	535.15	237.094	235.055	228.458	229.208	293.75	106.119	103.356	103.137	103.159	103.218	105.361	293.75	148.118	147.486	147.895	147.39	147.327
400.85	136.652	403.1	184.112	535.1	162.122	162.122	535.1	238.098	235.914	228.464	229.324	293.7	106.364	103.351	103.131	103.153	103.218	105.59	293.7	148.137	147.493	147.911	147.396	147.331
400.8	137.567	403.05	184.134	535.05	162.842	162.842	535.05	239.195	236.845	228.464	229.457	293.65	106.62	103.345	103.122	103.144	103.217	105.831	293.65	148.15	147.494	147.922	147.396	147.33
400.75	138.542	403	184.16	535	163.667	163.667	535	240.394	237.852	228.463	229.611	293.6	106.897	103.347	103.122	103.145	103.225	106.091	293.6	148.17	147.5	147.939	147.401	147.335
400.7	139.579	402.95	184.183	534.95	164.601	164.601	534.95	241.695	238.932	228.454	229.786	293.55	107.182	103.347	103.12	103.142	103.231	106.358	293.55	148.183	147.499	147.949	147.399	147.332
400.65	140.669	402.9	184.206	534.9	165.655	165.655	534.9	243.11	240.092	228.447	229.995	293.5	107.474	103.346	103.117	103.139	103.239	106.631	293.5	148.193	147.495	147.956	147.395	147.327
400.6	141.799	402.85	184.23	534.85	166.838	166.838	534.85	244.641	241.329	228.436	230.238	293.45	107.767	103.341	103.109	103.132	103.243	106.903	293.45	148.204	147.492	147.965	147.391	147.322
400.55	142.961	402.8	184.263	534.8	168.163	168.163	534.8	246.29	242.638	228.427	230.525	293.4	108.064	103.337	103.103	103.126	103.25	107.177	293.4	148.213	147.486	147.971	147.383	147.313
400.5	144.141	402.75	184.301	534.75	169.641	169.641	534.75	248.055	244.014	228.412	230.855	293.35	108.362	103.336	103.1	103.123	103.262	107.45	293.35	148.233	147.49	147.988	147.387	147.316
400.45	145.332	402.7	184.341	534.7	171.278	171.278	534.7	249.94	245.453	228.394	231.237	293.3	108.646	103.326	103.088	103.111	103.267	107.706	293.3	148.257	147.499	148.009	147.394	147.323
400.4	146.513	402.65	184.378	534.65	173.083	173.083	534.65	251.948	246.95	228.376	231.682	293.25	108.928	103.326	103.085	103.108	103.284	107.959	293.25	148.282	147.507	148.031	147.401	147.329
400.35	147.669	402.6	184.419	534.6	175.057	175.057	534.6	254.071	248.488	228.347	232.186	293.2	109.198	103.326	103.083	103.106	103.305	108.195	293.2	148.3	147.509	148.046	147.402	147.328
400.3	148.79	402.55	184.468	534.55	177.202	177.202	534.55	256.325	250.077	228.329	232.78	293.15	109.445	103.322	103.077	103.1	103.326	108.405	293.15	148.32	147.512	148.063	147.404	147.329
400.25	149.851	402.5	184.513	534.5	179.521	179.521	534.5	258.682	251.681	228.297	233.444	293.1	109.672	103.322	103.074	103.097	103.355	108.589	293.1	148.343	147.516	148.082	147.407	147.331
400.2	150.828	402.45	184.567	534.45	182.014	182.014	534.45	261.146	253.293	228.256	234.195	293.05	109.869	103.32	103.069	103.093	103.387	108.739	293.05	148.356	147.51	148.092	147.4	147.324
400.15	151.712	402.4	184.625	534.4	184.673	184.673	534.4	263.737	254.925	228.231	235.065	293	110.034	103.316	103.063	103.086	103.423	108.85	293	148.373	147.508	148.107	147.398	147.32
400.1	152.479	402.35	184.697	534.35	187.491	187.491	534.35	266.426	256.538	228.195	236.038	292.95	110.16	103.308	103.053	103.076	103.463	108.915	292.95	148.389	147.504	148.119	147.392	147.313
400.05	153.115	402.3	184.769	534.3	190.454	190.454	534.3	269.203	258.114	228.152	237.125	292.9	110.249	103.299	103.041	103.065	103.508	108.935	292.9	148.4	147.495	148.127	147.382	147.302
400	153.601	402.25	184.835	534.25	193.546	193.546	534.25	272.074	259.648	228.111	238.342	292.85	110.303	103.291	103.03	103.054	103.564	108.911	292.85	148.415	147.488	148.138	147.374	147.293
399.95	153.93	402.2	184.914	534.2	196.752	196.752	534.2	275.021	261.117	228.066	239.693	292.8	110.327	103.286	103.023	103.047	103.633	108.846	292.8	148.431	147.482	148.151	147.367	147.285
399.9	154.09	402.15	185	534.15	200.044	200.044	534.15	278.036	262.502	228.018	241.184	292.75	110.318	103.281	103.015	103.039	103.713	108.737	292.75	148.45	147.478	148.166	147.362	147.278
399.85	154.072	402.1	185.102	534.1	203.404	203.404	534.1	281.103	263.78	227.957	242.814	292.7	110.282	103.274	103.005	103.029	103.804	108.587	292.7	148.474	147.479	148.187	147.361	147.276
399.8	153.878	402.05	185.212	534.05	206.779	206.779	534.05	284.211	264.938	227.893	244.594	292.65	110.225	103.268	102.996	103.021	103.91	108.402	292.65	148.501	147.481	148.21	147.362	147.276
399.75	153.519	402	185.333	534	210.131	210.131	534	287.371	265.981	227.846	246.549	292.6	110.146	103.256	102.981	103.005	104.024	108.181	292.6	148.536	147.49	148.241	147.37	147.283
399.7	152.999	401.95	185.461	533.95	213.418	213.418	533.95	290.542	266.863	227.788	248.651	292.55	110.065	103.251	102.973	102.998	104.162	107.941	292.55	148.565	147.493	148.266	147.371	147.283
399.65	152.33	401.9	185.601	533.9	216.609	216.609	533.9	293.719	267.581	227.731	250.912	292.5	109.98	103.244	102.964	102.988	104.315	107.679	292.5	148.588	147.488	148.285	147.366	147.275
399.6	151.528	401.85	185.751	533.85	219.645	219.645	533.85	296.902	268.131	227.683	253.341	292.45	109.9	103.24	102.956	102.981	104.489	107.404	292.45	148.619	147.491	148.313	147.367	147.276
399.55	150.61	401.8	185.915	533.8	222.457	222.457	533.8	300.048	268.481	227.625	255.905	292.4	109.827	103.233	102.947	102.971	104.679	107.117	292.4	148.652	147.493	148.341	147.368	147.275
399.5	149.59	401.75	186.103	533.75	225.008	225.008	533.75	303.165	268.641	227.578	258.621	292.35	109.767	103.225	102.936	102.96	104.887	106.823	292.35	148.683	147.494	148.368	147.367	147.273
399.45	148.488	401.7	186.313	533.7	227.245	227.245	533.7	306.234	268.6	227.535	261.471	292.3	109.725	103.217	102.925	102.95	105.115	106.527	292.3	148.707	147.485	148.387	147.357	147.262
399.4	147.329	401.65	186.541	533.65	229.107	229.107	533.65	309.229	268.344	227.486	264.429	292.25	109.702	103.207	102.912	102.936	105.359	106.231	292.25	148.736	147.481	148.413	147.352	147.255
399.35	146.131	401.6	186.784	533.6	230.536	230.536	533.6	312.162	267.895	227.454	267.505	292.2	109.704	103.199	102.901	102.925	105.624	105.942	292.2	148.77	147.48	148.442	147.35	147.251
399.3	144.906	401.55	187.051	533.55	231.497	231.497	533.55	315.016	267.26	227.443	270.676	292.15	109.726	103.183	102.882	102.906	105.899	105.653	292.15	148.807	147.48	148.474	147.349	147.248
399.25	143.677	401.5	187.333	533.5	231.962	231.962	533.5	317.763	266.428	227.436	273.902	292.1	109.787	103.181	102.877	102.901	106.204	105.388	292.1	148.85	147.486	148.513	147.352	147.25
399.2	142.454	401.45	187.646	533.45	231.908	231.908	533.45	320.408	265.423	227.451	277.177	292.05	109.877	103.182	102.874	102.898	106.525	105.137	292.05	148.885	147.481	148.543	147.346	147.243
399.15	141.251	401.4	187.989	533.4	231.346	231.346	533.4	322.934	264.255	227.486	280.469	292	109.987	103.177	102.866	102.89	106.853	104.894	292	148.924	147.478	148.577	147.342	147.237
399.1	140.079	401.35	188.358	533.35	230.279	230.279	533.35	325.331	262.935	227.544	283.75	291.95	110.127	103.178	102.864	102.888	107.195	104.672	291.95	148.962	147.474	148.611	147.336	147.229
399.05	138.956	401.3	188.756	533.3	228.732	228.732	533.3	327.585	261.487	227.632	286.988	291.9	110.28	103.173	102.855	102.879	107.535	104.457	291.9	149.007	147.474	148.65	147.334	147.226
399	137.885	401.25	189.175	533.25	226.754	226.754	533.25	329.674	259.914	227.741	290.139	291.85	110.444	103.161	102.84	102.864	107.869	104.252	291.85	149.048	147.467	148.686	147.326	147.216
398.95	136.874	401.2	189.627	533.2	224.385	224.385	533.2	331.594	258.243	227.886	293.18	291.8	110.623	103.154	102.829	102.853	108.204	104.067	291.8	149.098	147.468	148.731	147.326	147.213
398.9	135.921	401.15	190.11	533.15	221.683	221.683	533.15	333.32	256.482	228.059	296.065	291.75	110.813	103.151	102.823	102.847	108.534	103.902	291.75	149.143	147.461	148.77	147.318	147.203
398.85	135.037	401.1	190.63	533.1	218.708	218.708	533.1	334.854	254.662	228.28	298.777	291.7	111.002	103.147	102.816	102.839	108.847	103.75	291.7	149.193	147.457	148.815	147.312	147.196
398.8	134.219	401.05	191.176	533.05	215.524	215.524	533.05	336.174	252.801	228.548	301.269	291.65	111.189	103.148	102.813	102.837	109.144	103.616	291.65	149.245	147.452	148.861	147.305	147.186
398.75	133.474	401	191.75	533	212.178	212.178	533	337.253	250.899	228.853	303.495	291.6	111.353	103.141	102.802	102.826	109.404	103.488	291.6	149.304	147.452	148.915	147.304	147.183
398.7	132.799	400.95	192.352	532.95	208.723	208.723	532.95	338.084	248.979	229.206	305.43	291.55	111.494	103.132	102.789	102.812	109.628	103.37	291.55	149.369	147.454	148.974	147.304	147.181
398.65	132.19	400.9	192.973	532.9	205.204	205.204	532.9	338.673	247.075	229.63	307.062	291.5	111.609	103.126	102.78	102.803	109.814	103.268	291.5	149.438	147.457	149.036	147.306	147.181
398.6	131.645	400.85	193.609	532.85	201.666	201.666	532.85	338.98	245.169	230.098	308.335	291.45	111.686	103.119	102.769	102.791	109.951	103.174	291.45	149.5	147.45	149.092	147.297	147.17
398.55	131.162	400.8	194.281	532.8	198.154	198.154	532.8	339.005	243.287	230.62	309.231	291.4	111.726	103.115	102.762	102.784	110.041	103.093	291.4	149.56	147.437	149.146	147.282	147.153
398.5	130.733	400.75	194.981	532.75	194.707	194.707	532.75	338.76	241.455	231.217	309.752	291.35	111.719	103.11	102.752	102.774	110.073	103.019	291.35	149.642	147.443	149.222	147.286	147.155
398.45	130.355	400.7	195.692	532.7	191.343	191.343	532.7	338.255	239.691	231.899	309.893	291.3	111.657	103.099	102.738	102.759	110.044	102.947	291.3	149.71	147.431	149.283	147.272	147.138
398.4	130.027	400.65	196.405	532.65	188.098	188.098	532.65	337.469	237.98	232.644	309.627	291.25	111.55	103.091	102.726	102.747	109.962	102.885	291.25	149.789	147.425	149.355	147.264	147.128
398.35	129.743	400.6	197.136	532.6	184.984	184.984	532.6	336.413	236.332	233.458	308.955	291.2	111.403	103.091	102.722	102.742	109.833	102.837	291.2	149.881	147.427	149.44	147.265	147.125
398.3	129.497	400.55	197.867	532.55	182.024	182.024	532.55	335.11	234.764	234.347	307.898	291.15	111.208	103.088	102.715	102.735	109.65	102.79	291.15	149.973	147.424	149.525	147.26	147.118
398.25	129.284	400.5	198.593	532.5	179.236	179.236	532.5	333.568	233.271	235.301	306.458	291.1	110.979	103.089	102.713	102.732	109.428	102.752	291.1	150.066	147.417	149.611	147.252	147.107
398.2	129.103	400.45	199.312	532.45	176.618	176.618	532.45	331.808	231.857	236.322	304.657	291.05	110.71	103.086	102.706	102.724	109.162	102.714	291.05	150.173	147.418	149.71	147.25	147.103
398.15	128.951	400.4	200.014	532.4	174.178	174.178	532.4	329.862	230.534	237.415	302.53	291	110.407	103.078	102.693	102.711	108.857	102.673	291	150.275	147.408	149.805	147.238	147.088
398.1	128.822	400.35	200.7	532.35	171.923	171.923	532.35	327.74	229.287	238.565	300.088	290.95	110.087	103.076	102.687	102.704	108.533	102.641	290.95	150.387	147.401	149.909	147.229	147.076
398.05	128.711	400.3	201.348	532.3	169.853	169.853	532.3	325.473	228.121	239.764	297.372	290.9	109.753	103.075	102.683	102.699	108.191	102.613	290.9	150.504	147.391	150.018	147.218	147.062
398	128.616	400.25	201.947	532.25	167.953	167.953	532.25	323.092	227.041	241.016	294.419	290.85	109.402	103.069	102.672	102.688	107.829	102.58	290.85	150.634	147.388	150.14	147.213	147.053
397.95	128.538	400.2	202.5	532.2	166.226	166.226	532.2	320.625	226.046	242.313	291.266	290.8	109.053	103.07	102.669	102.684	107.467	102.557	290.8	150.781	147.392	150.278	147.214	147.052
397.9	128.474	400.15	202.982	532.15	164.668	164.668	532.15	318.074	225.114	243.626	287.931	290.75	108.7	103.067	102.662	102.676	107.099	102.531	290.75	150.922	147.382	150.41	147.202	147.037
397.85	128.419	400.1	203.394	532.1	163.257	163.257	532.1	315.485	224.265	244.973	284.47	290.7	108.351	103.065	102.656	102.668	106.733	102.506	290.7	151.067	147.366	150.546	147.184	147.015
397.8	128.374	400.05	203.717	532.05	161.993	161.993	532.05	312.873	223.489	246.327	280.918	290.65	108.017	103.07	102.656	102.668	106.38	102.489	290.65	151.235	147.362	150.705	147.178	147.006
397.75	128.332	400	203.965	532	160.873	160.873	532	310.255	222.783	247.679	277.307	290.6	107.697	103.077	102.66	102.67	106.039	102.476	290.6	151.41	147.353	150.87	147.167	146.991
397.7	128.297	399.95	204.116	531.95	159.879	159.879	531.95	307.632	222.129	249.002	273.658	290.55	107.391	103.085	102.663	102.673	105.71	102.463	290.55	151.597	147.344	151.047	147.156	146.977
397.65	128.265	399.9	204.163	531.9	158.995	158.995	531.9	305.026	221.535	250.292	270.014	290.5	107.097	103.089	102.663	102.671	105.392	102.446	290.5	151.798	147.336	151.238	147.146	146.963
397.6	128.239	399.85	204.108	531.85	158.226	158.226	531.85	302.43	220.985	251.52	266.386	290.45	106.819	103.091	102.661	102.667	105.089	102.428	290.45	152.016	147.33	151.445	147.138	146.952
397.55	128.217	399.8	203.951	531.8	157.543	157.543	531.8	299.871	220.492	252.683	262.829	290.4	106.56	103.092	102.658	102.662	104.802	102.409	290.4	152.247	147.322	151.666	147.128	146.938
397.5	128.197	399.75	203.684	531.75	156.955	156.955	531.75	297.344	220.049	253.761	259.358	290.35	106.325	103.098	102.66	102.663	104.539	102.395	290.35	152.496	147.314	151.903	147.118	146.924
397.45	128.179	399.7	203.33	531.7	156.44	156.44	531.7	294.846	219.65	254.734	255.993	290.3	106.112	103.105	102.663	102.664	104.296	102.382	290.3	152.772	147.314	152.166	147.115	146.919
397.4	128.164	399.65	202.89	531.65	155.984	155.984	531.65	292.368	219.287	255.577	252.747	290.25	105.925	103.117	102.671	102.67	104.077	102.374	290.25	153.066	147.313	152.448	147.113	146.913
397.35	128.149	399.6	202.368	531.6	155.583	155.583	531.6	289.901	218.959	256.276	249.634	290.2	105.756	103.128	102.678	102.675	103.876	102.364	290.2	153.376	147.306	152.744	147.103	146.9
397.3	128.136	399.55	201.777	531.55	155.232	155.232	531.55	287.432	218.65	256.8	246.661	290.15	105.605	103.136	102.683	102.677	103.69	102.352	290.15	153.701	147.29	153.055	147.085	146.879
397.25	128.124	399.5	201.119	531.5	154.922	154.922	531.5	284.983	218.388	257.169	243.867	290.1	105.478	103.149	102.692	102.684	103.526	102.344	290.1	154.061	147.284	153.4	147.076	146.869
397.2	128.112	399.45	200.415	531.45	154.65	154.65	531.45	282.515	218.14	257.341	241.224	290.05	105.369	103.163	102.702	102.691	103.38	102.337	290.05	154.448	147.277	153.77	147.067	146.859
397.15	128.097	399.4	199.666	531.4	154.414	154.414	531.4	280.039	217.917	257.323	238.753	290	105.279	103.178	102.713	102.7	103.25	102.33	290	154.863	147.269	154.167	147.056	146.847
397.1	128.086	399.35	198.891	531.35	154.204	154.204	531.35	277.54	217.709	257.106	236.445	289.95	105.201	103.189	102.721	102.704	103.131	102.32	289.95	155.306	147.257	154.59	147.043	146.834
397.05	128.078	399.3	198.1	531.3	154.019	154.019	531.3	275.035	217.526	256.703	234.315	289.9	105.137	103.2	102.728	102.709	103.024	102.309	289.9	155.788	147.25	155.05	147.034	146.827
397	128.071	399.25	197.283	531.25	153.859	153.859	531.25	272.506	217.348	256.103	232.342	289.85	105.093	103.217	102.742	102.719	102.935	102.303	289.85	156.298	147.236	155.535	147.017	146.814
396.95	128.06	399.2	196.453	531.2	153.71	153.71	531.2	269.982	217.196	255.34	230.543	289.8	105.064	103.236	102.759	102.732	102.86	102.3	289.8	156.845	147.221	156.055	146.999	146.803
396.9	128.05	399.15	195.622	531.15	153.581	153.581	531.15	267.447	217.05	254.407	228.894	289.75	105.047	103.257	102.777	102.745	102.794	102.297	289.75	157.429	147.204	156.609	146.981	146.792
396.85	128.039	399.1	194.804	531.1	153.46	153.46	531.1	264.91	216.907	253.319	227.387	289.7	105.034	103.271	102.789	102.753	102.731	102.289	289.7	158.053	147.189	157.199	146.963	146.786
396.8	128.035	399.05	194.007	531.05	153.352	153.352	531.05	262.394	216.779	252.108	226.027	289.65	105.033	103.288	102.803	102.762	102.676	102.281	289.65	158.721	147.176	157.828	146.947	146.786
396.75	128.032	399	193.222	531	153.251	153.251	531	259.91	216.665	250.794	224.808	289.6	105.045	103.309	102.823	102.776	102.633	102.277	289.6	159.422	147.156	158.484	146.925	146.785
396.7	128.028	398.95	192.456	530.95	153.164	153.164	530.95	257.467	216.566	249.394	223.72	289.55	105.071	103.337	102.85	102.797	102.601	102.28	289.55	160.158	147.134	159.169	146.9	146.785
396.65	128.02	398.9	191.716	530.9	153.077	153.077	530.9	255.068	216.474	247.924	222.749	289.5	105.099	103.361	102.872	102.813	102.569	102.278	289.5	160.928	147.111	159.881	146.876	146.793
396.6	128.015	398.85	191	530.85	152.996	152.996	530.85	252.715	216.384	246.393	221.879	289.45	105.133	103.383	102.894	102.828	102.539	102.273	289.45	161.737	147.098	160.624	146.861	146.817
396.55	128.007	398.8	190.312	530.8	152.922	152.922	530.8	250.428	216.305	244.831	221.113	289.4	105.174	103.407	102.919	102.845	102.514	102.27	289.4	162.557	147.075	161.368	146.835	146.839
396.5	128.001	398.75	189.655	530.75	152.846	152.846	530.75	248.194	216.216	243.233	220.422	289.35	105.222	103.433	102.945	102.863	102.492	102.268	289.35	163.389	147.052	162.113	146.81	146.871
396.45	127.995	398.7	189.03	530.7	152.781	152.781	530.7	246.036	216.136	241.632	219.814	289.3	105.274	103.457	102.972	102.879	102.471	102.263	289.3	164.22	147.028	162.846	146.784	146.915
396.4	127.989	398.65	188.438	530.65	152.724	152.724	530.65	243.958	216.061	240.041	219.281	289.25	105.328	103.478	102.997	102.894	102.449	102.255	289.25	165.046	147.014	163.559	146.768	146.98
396.35	127.983	398.6	187.876	530.6	152.666	152.666	530.6	241.967	215.999	238.474	218.82	289.2	105.394	103.506	103.028	102.913	102.433	102.252	289.2	165.826	146.987	164.21	146.74	147.047
396.3	127.977	398.55	187.344	530.55	152.613	152.613	530.55	240.067	215.943	236.941	218.42	289.15	105.465	103.533	103.063	102.933	102.418	102.249	289.15	166.563	146.967	164.801	146.718	147.136
396.25	127.971	398.5	186.844	530.5	152.567	152.567	530.5	238.256	215.891	235.448	218.072	289.1	105.536	103.556	103.094	102.948	102.399	102.239	289.1	167.218	146.933	165.291	146.683	147.23
396.2	127.969	398.45	186.383	530.45	152.517	152.517	530.45	236.534	215.842	234.001	217.768	289.05	105.617	103.583	103.132	102.967	102.384	102.232	289.05	167.79	146.903	165.677	146.652	147.347
396.15	127.965	398.4	185.952	530.4	152.467	152.467	530.4	234.899	215.791	232.604	217.498	289	105.709	103.613	103.176	102.99	102.372	102.229	289	168.261	146.875	165.941	146.623	147.486
396.1	127.961	398.35	185.553	530.35	152.422	152.422	530.35	233.354	215.743	231.264	217.263	288.95	105.804	103.641	103.222	103.01	102.357	102.221	288.95	168.62	146.846	166.068	146.594	147.646
396.05	127.956	398.3	185.185	530.3	152.376	152.376	530.3	231.905	215.699	229.991	217.059	288.9	105.915	103.676	103.279	103.038	102.349	102.22	288.9	168.864	146.82	166.054	146.568	147.833
396	127.954	398.25	184.843	530.25	152.332	152.332	530.25	230.548	215.659	228.786	216.882	288.85	106.029	103.706	103.338	103.06	102.335	102.212	288.85	168.984	146.787	165.889	146.538	148.039
395.95	127.951	398.2	184.516	530.2	152.293	152.293	530.2	229.283	215.623	227.652	216.731	288.8	106.158	103.74	103.407	103.087	102.325	102.207	288.8	169.001	146.763	165.591	146.516	148.279
395.9	127.945	398.15	184.213	530.15	152.256	152.256	530.15	228.103	215.587	226.586	216.595	288.75	106.303	103.777	103.488	103.118	102.317	102.204	288.75	168.917	146.737	165.164	146.494	148.545
395.85	127.94	398.1	183.946	530.1	152.222	152.222	530.1	227.011	215.556	225.593	216.479	288.7	106.464	103.817	103.582	103.151	102.311	102.203	288.7	168.745	146.707	164.618	146.469	148.833
395.8	127.934	398.05	183.705	530.05	152.186	152.186	530.05	226.001	215.525	224.668	216.375	288.65	106.632	103.848	103.68	103.176	102.294	102.191	288.65	168.508	146.675	163.975	146.445	149.148
395.75	127.932	398	183.475	530	152.157	152.157	530	225.07	215.495	223.812	216.283	288.6	106.818	103.879	103.791	103.201	102.276	102.177	288.6	168.222	146.638	163.252	146.419	149.484
395.7	127.926	397.95	183.275	529.95	152.118	152.118	529.95	224.222	215.473	223.03	216.207	288.55	107.032	103.916	103.927	103.233	102.263	102.168	288.55	167.922	146.612	162.484	146.406	149.857
395.65	127.923	397.9	183.099	529.9	152.085	152.085	529.9	223.445	215.451	222.311	216.139	288.5	107.27	103.951	104.08	103.264	102.246	102.155	288.5	167.621	146.589	161.684	146.401	150.258
395.6	127.92	397.85	182.929	529.85	152.058	152.058	529.85	222.739	215.434	221.656	216.081	288.45	107.542	103.992	104.264	103.303	102.234	102.146	288.45	167.324	146.561	160.858	146.395	150.676
395.55	127.917	397.8	182.776	529.8	152.03	152.03	529.8	222.095	215.415	221.058	216.027	288.4	107.85	104.034	104.477	103.344	102.222	102.137	288.4	167.052	146.533	160.029	146.395	151.115
395.5	127.911	397.75	182.625	529.75	152.005	152.005	529.75	221.514	215.4	220.518	215.981	288.35	108.193	104.074	104.72	103.384	102.205	102.123	288.35	166.815	146.505	159.208	146.403	151.571
395.45	127.909	397.7	182.495	529.7	151.98	151.98	529.7	220.985	215.382	220.027	215.935	288.3	108.586	104.119	105.005	103.432	102.192	102.113	288.3	166.627	146.484	158.411	146.427	152.047
395.4	127.905	397.65	182.379	529.65	151.957	151.957	529.65	220.51	215.368	219.586	215.896	288.25	109.034	104.171	105.338	103.49	102.182	102.106	288.25	166.476	146.454	157.63	146.452	152.523
395.35	127.902	397.6	182.269	529.6	151.939	151.939	529.6	220.078	215.352	219.186	215.857	288.2	109.539	104.224	105.72	103.552	102.172	102.099	288.2	166.385	146.433	156.889	146.5	153.013
395.3	127.898	397.55	182.174	529.55	151.91	151.91	529.55	219.684	215.329	218.821	215.815	288.15	110.11	104.279	106.157	103.622	102.162	102.092	288.15	166.344	146.414	156.18	146.563	153.504
395.25	127.897	397.5	182.086	529.5	151.885	151.885	529.5	219.336	215.313	218.499	215.78	288.1	110.749	104.333	106.65	103.697	102.149	102.081	288.1	166.353	146.395	155.507	146.646	153.988
395.2	127.897	397.45	182.005	529.45	151.862	151.862	529.45	219.023	215.298	218.211	215.748	288.05	111.462	104.385	107.206	103.777	102.131	102.065	288.05	166.41	146.378	154.871	146.751	154.462
395.15	127.897	397.4	181.925	529.4	151.842	151.842	529.4	218.741	215.282	217.953	215.716	288	112.265	104.443	107.835	103.871	102.116	102.052	288	166.508	146.358	154.267	146.878	154.914
395.1	127.897	397.35	181.854	529.35	151.82	151.82	529.35	218.485	215.263	217.72	215.684	287.95	113.158	104.501	108.537	103.978	102.098	102.036	287.95	166.652	146.343	153.701	147.038	155.346
395.05	127.896	397.3	181.789	529.3	151.795	151.795	529.3	218.253	215.244	217.509	215.65	287.9	114.155	104.565	109.322	104.103	102.082	102.022	287.9	166.833	146.325	153.166	147.229	155.744
395	127.893	397.25	181.734	529.25	151.772	151.772	529.25	218.057	215.237	217.333	215.631	287.85	115.254	104.626	110.186	104.242	102.06	102.002	287.85	167.048	146.306	152.662	147.456	156.105
394.95	127.89	397.2	181.679	529.2	151.756	151.756	529.2	217.874	215.223	217.169	215.605	287.8	116.465	104.689	111.134	104.403	102.036	101.981	287.8	167.308	146.299	152.198	147.738	156.435
394.9	127.887	397.15	181.629	529.15	151.737	151.737	529.15	217.71	215.211	217.023	215.581	287.75	117.793	104.753	112.167	104.59	102.01	101.956	287.75	167.598	146.29	151.759	148.065	156.713
394.85	127.885	397.1	181.584	529.1	151.722	151.722	529.1	217.565	215.202	216.896	215.561	287.7	119.242	104.819	113.284	104.805	101.981	101.929	287.7	167.913	146.274	151.339	148.439	156.933
394.8	127.885	397.05	181.54	529.05	151.71	151.71	529.05	217.431	215.19	216.778	215.539	287.65	120.816	104.885	114.483	105.055	101.948	101.897	287.65	168.268	146.265	150.95	148.882	157.103
394.75	127.889	397	181.495	529	151.693	151.693	529	217.312	215.181	216.675	215.52	287.6	122.515	104.951	115.759	105.343	101.91	101.861	287.6	168.657	146.257	150.583	149.392	157.215
394.7	127.886	396.95	181.466	528.95	151.68	151.68	528.95	217.208	215.176	216.587	215.506	287.55	124.344	105.021	117.109	105.68	101.87	101.823	287.55	169.08	146.246	150.233	149.971	157.26
394.65	127.889	396.9	181.434	528.9	151.662	151.662	528.9	217.114	215.172	216.508	215.493	287.5	126.307	105.1	118.529	106.078	101.834	101.788	287.5	169.544	146.239	149.904	150.632	157.243
394.6	127.885	396.85	181.399	528.85	151.646	151.646	528.85	217.028	215.168	216.436	215.48	287.45	128.393	105.181	120.002	106.535	101.793	101.748	287.45	170.055	146.234	149.594	151.38	157.165
394.55	127.883	396.8	181.364	528.8	151.634	151.634	528.8	216.951	215.166	216.373	215.47	287.4	130.6	105.264	121.514	107.06	101.747	101.703	287.4	170.621	146.236	149.305	152.226	157.027
394.5	127.883	396.75	181.329	528.75	151.616	151.616	528.75	216.87	215.154	216.305	215.45	287.35	132.92	105.352	123.051	107.663	101.698	101.655	287.35	171.244	146.243	149.033	153.171	156.83
		396.7	181.304	528.7	151.597	151.597	528.7	216.807	215.154	216.255	215.443	287.3	135.349	105.447	124.597	108.353	101.646	101.605	287.3	171.94	146.261	148.783	154.227	156.582
		396.65	181.279	528.65	151.577	151.577	528.65	216.746	215.151	216.206	215.432	287.25	137.869	105.547	126.128	109.136	101.59	101.55	287.25	172.693	146.274	148.537	155.379	156.268
		396.6	181.254	528.6	151.557	151.557	528.6	216.685	215.145	216.157	215.419	287.2	140.468	105.652	127.62	110.019	101.528	101.489	287.2	173.509	146.279	148.29	156.627	155.889
		396.55	181.227	528.55	151.544	151.544	528.55	216.624	215.135	216.108	215.402	287.15	143.13	105.765	129.048	111.008	101.459	101.422	287.15	174.402	146.285	148.049	157.981	155.457
		396.5	181.204	528.5	151.534	151.534	528.5	216.571	215.129	216.066	215.39	287.1	145.837	105.89	130.386	112.113	101.388	101.351	287.1	175.379	146.296	147.818	159.443	154.982
		396.45	181.18	528.45	151.527	151.527	528.45	216.517	215.12	216.023	215.375	287.05	148.569	106.03	131.606	113.341	101.312	101.277	287.05	176.447	146.318	147.598	161.014	154.472
		396.4	181.164	528.4	151.513	151.513	528.4	216.473	215.119	215.99	215.367	287	151.298	106.184	132.673	114.689	101.23	101.195	287	177.605	146.348	147.384	162.686	153.929
		396.35	181.14	528.35	151.498	151.498	528.35	216.434	215.119	215.96	215.361	286.95	154.009	106.363	133.566	116.169	101.148	101.115	286.95	178.862	146.395	147.185	164.461	153.366
		396.3	181.127	528.3	151.486	151.486	528.3	216.394	215.117	215.931	215.353	286.9	156.67	106.562	134.248	117.77	101.057	101.024	286.9	180.199	146.443	146.979	166.311	152.77
		396.25	181.114	528.25	151.475	151.475	528.25	216.345	215.104	215.891	215.334	286.85	159.265	106.794	134.701	119.496	100.962	100.93	286.85	181.633	146.515	146.787	168.246	152.17
		396.2	181.089	528.2	151.466	151.466	528.2	216.308	215.101	215.863	215.326	286.8	161.782	107.064	134.909	121.342	100.865	100.833	286.8	183.155	146.607	146.603	170.249	151.563
		396.15	181.062	528.15	151.46	151.46	528.15	216.272	215.098	215.837	215.318	286.75	164.206	107.382	134.863	123.299	100.765	100.735	286.75	184.74	146.708	146.408	172.284	150.939
		396.1	181.046	528.1	151.456	151.456	528.1	216.231	215.088	215.804	215.303	286.7	166.533	107.755	134.559	125.355	100.661	100.631	286.7	186.4	146.84	146.223	174.357	150.323
		396.05	181.03	528.05	151.444	151.444	528.05	216.199	215.086	215.781	215.296	286.65	168.769	108.195	134.004	127.496	100.555	100.525	286.65	188.119	147.001	146.039	176.44	149.712
		396	181.015	528	151.435	151.435	528	216.169	215.085	215.759	215.291	286.6	170.914	108.709	133.209	129.697	100.441	100.413	286.6	189.882	147.196	145.855	178.51	149.109
		395.95	181	527.95	151.427	151.427						286.55	172.987	109.316	132.199	131.943	100.324	100.296	286.55	191.682	147.434	145.673	180.548	148.521
		395.9	180.976	527.9	151.418	151.418						286.5	175.004	110.034	131.002	134.205	100.205	100.178	286.5	193.493	147.714	145.487	182.522	147.945
		395.85	180.958	527.85	151.405	151.405						286.45	176.974	110.873	129.638	136.447	100.077	100.05	286.45	195.311	148.053	145.302	184.413	147.389
		395.8	180.949	527.8	151.395	151.395						286.4	178.923	111.862	128.144	138.645	99.9474	99.9217	286.4	197.126	148.465	145.124	186.204	146.862
		395.75	180.934	527.75	151.386	151.386						286.35	180.865	113.025	126.556	140.761	99.8206	99.7955	286.35	198.91	148.949	144.943	187.854	146.354
		395.7	180.921	527.7	151.372	151.372						286.3	182.803	114.377	124.889	142.747	99.6848	99.6603	286.3	200.654	149.518	144.761	189.343	145.869
		395.65	180.913	527.65	151.361	151.361						286.25	184.751	115.948	123.177	144.564	99.5475	99.5236	286.25	202.34	150.183	144.577	190.643	145.407
		395.6	180.908	527.6	151.344	151.344						286.2	186.716	117.765	121.446	146.168	99.4085	99.3851	286.2	203.956	150.953	144.387	191.728	144.964
		395.55	180.888	527.55	151.333	151.333						286.15	188.705	119.859	119.715	147.518	99.2689	99.246	286.15	205.508	151.855	144.206	192.592	144.555
		395.5	180.874	527.5	151.325	151.325						286.1	190.715	122.248	117.999	148.563	99.1219	99.0996	286.1	206.978	152.891	144.023	193.207	144.167
		395.45	180.864	527.45	151.316	151.316						286.05	192.759	124.965	116.316	149.273	98.9707	98.9488	286.05	208.371	154.079	143.842	193.562	143.805
		395.4	180.856	527.4	151.31	151.31						286	194.851	128.035	114.685	149.623	98.818	98.7967	286	209.68	155.427	143.656	193.643	143.461
		395.35	180.844	527.35	151.303	151.303						285.95	196.999	131.474	113.106	149.585	98.6539	98.633	285.95	210.926	156.957	143.477	193.456	143.144
		395.3	180.83	527.3	151.291	151.291						285.9	199.243	135.317	111.599	149.169	98.4899	98.4694	285.9	212.108	158.671	143.291	192.989	142.839
		395.25	180.815	527.25	151.278	151.278						285.85	201.601	139.564	110.161	148.37	98.3149	98.2948	285.85	213.251	160.589	143.109	192.26	142.557
		395.2	180.805	527.2	151.274	151.274						285.8	204.128	144.247	108.812	147.225	98.1451	98.1255	285.8	214.367	162.714	142.922	191.268	142.285
		395.15	180.797	527.15	151.272	151.272						285.75	206.851	149.36	107.549	145.759	97.974	97.9548	285.75	215.472	165.047	142.723	190.026	142.017
		395.1	180.786	527.1	151.265	151.265						285.7	209.802	154.893	106.364	144.002	97.7933	97.7746	285.7	216.611	167.617	142.534	188.573	141.771
		395.05	180.776	527.05	151.259	151.259						285.65	213.021	160.851	105.266	142.003	97.6129	97.5945	285.65	217.8	170.421	142.346	186.922	141.539
		395	180.764	527	151.257	151.257						285.6	216.518	167.195	104.245	139.8	97.424	97.406	285.6	219.047	173.44	142.145	185.084	141.303
		394.95	180.755									285.55	220.311	173.907	103.302	137.44	97.2304	97.2128	285.55	220.378	176.682	141.934	183.086	141.067
		394.9	180.736									285.5	224.397	180.94	102.436	134.972	97.0362	97.0189	285.5	221.833	180.158	141.737	180.979	140.852
		394.85	180.734									285.45	228.742	188.228	101.625	132.416	96.8228	96.8059	285.45	223.41	183.84	141.533	178.77	140.637
		394.8	180.732									285.4	233.326	195.721	100.875	129.819	96.6035	96.5869	285.4	225.127	187.726	141.333	176.493	140.432
		394.75	180.726									285.35	238.091	203.331	100.181	127.216	96.3761	96.3598	285.35	226.977	191.782	141.126	174.164	140.225
		394.7	180.721									285.3	242.967	210.967	99.527	124.623	96.1315	96.1155	285.3	228.965	195.992	140.917	171.81	140.019
		394.65	180.71									285.25	247.881	218.533	98.9255	122.086	95.8877	95.8721	285.25	231.079	200.32	140.702	169.451	139.81
		394.6	180.705									285.2	252.724	225.907	98.3583	119.613	95.6319	95.6166	285.2	233.314	204.741	140.489	167.116	139.607
		394.55	180.707									285.15	257.391	232.972	97.8277	117.227	95.3719	95.3569	285.15	235.633	209.204	140.262	164.805	139.39
		394.5	180.703									285.1	261.751	239.585	97.3332	114.949	95.1116	95.0969	285.1	238.018	213.672	140.031	162.547	139.172
		394.45	180.696									285.05	265.66	245.6	96.859	112.776	94.8402	94.8257	285.05	240.435	218.099	139.793	160.352	138.949
		394.4	180.686									285	268.971	250.864	96.4041	110.721	94.5605	94.5463	285	242.856	222.442	139.562	158.247	138.732
		394.35	180.673									284.95	271.546	255.238	95.9653	108.787	94.2732	94.2593	284.95	245.218	226.632	139.319	156.221	138.504
		394.3	180.666									284.9	273.257	258.599	95.5455	106.982	93.9848	93.9711	284.9	247.487	230.628	139.078	154.297	138.279
		394.25	180.662									284.85	273.985	260.827	95.1382	105.303	93.6915	93.678	284.85	249.599	234.36	138.833	152.474	138.049
		394.2	180.658									284.8	273.641	261.842	94.7373	103.744	93.3898	93.3766	284.8	251.502	237.772	138.584	150.755	137.816
		394.15	180.65									284.75	272.2	261.623	94.366	102.325	93.1053	93.0924	284.75	253.136	240.803	138.331	149.143	137.58
		394.1	180.639									284.7	269.631	260.149	94.0018	101.02	92.8175	92.8047	284.7	254.44	243.394	138.072	147.633	137.336
		394.05	180.634									284.65	265.961	257.455	93.6401	99.8194	92.5232	92.5107	284.65	255.373	245.504	137.815	146.233	137.095
		394	180.634									284.6	261.28	253.639	93.2974	98.7336	92.2405	92.2282	284.6	255.881	247.083	137.56	144.941	136.855
												284.55	255.673	248.795	92.9637	97.7448	91.9605	91.9484	284.55	255.914	248.085	137.297	143.74	136.607
												284.5	249.283	243.077	92.6547	96.8626	91.6999	91.6881	284.5	255.454	248.497	137.039	142.641	136.364
												284.45	242.222	236.604	92.3497	96.0579	91.4387	91.4271	284.45	254.48	248.302	136.784	141.636	136.123
												284.4	234.641	229.537	92.0655	95.3401	91.1947	91.1832	284.4	252.963	247.481	136.513	140.698	135.865
												284.35	226.668	222.014	91.7854	94.6856	90.9514	90.9401	284.35	250.935	246.067	136.247	139.845	135.613
												284.3	218.438	214.176	91.5205	94.0981	90.7204	90.7094	284.3	248.412	244.087	135.99	139.071	135.369
												284.25	210.09	206.168	91.2777	93.5785	90.5092	90.4983	284.25	245.433	241.585	135.746	138.377	135.138
												284.2	201.722	198.098	91.0506	93.1142	90.3115	90.3008	284.2	242.029	238.598	135.511	137.749	134.915
												284.15	193.418	190.054	90.8286	92.689	90.1171	90.1066	284.15	238.238	235.17	135.277	137.176	134.693
												284.1	185.289	182.151	90.6246	92.311	89.9389	89.9286	284.1	234.105	231.352	135.036	136.644	134.463
												284.05	177.4	174.461	90.4391	91.9764	89.7778	89.7676	284.05	229.703	227.223	134.811	136.169	134.25
												284	169.817	167.053	90.2661	91.6754	89.6278	89.6178	284	225.078	222.834	134.591	135.735	134.041
												283.95	162.598	159.989	90.117	91.416	89.5005	89.4906	283.95	220.285	218.244	134.376	135.34	133.837
												283.9	155.769	153.298	89.9809	91.1845	89.385	89.3753	283.9	215.393	213.525	134.186	134.996	133.658
												283.85	149.359	147.011	89.8501	90.9708	89.2738	89.2643	283.85	210.432	208.715	133.996	134.676	133.477
												283.8	143.396	141.158	89.7403	90.7886	89.1827	89.1734	283.8	205.46	203.872	133.819	134.39	133.311
												283.75	137.886	135.749	89.6409	90.6255	89.1011	89.0919	283.75	200.528	199.051	133.658	134.136	133.158
												283.7	132.825	130.779	89.548	90.4761	89.0252	89.0161	283.7	195.658	194.276	133.494	133.896	133.004
												283.65	128.203	126.241	89.4618	90.3394	88.9551	88.9461	283.65	190.914	189.615	133.36	133.697	132.879
												283.6	124.02	122.135	89.3864	90.2188	88.8952	88.8863	283.6	186.305	185.078	133.225	133.508	132.752
												283.55	120.246	118.432	89.3136	90.1051	88.8372	88.8285	283.55	181.868	180.702	133.103	133.341	132.639
												283.5	116.863	115.116	89.2438	89.9979	88.7815	88.773	283.5	177.626	176.515	132.991	133.191	132.536
												283.45	113.854	112.169	89.1849	89.9047	88.7361	88.7277	283.45	173.598	172.535	132.889	133.058	132.442
												283.4	111.189	109.562	89.1344	89.8227	88.6986	88.6903	283.4	169.799	168.779	132.803	132.944	132.363
												283.35	108.834	107.262	89.0831	89.7421	88.6597	88.6515	283.35	166.241	165.259	132.727	132.845	132.295
												283.3	106.765	105.245	89.0382	89.67	88.6267	88.6186	283.3	162.909	161.962	132.646	132.745	132.222
												283.25	104.955	103.484	88.9976	89.604	88.5975	88.5896	283.25	159.834	158.918	132.584	132.667	132.167
												283.2	103.377	101.953	88.9627	89.5452	88.5736	88.5658	283.2	157	156.112	132.527	132.596	132.118
												283.15	101.999	100.618	88.9269	89.487	88.5483	88.5406	283.15	154.401	153.54	132.477	132.533	132.074
												283.1	100.805	99.4668	88.8984	89.4373	88.5299	88.5223	283.1	152.027	151.19	132.424	132.47	132.028
												283.05	99.7637	98.4656	88.8685	89.3875	88.5098	88.5023	283.05	149.877	149.063	132.381	132.417	131.992
												283	98.8534	97.5937	88.8352	89.3354	88.4859	88.4785	283	147.941	147.148	132.344	132.371	131.961
												282.95	98.0626	96.8394	88.8059	89.2881	88.4655	88.4582	282.95	146.197	145.424	132.305	132.325	131.928
												282.9	97.367	96.1789	88.7731	89.2384	88.4414	88.4342	282.9	144.648	143.893	132.279	132.292	131.909
												282.85	96.7625	95.6079	88.7463	89.1955	88.423	88.4159	282.85	143.26	142.524	132.246	132.253	131.881
												282.8	96.2344	95.1119	88.7243	89.1582	88.4091	88.4021	282.8	142.024	141.305	132.21	132.211	131.851
												282.75	95.7713	94.6796	88.7061	89.1254	88.3986	88.3917	282.75	140.934	140.231	132.177	132.174	131.824
												282.7	95.3578	94.2956	88.6859	89.0912	88.3859	88.3791	282.7	139.984	139.297	132.156	132.148	131.809
												282.65	94.9844	93.9505	88.6624	89.0545	88.3696	88.3629	282.65	139.147	138.476	132.134	132.122	131.792
												282.6	94.6521	93.6454	88.6431	89.0225	88.3573	88.3507	282.6	138.408	137.751	132.105	132.088	131.768
												282.55	94.3523	93.3717	88.6253	88.9926	88.3461	88.3397	282.55	137.77	137.127	132.085	132.065	131.754
												282.5	94.0801	93.1247	88.6086	88.9644	88.336	88.3296	282.5	137.212	136.582	132.065	132.041	131.738
												282.45	93.8314	92.9001	88.593	88.9378	88.3266	88.3203	282.45	136.729	136.112	132.048	132.021	131.726
												282.4	93.6023	92.6943	88.5779	88.9121	88.3176	88.3114	282.4	136.314	135.71	132.037	132.007	131.72
												282.35	93.3877	92.502	88.5607	88.8849	88.3063	88.3002	282.35	135.942	135.351	132.016	131.983	131.704
												282.3	93.1865	92.3225	88.5429	88.8574	88.2942	88.2881	282.3	135.624	135.044	132.001	131.966	131.693
												282.25	93.0019	92.1586	88.529	88.8343	88.2858	88.2798	282.25	135.343	134.775	131.983	131.946	131.68
												282.2	92.83	92.0068	88.517	88.8134	88.279	88.2731	282.2	135.092	134.535	131.961	131.921	131.663
												282.15	92.6603	91.8565	88.4976	88.7855	88.2648	88.259	282.15	134.875	134.328	131.944	131.902	131.65
												282.1	92.5041	91.7189	88.4828	88.7626	88.2551	88.2493	282.1	134.68	134.144	131.924	131.88	131.634
												282.05	92.3518	91.5847	88.4645	88.7364	88.2415	88.2358	282.05	134.511	133.985	131.909	131.864	131.623
												282	92.2119	91.4622	88.4512	88.7156	88.233	88.2274	282	134.363	133.847	131.897	131.85	131.615
												281.95	92.0795	91.3466	88.439	88.6962	88.2253	88.2198	281.95	134.225	133.718	131.879	131.83	131.601
												281.9	91.9522	91.2355	88.4261	88.6763	88.2168	88.2113	281.9	134.107	133.609	131.869	131.819	131.595
												281.85	91.8346	91.1337	88.4173	88.6608	88.2123	88.2068	281.85	134.004	133.516	131.863	131.812	131.593
												281.8	91.7254	91.0397	88.4119	88.649	88.211	88.2057	281.8	133.904	133.424	131.851	131.798	131.584
												281.75	91.6149	90.9438	88.4004	88.6313	88.2035	88.1982	281.75	133.819	133.347	131.846	131.792	131.583
												281.7	91.5108	90.854	88.3909	88.6158	88.1979	88.1927	281.7	133.738	133.275	131.838	131.783	131.579
												281.65	91.4087	90.7657	88.3792	88.5984	88.1901	88.1849	281.65	133.663	133.208	131.831	131.775	131.576
												281.6	91.3123	90.6826	88.3694	88.5831	88.1839	88.1788	281.6	133.593	133.146	131.824	131.767	131.572
												281.55	91.2174	90.6007	88.3575	88.5658	88.1756	88.1705	281.55	133.536	133.097	131.826	131.768	131.577
												281.5	91.1277	90.5235	88.3471	88.5503	88.1687	88.1637	281.5	133.478	133.046	131.823	131.764	131.578
												281.45	91.0408	90.4488	88.3364	88.5347	88.1614	88.1565	281.45	133.417	132.992	131.813	131.754	131.571
												281.4	90.9586	90.3784	88.3273	88.5208	88.1556	88.1507	281.4	133.36	132.942	131.805	131.745	131.566
												281.35	90.8826	90.3138	88.3215	88.5103	88.1529	88.1481	281.35	133.311	132.9	131.802	131.741	131.566
												281.3	90.803	90.2454	88.3094	88.4937	88.1439	88.1392	281.3	133.262	132.857	131.797	131.736	131.564
												281.25	90.7257	90.1788	88.2968	88.4768	88.1344	88.1297	281.25	133.209	132.811	131.786	131.725	131.556
												281.2	90.6495	90.113	88.2829	88.4587	88.1234	88.1188	281.2	133.158	132.766	131.774	131.712	131.547
												281.15	90.5813	90.055	88.2746	88.4464	88.118	88.1135	281.15	133.109	132.724	131.764	131.701	131.54
												281.1	90.513	89.9966	88.264	88.4319	88.1102	88.1057	281.1	133.068	132.688	131.759	131.696	131.538
												281.05	90.4477	89.941	88.2543	88.4185	88.1033	88.0988	281.05	133.029	132.656	131.755	131.692	131.537
												281	90.3837	89.8863	88.2438	88.4043	88.0954	88.091	281	132.988	132.62	131.747	131.683	131.531
												280.95	90.3261	89.8378	88.2379	88.3948	88.092	88.0877	280.95	132.947	132.585	131.739	131.675	131.526
												280.9	90.269	89.7895	88.2305	88.3841	88.0872	88.0829	280.9	132.918	132.561	131.741	131.677	131.53
												280.85	90.2177	89.7468	88.2272	88.3774	88.0863	88.082	280.85	132.883	132.532	131.735	131.671	131.527
												280.8	90.169	89.7065	88.2249	88.3719	88.0864	88.0822	280.8	132.855	132.509	131.736	131.671	131.53
												280.75	90.1253	89.6708	88.2258	88.3697	88.0897	88.0855	280.75	132.827	132.486	131.735	131.67	131.532
												280.7	90.0767	89.6303	88.2205	88.3613	88.0866	88.0825	280.7	132.789	132.452	131.724	131.659	131.523
												280.65	90.0334	89.5946	88.2189	88.3568	88.0873	88.0832	280.65	132.753	132.422	131.713	131.649	131.515
												280.6	89.9863	89.555	88.2122	88.3472	88.0827	88.0786	280.6	132.721	132.395	131.706	131.641	131.51
												280.55	89.9394	89.5154	88.2043	88.3366	88.0769	88.0729	280.55	132.691	132.37	131.7	131.635	131.507
												280.5	89.8938	89.477	88.1964	88.326	88.0711	88.0672	280.5	132.658	132.341	131.69	131.625	131.499
												280.45	89.8534	89.4436	88.1925	88.3196	88.0693	88.0654	280.45	132.631	132.318	131.685	131.62	131.496
												280.4	89.8108	89.4077	88.1853	88.3098	88.064	88.0601	280.4	132.612	132.303	131.687	131.623	131.501
												280.35	89.7722	89.3758	88.181	88.303	88.0616	88.0578	280.35	132.584	132.28	131.68	131.616	131.496
												280.3	89.7364	89.3464	88.1783	88.298	88.0608	88.0571	280.3	132.557	132.257	131.673	131.609	131.491
												280.25	89.6993	89.3156	88.1733	88.2907	88.0577	88.0539	280.25	132.535	132.239	131.67	131.606	131.49
												280.2	89.6606	89.283	88.1658	88.2809	88.0519	88.0482	280.2	132.505	132.213	131.659	131.594	131.481
												280.15	89.6246	89.2531	88.1601	88.273	88.0479	88.0443	280.15	132.48	132.192	131.652	131.588	131.476
												280.1	89.5943	89.2286	88.159	88.2698	88.0486	88.045	280.1	132.456	132.171	131.646	131.581	131.471
												280.05	89.5651	89.2052	88.1583	88.267	88.0496	88.046	280.05	132.429	132.149	131.636	131.572	131.464
												280	89.533	89.1786	88.1538	88.2605	88.0467	88.0431	280	132.412	132.136	131.636	131.572	131.465
												279.95	89.4951	89.1462	88.1427	88.2474	88.0372	88.0337	279.95	132.396	132.123	131.636	131.572	131.467
												279.9	89.457	89.1134	88.1307	88.2335	88.0267	88.0232	279.9	132.376	132.107	131.631	131.567	131.464
												279.85	89.4278	89.0894	88.1267	88.2276	88.0243	88.0208	279.85	132.358	132.092	131.628	131.564	131.463
												279.8	89.3966	89.0632	88.12	88.2191	88.0191	88.0157	279.8	132.336	132.073	131.62	131.557	131.457
												279.75	89.3677	89.0393	88.115	88.2124	88.0155	88.0122	279.75	132.322	132.062	131.62	131.557	131.459
												279.7	89.3377	89.0142	88.1082	88.2039	88.0102	88.0069	279.7	132.304	132.048	131.617	131.554	131.457
												279.65	89.3081	88.9894	88.1012	88.1952	88.0046	88.0013	279.65	132.294	132.041	131.619	131.557	131.462
												279.6	89.2813	88.9672	88.0963	88.1886	88.001	87.9978	279.6	132.27	132.02	131.608	131.546	131.452
												279.55	89.2567	88.9471	88.093	88.1838	87.9991	87.9959	279.55	132.246	131.999	131.597	131.535	131.443
												279.5	89.2311	88.926	88.0882	88.1774	87.9957	87.9925	279.5	132.226	131.983	131.59	131.528	131.437
												279.45	89.2078	88.907	88.0851	88.1728	87.9938	87.9907	279.45	132.211	131.97	131.587	131.525	131.435
												279.4	89.1846	88.8881	88.0816	88.1679	87.9917	87.9885	279.4	132.198	131.96	131.585	131.523	131.435
												279.35	89.1639	88.8716	88.0801	88.1649	87.9914	87.9883	279.35	132.177	131.942	131.575	131.514	131.427
												279.3	89.1426	88.8543	88.0775	88.1608	87.9899	87.9869	279.3	132.162	131.93	131.571	131.51	131.425
												279.25	89.1253	88.841	88.0784	88.1604	87.992	87.989	279.25	132.142	131.913	131.562	131.501	131.417
												279.2	89.1085	88.8282	88.0793	88.16	87.9942	87.9911	279.2	132.127	131.9	131.557	131.496	131.413
												279.15	89.0885	88.812	88.0766	88.156	87.9926	87.9896	279.15	132.111	131.887	131.552	131.491	131.409
												279.1	89.0677	88.7949	88.0726	88.1507	87.9897	87.9867	279.1	132.091	131.869	131.541	131.481	131.4
												279.05	89.0434	88.7743	88.0648	88.1416	87.983	87.98	279.05	132.078	131.859	131.538	131.478	131.399
												279	89.0251	88.7596	88.0625	88.1381	87.9817	87.9788	279	132.059	131.842	131.528	131.468	131.39
												278.95	89.0071	88.7451	88.0601	88.1346	87.9805	87.9776	278.95	132.03	131.816	131.508	131.449	131.371
												278.9	88.9902	88.7317	88.0585	88.1318	87.9798	87.977	278.9	132.01	131.798	131.497	131.438	131.361
												278.85	88.9714	88.7163	88.0546	88.1268	87.977	87.9742	278.85	131.995	131.786	131.491	131.432	131.357
												278.8	88.9523	88.7005	88.0501	88.1211	87.9735	87.9707	278.8	131.988	131.78	131.491	131.433	131.359
												278.75	88.926	88.6774	88.0379	88.1078	87.9622	87.9595	278.75	131.975	131.77	131.487	131.429	131.356
												278.7	88.9071	88.6618	88.0329	88.1018	87.9582	87.9555	278.7	131.965	131.763	131.485	131.428	131.355
												278.65	88.885	88.6428	88.0243	88.0922	87.9506	87.9479	278.65	131.957	131.757	131.485	131.428	131.357
												278.6	88.8651	88.626	88.0177	88.0845	87.9449	87.9422	278.6	131.945	131.747	131.481	131.423	131.353
												278.55	88.844	88.6079	88.0095	88.0753	87.9376	87.9349	278.55	131.93	131.734	131.472	131.416	131.346
												278.5	88.8238	88.5906	88.0019	88.0668	87.9309	87.9282	278.5	131.917	131.723	131.467	131.41	131.342
												278.45	88.8086	88.5783	87.999	88.063	87.9289	87.9263	278.45	131.907	131.715	131.464	131.408	131.34
												278.4	88.7918	88.5644	87.9944	88.0573	87.9251	87.9225	278.4	131.898	131.708	131.462	131.406	131.339
												278.35	88.7791	88.5545	87.9934	88.0555	87.925	87.9224	278.35	131.883	131.695	131.454	131.398	131.332
												278.3	88.7562	88.5343	87.982	88.0432	87.9144	87.9119	278.3	131.875	131.69	131.453	131.397	131.332
												278.25	88.7368	88.5176	87.9739	88.0342	87.9071	87.9046
												278.2	88.7191	88.5025	87.9672	88.0267	87.9012	87.8987
												278.15	88.7057	88.4917	87.9647	88.0233	87.8994	87.897
												278.1	88.6914	88.48	87.9609	88.0187	87.8965	87.894
												278.05	88.6779	88.469	87.9578	88.0148	87.8941	87.8916
												278	88.6587	88.4523	87.9487	88.0049	87.8858	87.8834
												277.95
												277.9
												277.85
												277.8
												277.75
												277.7
												277.65
												277.6
												277.55
												277.5
												277.45
												277.4
												277.35
												277.3
												277.25
												277.2
												277.15
												277.1
												277.05
												277
												276.95
												276.9
												276.85
												276.8
												276.75
												276.7
												276.65
												276.6
												276.55
												276.5
												276.45
												276.4
												276.35
												276.3
												276.25
												276.2
												276.15
												276.1
												276.05
												276
												275.95
												275.9
												275.85
												275.8
												275.75
												275.7
												275.65
												275.6
												275.55
												275.5
												275.45
												275.4
												275.35
												275.3
												275.25
												275.2
												275.15
												275.1
												275.05
												275
												274.95
												274.9
												274.85
												274.8
												274.75
												274.7
												274.65
												274.6
												274.55
												274.5
												274.45
												274.4
												274.35
												274.3
												274.25
												274.2
												274.15
												274.1
												274.05
												274

## Sheet: f_Raman
Raman shift (cm-1)	w-o (a.u.)	0.5 h (a.u.)	1.5 h (a.u.)
-124.582	0.0058	-0.04577	-0.05054
-121.568	-0.02563	-0.05019	-0.03382
-118.554	-0.01753	-0.01889	-0.02347
-115.542	-0.02083	0.00584	-0.03046
-112.531	-0.02832	0.01968	-0.00729
-109.521	0.00495	0.01738	0.01267
-106.512	0.02333	0.01398	0.02348
-103.504	0.01252	0.00761	0.03372
-100.497	0.03101	-0.00485	0.03217
-97.4904	0.06651	-0.0124	0.05825
-94.4853	0.0259	-0.01417	0.0736
-91.4812	0.00478	0.00925	0.07081
-88.4781	0.00979	0.05105	0.04692
-85.4761	-0.03762	0.02591	0.02101
-82.475	-0.05242	0.00142	0.002
-79.4749	-0.04479	-0.00139	-0.00453
-76.4758	-0.07256	0.000178409	-0.03316
-73.4777	-0.09472	-0.01826	-0.04266
-70.4807	-0.0586	-0.02779	-0.03659
-67.4846	-0.03659	-0.00396	0.000353785
-64.4895	-0.04059	-0.01959	-0.02185
-61.4955	-0.0654	-0.0411	-0.02103
-58.5024	-0.08136	-0.08798	-0.05247
-55.5104	-0.14652	-0.14992	-0.08545
-52.5193	-0.17703	-0.20925	-0.14238
-49.5292	-0.15486	-0.27009	-0.1913
-46.5402	-0.17204	-0.35414	-0.28758
-43.5521	-0.14278	-0.37951	-0.38796
-40.565	0.03651	-0.30534	-0.47188
-37.579	0.25838	-0.20011	-0.54588
-34.5939	0.39983	-0.14982	-0.663
-31.6099	-0.98782	-1.24823	-1.3311
-28.6268	-9.99325	-7.83875	-4.97711
-25.6447	-47.145	-36.7992	-20.1319
-22.6636	-105.134	-84.7093	-48.3948
-19.6835	-85.9282	-71.321	-41.0425
-16.7044	148.493	113.11	59.7204
-13.7263	668.899	517.204	273.693
-10.7492	1335.46	1015.66	554.235
-7.7731	1897.57	1437.4	798.84
-4.79798	2210.61	1670.78	939.49
-1.82385	2239.87	1689.79	958.669
1.14929	1988.43	1496.61	857.123
4.12144	1484.34	1111.29	645.805
7.09259	836.749	617.483	368.571
10.0628	249.608	176.689	118.765
13.0319	-93.651	-72.6398	-30.9162
16.0001	-150.147	-108.572	-66.1766
18.9673	-71.8257	-56.0398	-35.4623
21.9335	-16.0864	-12.4461	-8.20651
24.8987	-1.81666	-1.27075	0.13455
27.863	-0.60217	-0.25144	0.71299
30.8262	-1.63034	-2.31808	-3.47174
33.7885	-4.87745	-8.90569	-15.8683
36.7498	-11.2949	-22.2943	-40.806
39.7101	-21.3708	-43.5486	-80.0525
42.6694	-33.6405	-69.7765	-127.892
45.6277	-44.3139	-92.7198	-169.31
48.585	-48.7799	-103.323	-187.711
51.5414	-44.2886	-95.4108	-169.917
54.4967	-30.9875	-68.6126	-117.698
57.4511	-10.8065	-26.7896	-40.6884
60.4045	11.3668	21.6709	45.6609
63.3569	31.4212	66.0238	123.953
66.3084	44.6507	94.3793	172.903
69.2588	48.8041	100.751	180.855
72.2083	45.6776	87.5237	154.618
75.1568	38.8787	62.9899	110.846
78.1043	32.5798	35.9744	64.6237
81.0509	28.7087	13.0455	30.167
83.9964	27.7594	-1.61835	9.64525
86.941	29.6362	-5.96561	3.77164
89.8846	32.4996	-3.41256	7.72293
92.8272	35.8373	3.3415	18.8363
95.7689	37.9226	10.0868	30.1909
98.7096	39.2426	15.0331	38.51
101.649	40.3102	19.7503	46.4253
104.588	40.981	23.5587	53.0589
107.526	41.3955	26.1781	58.4689
110.462	41.621	28.7101	64.7337
113.398	41.2571	31.9233	70.076
116.333	40.0108	34.3693	71.5729
119.267	37.8558	33.3497	67.3053
122.2	34.8341	29.037	59.1146
125.132	31.3184	23.2781	51.6951
128.063	28.0573	16.5604	43.4631
130.993	24.8238	10.7224	35.1825
133.922	21.8527	6.4539	28.3069
136.85	18.8403	4.58781	23.0219
139.777	16.1887	4.9482	19.7955
142.703	13.6369	5.83815	18.1597
145.628	10.9545	6.70857	15.7777
148.552	8.01148	6.07371	11.9165
151.475	5.24808	3.85496	6.21072
154.397	2.68977	1.69674	1.56729
157.319	0.42339	-1.88056	-2.60722
160.239	-1.78964	-4.69084	-5.99036
163.158	-3.09962	-5.18009	-5.88831
166.077	-3.88777	-4.81494	-4.75544
168.994	-3.88606	-4.85054	-2.55013
171.91	-3.30363	-4.60894	-0.01297
174.826	-2.55922	-3.43237	0.2453
177.74	-1.57968	-1.77355	0.07443
180.654	-0.18947	0.30825	0.96121
183.566	0.6753	1.47071	1.46008
186.478	1.2958	0.73486	2.51896
189.389	1.07591	0.21435	2.3159
192.298	1.02162	0.3574	3.91637
195.207	0.86799	0.93427	5.2545
198.115	0.31513	1.20899	3.71203
201.022	-0.72619	1.48152	-0.11393
203.927	-1.53843	1.78747	-4.06573
206.832	-1.69882	2.6931	-4.24467
209.736	-2.25409	1.84155	-3.63806
212.639	-2.5711	-0.8705	-4.23238
215.541	-2.3864	-3.7699	-6.49297
218.442	-2.04343	-6.3949	-8.57801
221.342	-1.26456	-7.11663	-6.07505
224.241	-0.284	-6.47595	-2.12231
227.139	0.52721	-4.22001	-0.32406
230.037	1.12272	-1.12658	1.48493
232.933	1.45236	1.61345	3.44956
235.828	1.39509	3.36219	3.18628
238.723	0.45524	3.08232	0.95923
241.616	-0.35583	1.65467	-3.91899
244.508	-0.60458	1.73287	-6.63477
247.4	-0.14263	1.06015	-4.40902
250.29	0.35032	0.03021	-0.90469
253.18	0.87847	-0.95796	1.13552
256.069	1.38759	0.65755	3.69556
258.956	1.25129	2.80986	6.1386
261.843	0.4058	2.47508	6.68588
264.729	-0.6106	0.93455	3.2446
267.614	-1.51724	-1.1076	-0.59698
270.497	-2.51395	-3.08344	-6.01454
273.38	-2.95433	-3.69551	-6.59128
276.262	-2.92255	-4.28377	-4.64342
279.143	-2.67907	-5.01788	-2.4176
282.023	-1.67996	-5.04302	1.29106
284.903	0.37937	-2.60926	9.11027
287.781	3.55062	1.94002	19.1274
290.658	7.42356	6.53749	28.9848
293.534	11.3996	11.9378	38.3024
296.41	14.9961	15.6525	46.2493
299.284	17.5983	18.7122	48.0584
302.157	18.6582	20.3379	46.5109
305.03	17.4829	19.4985	43.3928
307.901	14.3047	14.9257	37.2061
310.772	10.4948	8.42663	25.2859
313.642	6.97396	2.28925	13.1182
316.51	4.56241	-2.34109	3.69351
319.378	2.1963	-4.59851	-3.28053
322.245	-0.07451	-5.72621	-4.52204
325.111	-1.44163	-7.00206	-3.86069
327.976	-1.94816	-6.58246	-5.58416
330.84	-2.15	-5.03672	-5.80787
333.703	-2.86436	-3.82798	-5.82886
336.565	-3.25212	-2.62867	-6.75228
339.426	-2.85109	-2.05713	-8.9443
342.287	-1.74306	-1.86316	-7.70797
345.146	-0.38464	-1.5434	-5.16611
348.004	0.32022	0.48812	-1.15417
350.862	0.92848	1.56523	5.25057
353.718	1.72061	2.07088	11.1357
356.574	1.92348	2.27061	12.2849
359.429	1.38162	2.86176	8.75035
362.282	0.1298	2.50021	2.52627
365.135	-0.42676	2.59027	-1.11799
367.987	-0.58751	2.02716	-1.98682
370.838	-0.08042	1.70799	0.48033
373.688	0.2969	1.49863	1.87675
376.537	0.30504	0.95862	3.15041
379.385	-0.00844	-0.43478	3.62783
382.232	-0.59788	-2.91616	1.46443
385.078	-2.33541	-6.13261	-5.42141
387.924	-4.82047	-9.91194	-13.6225
390.768	-6.48582	-12.9484	-15.4319
393.611	-6.31055	-12.1897	-8.79693
396.454	-4.224	-8.71283	2.22398
399.295	0.39315	-3.28154	15.6868
402.136	7.96919	3.82855	31.743
404.976	16.8832	13.5986	48.1946
407.815	26.1938	25.5565	62.854
410.652	34.4973	35.6425	75.6705
413.489	40.256	43.0022	83.2731
416.325	43.523	46.5796	83.9319
419.161	43.0686	45.3517	79.588
421.995	38.7321	39.4078	70.1064
424.828	32.2936	30.5607	57.217
427.66	24.8987	20.5049	42.7402
430.492	17.7701	11.9707	30.0678
433.322	11.2815	7.06003	20.3451
436.152	6.42175	4.69794	16.9879
438.98	3.72519	4.56833	19.2604
441.808	2.56317	5.6845	19.1817
444.635	2.512	6.9249	13.3257
447.46	1.39469	5.53277	5.91513
450.285	-0.05893	2.35001	0.31281
453.109	-2.25931	-2.39037	-4.91265
455.932	-4.51052	-6.61438	-8.60495
458.755	-5.99065	-8.88794	-10.4866
461.576	-6.6243	-9.32755	-10.0077
464.396	-6.29708	-9.58376	-8.11912
467.215	-4.61998	-8.9579	-6.9417
470.034	-2.92116	-7.49582	-9.19145
472.851	-1.70038	-3.56907	-9.95335
475.668	-1.43238	-0.10488	-6.68178
478.484	-1.99767	-0.21902	-5.48853
481.299	-2.74178	-4.27512	-6.26358
484.112	-2.187	-6.63139	-1.11721
486.925	-0.73953	-7.73235	7.39652
489.737	0.69732	-10.3282	12.0002
492.549	1.45001	-16.5957	11.5137
495.359	-2.6009	-27.0769	-0.93831
498.168	-17.9093	-45.5498	-35.4721
500.976	-21.8274	-51.6317	-46.949
503.784	53.757	26.7408	98.1602
506.59	300.102	293.431	587.083
509.396	759.755	788.597	1496.81
512.201	1338.98	1405.37	2635.22
515.005	1856.52	1952.23	3653.04
517.807	2167.58	2278.31	4263.48
520.609	2215.77	2325.8	4356.41
523.41	1999.61	2093.24	3929.25
526.211	1557.55	1621.56	3058.56
529.01	992.323	1018.74	1945.78
531.808	457.832	452.678	896.298
534.606	98.2115	80.3451	199.47
537.402	-37.0013	-55.0749	-61.163
540.198	-30.4892	-46.5124	-50.2065
542.992	2.70181	-10.6371	17.4163
545.786	14.8394	4.6004	43.1496
548.579	14.233	7.78414	42.5175
551.371	10.6531	7.30613	35.3871
554.162	6.85135	5.83197	26.315
556.952	4.42226	4.01132	18.4323
559.742	3.59125	1.92871	13.0945
562.53	3.38638	0.77595	7.73586
565.317	2.84514	0.99789	4.45743
568.104	2.29964	1.65192	6.97856
570.89	0.71808	0.37553	10.5824
573.674	-0.55043	-0.91403	11.8937
576.458	-2.0923	-1.20629	9.07158
579.241	-3.46638	-0.54973	3.0295
582.023	-3.98042	0.18399	-2.19525
584.804	-2.9858	0.39329	-3.54528
587.585	-1.08583	-0.24515	-1.32849
590.364	0.71446	0.3411	-0.76972
593.142	1.23367	-0.52944	0.33398
595.92	0.80173	-1.64597	2.08673
598.696	-1.06278	-3.33175	-0.05522
601.472	-2.43865	-4.51915	-3.63672
604.247	-3.2278	-3.63525	-7.82684
607.021	-2.17042	-0.88969	-8.78672
609.794	-0.57	1.87104	-6.26178
612.566	0.5432	1.00535	-2.83397
615.337	1.15687	-1.19872	0.87888
618.107	1.13172	-1.74617	3.46202
620.877	0.70432	-2.98875	4.59426
623.645	-0.10198	-3.26162	1.87309
626.413	-0.87161	-3.86194	-2.04051
629.18	-0.8933	-2.53531	-2.84719
631.946	0.27492	2.24054	1.17723
634.711	2.16981	5.81492	3.95728
637.475	2.67892	5.70885	5.18985
640.238	2.45895	2.46611	6.90984
643	2.35403	0.83496	8.056
645.761	1.84418	0.1287	10.9244
648.522	1.41866	0.42912	14.6255
651.282	1.47061	0.73967	15.0173
654.04	1.99392	0.92535	17.719
656.798	2.97695	5.3069	22.7951
659.555	4.42137	9.88973	27.5396
662.311	5.5549	11.0179	27.1234
665.066	5.80019	9.54235	23.9174
667.82	5.75103	7.94222	21.3171
670.574	4.8704	7.02283	16.4278
673.326	3.35133	5.04968	11.8254
676.078	2.12723	3.08921	6.60575
678.828	2.4002	0.33676	-0.08074
681.578	2.53476	-1.83742	-3.78718
684.327	2.73078	0.41364	-5.95037
687.075	3.52185	2.99654	-7.53945
689.822	4.3993	4.40939	-7.20014
692.569	3.52504	4.62691	-6.82027
695.314	1.14091	5.39644	-2.68908
698.058	-1.12869	3.81221	1.06073
700.802	-3.04327	-1.47541	1.81136
703.545	-4.25413	-5.84197	0.78234
706.286	-3.56641	-9.61465	-0.75326
709.027	-2.69314	-10.2475	3.01708
711.767	-1.41197	-5.99083	11.294
714.507	-0.35367	-2.82455	15.2275
717.245	0.3404	0.50651	13.3491
719.982	0.77516	4.6329	11.4225
722.719	1.49262	8.71688	13.4857
725.455	2.80974	10.4236	15.7536
728.189	3.79167	11.2627	17.7291
730.923	4.30888	14.7665	23.0465
733.656	5.83774	20.8082	37.9436
736.388	9.53653	33.7215	66.9848
739.12	15.3969	56.6344	106.936
741.85	23.5845	88.4251	154.049
744.579	33.8818	124.638	202.599
747.308	43.5108	153.072	241.155
750.036	49.9213	167.019	262.085
752.763	51.4203	165.366	259.843
755.488	47.6062	147.028	235.771
758.214	38.3538	114.55	190.497
760.938	27.5188	76.1706	134.223
763.661	18.9946	43.6086	82.0383
766.384	13.0081	24.3095	46.2099
769.105	10.2626	17.8662	31.9956
771.826	10.374	17.5904	29.7188
774.546	11.2278	21.49	31.6051
777.265	12.0104	24.7178	37.6794
779.983	11.4159	26.487	43.4451
782.7	11.0661	26.5799	48.8272
785.416	13.6826	28.6378	53.3187
788.132	22.5883	37.7802	62.9361
790.846	38.9864	56.6107	85.5853
793.56	60.2195	81.8372	121.435
796.273	82.1272	109.046	159.444
798.985	99.3115	133.56	187.587
801.696	107.269	148.097	199.806
804.406	104.365	148.21	198.617
807.116	91.3991	135.241	183.732
809.824	73.1925	112.25	156.929
812.532	55.3522	87.0506	128.186
815.239	41.6242	66.0176	104.403
817.945	33.682	53.2847	92.7746
820.65	30.9031	47.9572	93.7492
823.354	30.8426	50.3676	99.144
826.057	30.7687	53.2091	101.098
828.759	29.0298	50.5303	96.5082
831.461	26.0849	46.8508	91.6434
834.162	22.7379	42.1864	85.7702
836.862	20.235	37.148	77.6762
839.561	18.2572	34.0964	73.7888
842.259	16.1351	32.8091	69.1205
844.956	12.5219	31.4014	60.0418
847.652	8.60475	26.7987	49.9609
850.348	5.06475	21.5787	43.7088
853.042	2.74169	14.0086	38.9973
855.736	0.87379	3.09851	32.1036
858.429	-0.01709	-5.28225	26.2282
861.121	0.26913	-6.99272	25.438
863.812	1.40493	-4.9978	28.3163
866.503	1.94669	-0.53226	34.5255
869.192	2.22299	4.1679	38.6053
871.881	0.99134	6.12798	38.8266
874.569	0.32623	4.89797	38.608
877.256	-0.37928	3.08633	40.2968
879.942	0.01006	3.11158	43.0073
882.627	0.86297	1.91643	43.5912
885.311	2.78031	0.63298	42.8123
887.995	5.5862	4.5205	44.4866
890.677	7.98887	8.83187	45.4124
893.359	9.42914	11.2789	48.7558
896.04	11.0053	14.4986	55.1294
898.72	12.9862	20.8809	64.9044
901.399	16.9166	35.8043	81.7125
904.077	22.7242	56.8775	108.999
906.755	30.7951	83.5771	143.957
909.431	38.9413	108.865	178.543
912.107	45.9881	128.044	207.259
914.782	49.8618	139.15	223.671
917.456	50.2331	137.194	223.86
920.129	48.7216	125.171	210.239
922.802	49.0153	112.014	192.25
925.473	51.8946	103.106	179.613
928.144	60.322	103.516	177.817
930.814	75.3385	111.964	191.405
933.483	95.2865	126.528	215.518
936.151	116.253	143.417	241.241
938.818	134.455	159.552	264.763
941.484	147.45	168.418	279.485
944.15	155.449	168.574	284.073
946.814	159.67	167.683	286.396
949.478	160.931	167.352	288.509
952.141	159.332	165.569	291.505
954.803	157.99	163.699	292.663
957.465	157.51	165.457	292.627
960.125	158.441	167.771	291.286
962.785	160.403	169.366	286.034
965.443	162.064	171.138	281.32
968.101	163.296	171.031	279.458
970.758	165.077	171.064	280.216
973.415	166.93	173.879	285.015
976.07	167.012	176.12	288.257
978.725	165.416	175.87	288.992
981.378	160.379	173.576	285.081
984.031	152.749	169.135	275.192
986.683	143.016	161.949	261.171
989.334	130.446	151.923	243.055
991.984	116.324	139.281	225.064
994.634	101.538	126.975	206.824
997.283	87.1029	116.273	185.445
999.93	74.0783	104.555	161.692
1002.58	63.5537	94.3514	141.368
1005.22	55.2028	84.7351	121.953
1007.87	48.2904	70.3954	103.014
1010.51	43.4919	54.6501	86.6723
1013.16	39.9741	42.5311	73.5537
1015.8	35.8713	33.4969	63.9689
1018.44	32.1732	26.9499	56.3159
1021.08	29.0515	23.1514	49.5377
1023.72	26.1251	20.9494	44.1619
1026.36	23.801	20.7475	40.6429
1029	21.6754	22.6399	36.9267
1031.64	18.0463	23.7069	30.2918
1034.27	14.6839	19.6519	22.7944
1036.91	11.9192	15.5052	16.6078
1039.55	9.48701	8.89948	10.9468
1042.18	5.62611	1.90305	5.30447
1044.81	2.09864	-1.89112	1.16166
1047.45	-0.23003	-4.26353	-1.9088
1050.08	-1.59741	-4.18215	-2.49568
1052.71	-2.00099	-3.26533	-0.83642
1055.34	-2.5767	-2.31039	-1.37462
1057.97	-3.1651	-0.76208	-2.04006
1060.6	-2.2158	0.82191	0.52481
1063.23	-0.24163	2.57828	4.97588
1065.85	1.15151	0.05385	7.00074
1068.48	0.99593	-0.76692	6.97057
1071.1	1.13096	0.53697	7.25636
1073.73	1.67221	3.01893	3.63305
1076.35	1.92196	5.4215	2.68565
1078.97	2.34435	5.29981	3.2946
1081.6	2.22903	4.43704	4.1462
1084.22	2.4065	2.92633	3.48017
1086.84	2.76696	3.36564	2.51735
1089.46	2.51571	1.99781	2.73772
1092.07	0.39128	-2.29419	-1.15845
1094.69	-1.2503	-4.78921	-5.35311
1097.31	-0.62131	-2.16698	-2.73822
1099.93	0.05341	2.09999	1.4373
1102.54	0.47308	4.17856	8.03706
1105.15	2.04485	5.94342	15.8152
1107.77	3.07277	9.25675	23.4181
1110.38	4.22614	12.7323	22.9555
1112.99	5.48386	18.121	24.0068
1115.6	5.5256	18.7629	24.131
1118.21	4.26949	15.7299	18.3888
1120.82	4.6087	13.4282	15.2404
1123.43	5.57652	17.097	19.0665
1126.04	4.91033	18.7885	20.7579
1128.65	4.45908	18.9701	23.0314
1131.25	4.83408	23.422	29.8762
1133.86	5.38053	29.7949	38.8895
1136.46	6.7095	36.4884	49.0399
1139.07	9.40932	44.8353	66.3984
1141.67	10.8942	47.0771	77.8392
1144.27	12.7483	46.626	79.6045
1146.87	16.4351	47.0001	80.615
1149.47	23.8575	55.4209	86.5543
1152.07	36.5001	70.9001	95.5183
1154.67	57.19	92.3513	108.458
1157.27	84.0738	119.331	125.512
1159.87	112.822	147.007	148.491
1162.46	138.901	173.337	177.274
1165.06	161.794	200.178	208.974
1167.65	178.057	222.708	240.302
1170.25	189.503	243.815	269.427
1172.84	196.304	261.064	296.182
1175.43	197.728	275.745	319.268
1178.02	192.889	282.178	329.466
1180.61	182.506	275.185	321.116
1183.2	165.93	259.438	300.336
1185.79	143.412	235.528	272.831
1188.38	119.539	208.036	242.71
1190.97	100.76	186.699	220.72
1193.55	89.6217	174.402	212.193
1196.14	86.7082	171.416	217.583
1198.73	90.1389	176.231	229.909
1201.31	94.463	183.641	238.743
1203.89	96.0775	183.279	236.768
1206.47	91.8082	175.011	223.632
1209.06	82.3907	160.389	202.325
1211.64	70.0857	136.962	174.276
1214.22	57.7932	113.027	142.994
1216.8	47.4439	93.3608	117.112
1219.37	39.1698	77.1334	98.4744
1221.95	32.9948	64.4957	89.0045
1224.53	30.2985	58.2004	83.8718
1227.11	30.3196	56.0445	80.6309
1229.68	31.2925	56.2754	79.1205
1232.25	31.984	58.5236	78.584
1234.83	32.6505	57.9681	74.7788
1237.4	34.9512	55.9394	72.643
1239.97	37.5672	55.5552	71.5622
1242.54	39.4013	57.8949	72.3213
1245.11	39.3882	59.2926	73.7297
1247.68	38.1577	55.994	72.2481
1250.25	37.2917	53.3818	72.3239
1252.82	35.8232	51.1934	72.9408
1255.39	34.2222	50.3134	73.6317
1257.95	34.3359	51.5047	77.2117
1260.52	36.9118	52.5704	79.2224
1263.08	42.8225	56.0234	81.982
1265.65	52.2677	61.739	85.5505
1268.21	64.4455	72.9559	88.4074
1270.77	80.6239	86.7746	93.0812
1273.33	101.892	102.169	99.7183
1275.89	130.213	123.886	113.976
1278.45	165.209	149.048	132.332
1281.01	204.984	178.961	159.127
1283.57	243.213	211.618	188.631
1286.13	273.037	237.543	208.117
1288.69	287.4	253.875	219.559
1291.24	283.827	259.276	226.105
1293.8	262.598	252.907	225.672
1296.35	228.027	235.791	218.627
1298.9	185.466	214.712	204.368
1301.46	142.828	191.237	189.34
1304.01	108.728	173.263	183.427
1306.56	85.2339	165.119	185.626
1309.11	71.0474	159.393	186.279
1311.66	64.2191	155.993	189.025
1314.21	60.6094	154.305	192.692
1316.75	59.0415	151.785	195.621
1319.3	58.7878	146.938	194.722
1321.85	57.5132	139.42	186.09
1324.39	53.8781	129.508	169.977
1326.94	49.0107	116.076	151.98
1329.48	44.9663	104.528	136.582
1332.03	39.6738	91.8107	116.717
1334.57	34.4254	77.5489	97.0742
1337.11	29.4981	66.2005	86.1021
1339.65	23.6111	55.7095	75.6688
1342.19	18.6506	45.7364	67.5149
1344.73	15.4581	39.8397	60.2441
1347.27	12.08	33.2172	50.8207
1349.8	9.39899	25.0912	39.408
1352.34	8.41099	19.4574	30.257
1354.88	8.10635	18.9695	26.0508
1357.41	6.60801	18.1112	23.0076
1359.95	5.51764	17.9897	22.0597
1362.48	4.59741	17.7444	24.9935
1365.01	3.4074	16.4366	28.8495
1367.54	2.20007	13.9048	30.5767
1370.08	1.97475	12.8451	28.0933
1372.61	0.76406	8.50364	19.2408
1375.13	0.4437	4.3834	8.50082
1377.66	1.21472	4.55238	1.67582
1380.19	2.00477	7.78785	1.11319
1382.72	1.68919	7.34089	0.21245
1385.25	0.51333	3.62176	-3.24642
1387.77	-0.40054	0.45085	-6.19224
1390.3	-0.55522	-0.85648	-5.87491
1392.82	-1.70368	-3.18949	-5.62187
1395.34	-2.1334	-4.19222	-3.99759
1397.87	-2.30858	-3.98712	-0.18909
1400.39	-1.63338	-3.22735	3.05611
1402.91	-0.15366	-2.47483	3.1872
1405.43	1.98655	-1.16747	2.75834
1407.95	3.82235	1.19418	4.4085
1410.47	4.56769	4.01119	6.85907
1412.98	5.16708	8.12986	8.09345
1415.5	5.21035	10.2347	9.12514
1418.02	3.44573	7.95196	7.61492
1420.53	2.2232	6.09181	4.87514
1423.05	2.44589	8.00803	5.64558
1425.56	4.02248	10.4436	7.2113
1428.07	6.34827	11.1474	7.68245
1430.59	8.51156	13.9336	10.4306
1433.1	9.78531	18.7823	16.7958
1435.61	11.0307	22.6753	21.4825
1438.12	11.9766	23.9285	25.5314
1440.63	12.0995	21.585	28.12
1443.14	11.2219	18.3771	27.3655
1445.64	11.1608	17.1283	23.3678
1448.15	11.2702	18.0748	22.4257
1450.66	12.1653	18.7458	24.6964
1453.16	11.9392	18.3617	24.2956
1455.67	9.97453	19.0441	22.131
1458.17	7.89903	20.841	20.4687
1460.67	6.00403	19.6889	15.1871
1463.17	4.04593	18.3467	13.6911
1465.68	2.54193	16.5919	12.9525
1468.18	0.93483	12.3744	8.98252
1470.68	0.65642	6.61117	3.33064
1473.17	0.94114	1.77063	1.14784
1475.67	1.45616	-1.44506	-0.42874
1478.17	0.94149	-1.92805	-4.31354
1480.67	0.51112	0.98384	-6.5251
1483.16	0.29004	2.75594	-6.0007
1485.66	-0.2763	0.19805	-5.16794
1488.15	-0.22806	-1.05261	-3.54666
1490.65	0.55294	-1.61763	-2.41866
1493.14	1.84427	-2.02361	0.96576
1495.63	5.1089	-0.0309	5.27734
1498.12	9.64015	6.69568	10.6646
1500.61	13.5642	14.4845	15.7346
1503.1	15.9531	22.7893	19.9727
1505.59	17.0131	29.2483	22.1824
1508.08	16.6164	29.3511	22.1631
1510.57	15.6759	26.0361	24.0866
1513.05	15.8412	23.6376	25.4264
1515.54	18.1513	24.6416	28.394
1518.02	22.8182	30.6748	35.1384
1520.51	28.682	39.0923	42.3921
1522.99	33.7245	47.3795	47.8963
1525.48	36.991	54.5878	51.9385
1527.96	36.9392	58.7749	53.2664
1530.44	33.4304	58.3489	48.8746
1532.92	28.0603	53.6478	41.0255
1535.4	22.2051	46.49	34.8856
1537.88	18.0331	40.4653	31.459
1540.36	16.9309	39.6083	34.0919
1542.83	18.8731	48.5143	47.1897
1545.31	21.7664	63.0941	66.8754
1547.79	27.1072	82.7053	87.8611
1550.26	35.2734	108.036	112.194
1552.74	44.6066	135.014	142.14
1555.21	54.4004	163.407	173.013
1557.68	64.4101	190.801	201.952
1560.15	74.0209	216.159	226.899
1562.63	82.328	233.973	243.213
1565.1	88.8106	246.993	257.161
1567.57	92.3244	253.441	266.604
1570.03	92.0081	247.515	263.741
1572.5	91.76	232.853	249.78
1574.97	90.2823	210.105	228.108
1577.44	90.8097	187.633	206.76
1579.9	96.2125	176.574	192.128
1582.37	107.209	175.636	184.974
1584.83	129.203	185.777	185.514
1587.3	168.223	208.788	196.467
1589.76	228.577	252.287	226.462
1592.22	313.357	316.26	271.417
1594.68	416.237	391.928	328.224
1597.14	523.811	471.295	389.182
1599.6	617.943	541.237	442.512
1602.06	685.813	596.067	481.934
1604.52	715.351	623.783	501.526
1606.98	699.234	612.782	491.84
1609.43	643.033	565.918	454.992
1611.89	557.305	492.837	396.52
1614.35	455.474	403.674	321.617
1616.8	354.678	316.254	243.971
1619.25	263.59	236.919	175.159
1621.71	186.262	168.798	118.908
1624.16	125.857	115.155	78.5397
1626.61	83.0183	76.3281	50.6269
1629.06	55.1975	49.7046	33.2713
1631.51	38.6681	35.1183	23.1862
1633.96	30.9475	31.0844	21.4783
1636.41	26.4824	29.1664	22.7199
1638.86	23.732	28.7096	21.5351
1641.3	21.5739	28.8304	17.8886
1643.75	18.8024	26.522	12.4241
1646.2	15.1373	22.0402	6.80597
1648.64	12.5222	18.0255	3.85049
1651.09	11.5132	14.6472	0.11961
1653.53	11.1961	12.2789	-3.28637
1655.97	11.2765	9.33392	-4.32965
1658.41	11.231	8.31913	-3.47786
1660.85	10.8408	10.0828	-0.5921
1663.29	12.1352	15.0337	2.94383
1665.73	12.9174	18.5635	5.00145
1668.17	12.8287	18.6363	7.04312
1670.61	10.9261	17.3101	7.6946
1673.05	9.42755	16.59	8.91018
1675.48	8.7173	15.2686	9.17578
1677.92	7.66148	11.8125	6.48884
1680.35	5.68492	6.13488	3.62339
1682.79	2.77134	-0.05336	-1.47211
1685.22	1.47464	-2.72879	-5.49942
1687.65	1.77954	-1.77625	-4.8228
1690.09	1.81385	-0.58298	-4.13496
1692.52	2.35173	-1.32257	-3.57517
1694.95	2.20939	-1.5684	-3.60406
1697.38	2.4912	1.43093	-0.4801
1699.81	2.9131	4.37292	2.61958
1702.24	2.83468	5.27864	1.46736
1704.66	1.8467	4.30342	-0.39616
1707.09	0.93686	2.2143	0.42921
1709.52	1.3606	1.93388	2.95713
1711.94	1.23493	1.91728	6.35569
1714.37	0.44583	-0.3966	6.05304
1716.79	0.3519	-0.40892	3.80759
1719.21	-0.25588	-0.34732	1.47821
1721.63	-1.14768	0.64636	2.11349
1724.06	-1.29229	-1.79777	0.25783
1726.48	-1.10444	-4.13717	-5.44881
1728.9	-0.81381	-3.29794	-9.88779
1731.32	-0.09981	-0.74058	-8.09683
1733.74	0.70614	1.41983	-4.75055
1736.15	0.91332	3.75921	-0.22915
1738.57	0.91571	5.33183	3.97946
1740.99	1.53712	8.89669	7.56687
1743.4	2.01366	9.26945	11.2101
1745.82	1.37709	6.64675	11.5239
1748.23	1.28335	-0.0566	6.72419
1750.64	1.78428	-4.22826	1.2165
1753.06	2.26861	-3.25831	-1.52603
1755.47	1.9451	-1.10512	-2.49144
1757.88	1.15732	-0.4344	-3.81136
1760.29	0.94386	1.55003	-2.8315
1762.7	0.92484	5.04751	-2.106
1765.11	0.8413	9.72914	-0.71959
1767.52	0.89645	11.3007	0.08954
1769.93	0.93937	10.8561	0.56313
1772.33	2.0734	10.5862	2.75486
1774.74	3.66563	12.8588	5.66628
1777.14	4.52866	16.1546	8.1466
1779.55	5.02729	17.8696	9.40582
1781.95	5.46592	14.54	10.2965
1784.35	6.08839	9.86713	12.0695
1786.76	5.90207	5.67362	10.8779
1789.16	4.43557	1.72032	8.90682
1791.56	3.97795	0.29532	6.6832
1793.96	4.12042	1.98452	6.00433
1796.36	4.43944	5.50295	5.89985
1798.76	4.39338	8.01684	4.67817
1801.16	3.57713	8.05337	3.95793
1803.55	2.85328	7.68642	3.25338
1805.95	2.39588	7.42916	2.6509
1808.35	2.05112	7.65092	2.72165
1810.74	1.30946	6.78255	3.45801
1813.13	0.79328	5.93209	4.6629
1815.53	0.39662	4.4862	2.90387
1817.92	0.67523	3.92524	0.87455
1820.31	1.30985	4.27312	0.61663
1822.7	2.04805	2.955	2.09779
1825.1	1.45275	0.30474	4.65174
1827.49	-0.05049	-4.51711	2.38307
1829.87	-0.86384	-6.85077	-2.21285
1832.26	-1.20708	-4.23917	-4.29323
1834.65	-1.245	-0.958	-2.39782
1837.04	-0.54169	2.46746	-0.27533
1839.42	0.33742	5.58078	0.62008
1841.81	0.74356	8.64341	0.6036
1844.19	0.79072	9.48444	0.23483
1846.58	1.0752	7.90406	1.92837
1848.96	0.2316	2.29269	2.88697
1851.34	-1.14243	-5.99568	0.03463
1853.73	-1.4056	-9.65352	-2.58722
1856.11	-0.83553	-6.0807	-0.41697
1858.49	0.33392	-1.60386	2.4499
1860.87	1.92173	3.34856	3.58009
1863.25	3.40234	6.56242	4.01075
1865.62	3.14925	6.14838	2.16269
1868	2.18725	5.48262	0.81867
1870.38	1.70689	3.42494	0.2784
1872.76	1.5594	2.39772	1.38492
1875.13	1.6241	3.58407	1.99557
1877.51	1.31135	6.97295	2.82839
1879.88	0.83507	10.587	4.92128
1882.25	0.07624	9.60132	3.14136
1884.62	0.27851	8.03911	0.15066
1887	1.62752	7.83351	0.02704
1889.37	3.11311	8.83616	1.15501
1891.74	4.15956	9.54611	1.32582
1894.11	5.82431	9.19692	1.66062
1896.48	7.36072	11.0698	4.08932
1898.84	7.26221	10.2332	5.70277
1901.21	5.45518	8.50047	7.89505
1903.58	4.01463	7.32513	9.01626
1905.95	3.46419	4.62658	6.4925
1908.31	4.13493	6.77286	6.03329
1910.67	5.22246	10.914	6.86042
1913.04	5.61884	12.2837	7.37417
1915.4	6.14832	10.6946	5.2275
1917.76	6.44102	10.592	2.73533
1920.13	5.38652	9.59443	1.65242
1922.49	3.55238	6.06898	4.31474
1924.85	2.27661	2.89974	9.38884
1927.21	2.14156	1.24964	11.992
1929.57	2.16809	1.9396	10.2123
1931.92	1.97269	5.17495	7.13989
1934.28	2.25617	8.47848	5.60173
1936.64	1.87139	9.35751	5.37704
1938.99	1.78133	9.03756	2.73899
1941.35	1.58482	7.02378	-1.18879
1943.7	0.31915	3.76279	-2.26645
1946.06	0.00185	1.57162	-0.06094
1948.41	0.68197	0.48829	3.32323
1950.76	1.09149	-0.4717	4.77267
1953.11	0.86986	-0.71041	3.59607
1955.47	0.89603	-0.33792	1.09513
1957.82	1.63777	2.17648	1.51703
1960.17	1.31579	5.35706	2.56703
1962.51	1.09765	6.27182	5.01918
1964.86	0.41843	3.06911	6.30743
1967.21	-1.38532	-0.32004	4.52024
1969.56	-1.84758	-0.45634	2.53257
1971.9	-1.59588	-0.29641	-0.00277
1974.25	-1.85122	-2.41153	-1.88244
1976.59	-1.42478	-4.60611	-3.3231
1978.94	-0.66096	-5.14225	-5.03132
1981.28	0.34115	-2.62774	-4.86197
1983.62	0.50646	2.17419	-3.05462
1985.96	0.73488	5.01936	1.01304
1988.3	1.4853	8.11235	6.35042
1990.65	1.9714	8.98018	9.31653
1992.98	2.87543	8.28858	11.6463
1995.32	3.6906	7.94656	13.2594
1997.66	4.42514	7.93748	13.4546
2000	5.83969	8.8314	12.7437
2002.34	6.97688	10.5284	12.4411
2004.67	7.52612	12.0214	12.12
2007.01	6.91394	12.7662	10.0489
2009.34	5.82623	11.0119	7.87578
2011.68	5.47719	10.5702	7.83254
2014.01	4.73037	6.85698	7.94321
2016.34	3.56649	2.06983	7.95688
2018.67	2.46034	-0.09505	6.93628
2021.01	2.36399	2.19417	4.48563
2023.34	2.96561	6.5079	3.01862
2025.67	3.76223	8.42795	1.6016
2027.99	3.95583	6.44563	1.01928
2030.32	3.56519	4.37801	1.12805
2032.65	2.7681	4.31481	2.36137
2034.98	1.88951	4.68262	2.12065
2037.3	1.38541	4.13282	3.31351
2039.63	1.01269	3.40288	5.36864
2041.95	0.89379	3.47414	7.20641
2044.28	1.06604	7.45405	9.06762
2046.6	1.3561	11.1023	6.9739
2048.92	1.57723	10.8194	3.52235
2051.25	1.51756	6.8167	2.4956
2053.57	1.74877	3.85798	3.38444
2055.89	1.16126	2.51678	5.19246
2058.21	-0.06116	1.34643	5.5534
2060.53	-0.47133	0.55835	7.30184
2062.85	-0.47131	0.01313	7.38982
2065.16	-0.57126	-0.62735	5.87814
2067.48	-0.88919	-0.60682	2.48228
2069.8	0.08751	-0.71041	-2.24211
2072.11	1.51283	-2.05306	-6.95332
2074.43	2.87219	-3.17566	-8.69297
2076.74	3.40792	-1.37904	-6.45495
2079.06	2.50922	1.4221	-1.23018
2081.37	0.74823	2.48236	3.65892
2083.68	-0.81943	3.50064	5.7473
2085.99	-2.01311	5.54918	4.57022
2088.3	-2.61638	6.76388	3.12757
2090.61	-2.33763	7.05384	3.93962
2092.92	-0.43531	4.92345	6.91592
2095.23	1.78159	2.52723	5.76699
2097.54	3.07682	2.13781	5.19638
2099.85	2.92075	2.27951	6.87018
2102.15	2.91219	0.879	8.18813
2104.46	1.74513	-3.81291	6.20654
2106.76	0.7231	-3.91629	4.29273
2109.07	-0.21919	-0.65274	2.91657
2111.37	-0.27105	2.85526	2.21258
2113.68	0.4096	5.36405	4.04557
2115.98	1.19585	6.72806	6.81478
2118.28	2.00671	8.06465	5.98822
2120.58	2.42524	8.37106	3.49201
2122.88	2.54254	6.73638	2.80635
2125.18	2.31563	0.96859	1.23234
2127.48	1.44508	-4.38034	1.2987
2129.78	0.35454	-4.72359	3.75089
2132.08	-0.46331	-2.60487	4.6278
2134.37	-0.7176	-0.98592	3.03043
2136.67	-0.92106	-0.35257	2.53276
2138.97	-0.89846	2.00413	3.40264
2141.26	0.17512	4.83637	1.61723
2143.56	1.41582	5.74619	-0.50243
2145.85	1.8242	3.61152	-1.46949
2148.14	1.4756	0.47412	-2.19376
2150.43	1.30894	-0.47108	1.01223
2152.73	-0.01321	0.08448	4.06511
2155.02	-0.35078	3.24857	5.99166
2157.31	-0.6278	7.42251	5.65128
2159.6	-0.61583	9.03374	4.65856
2161.88	-0.42362	8.45872	3.94945
2164.17	0.70634	7.42791	4.00408
2166.46	1.56757	4.41595	3.60619
2168.75	1.55422	-0.85937	1.54918
2171.03	1.97399	-3.63105	0.41569
2173.32	2.35626	-4.01976	1.20546
2175.6	1.57361	-3.09829	-0.30976
2177.89	0.84136	-0.1907	-2.31423
2180.17	0.18677	2.82795	-3.31097
2182.45	-0.10742	2.64852	-2.9749
2184.73	-0.66843	1.06995	-0.1749
2187.02	-0.76106	0.6357	4.60452
2189.3	-1.14347	-1.34572	6.9218
2191.58	-1.1784	-2.82064	8.49407
2193.85	-0.08891	-1.58282	8.61249
2196.13	0.49831	1.31536	5.43359
2198.41	0.17443	3.69479	0.83722
2200.69	-0.1733	3.53319	-3.10596
2202.96	0.04851	2.09779	-4.85029
2205.24	0.70255	0.76137	-5.55894
2207.52	0.69396	0.34286	-4.37888
2209.79	0.37228	0.04851	-1.03622
2212.06	0.74302	1.90982	3.13386
2214.34	2.10476	8.03875	7.21371
2216.61	2.4246	11.5421	8.16869
2218.88	1.51579	9.85593	6.16691
2221.15	0.82667	7.66993	6.56432
2223.42	0.4769	4.15525	4.54514
2225.69	0.80611	2.5702	2.31463
2227.96	1.09346	2.38475	3.51457
2230.23	1.606	1.89128	6.52929
2232.5	2.18182	1.64833	8.98224
2234.76	2.53482	2.50114	10.1916
2237.03	2.09336	4.17752	9.87984
2239.29	0.99434	2.6427	5.71998
2241.56	0.03301	-0.95324	-0.04791
2243.82	-1.41386	-2.94841	-2.67411
2246.09	-2.23389	-3.04216	-5.00861
2248.35	-0.98943	0.3874	-3.38035
2250.61	0.38454	1.83547	2.22934
2252.87	1.48847	2.82487	6.71776
2255.13	1.79762	3.84074	8.39661
2257.39	1.15154	2.78174	6.5959
2259.65	0.34763	1.59834	4.73716
2261.91	0.07248	0.22776	2.28826
2264.17	-0.46649	-0.99799	-0.52618
2266.43	-0.86423	-0.20879	-1.43931
2268.69	-0.72722	-0.97694	-2.01028
2270.94	0.12481	-1.66776	-2.34118
2273.2	0.35783	-1.27794	-1.67827
2275.45	-0.70053	-0.48988	-1.11066
2277.71	-0.70645	0.02147	-0.1932
2279.96	-0.28581	-0.056	-0.33665
2282.21	-0.05396	0.30092	2.74525
2284.46	0.07836	1.24391	5.41427
2286.72	0.6986	2.2676	6.31645
2288.97	1.58562	3.61234	5.87218
2291.22	1.85655	1.08704	3.48242
2293.47	1.49161	0.53272	0.80654
2295.71	1.01609	4.01843	1.46935
2297.96	0.25893	6.14885	4.42669
2300.21	0.5205	8.56584	9.22511
2302.46	0.40475	9.16064	10.2998
2304.7	-0.05086	7.934	10.8608
2306.95	0.08025	7.24434	11.2427
2309.19	0.35223	4.58603	11.879
2311.44	0.41535	0.97534	11.2401
2313.68	0.30018	-3.15117	8.77704
2315.92	0.53845	-2.86776	7.61791
2318.16	1.56164	0.72706	7.26058
2320.41	2.7718	3.79398	8.51561
2322.65	3.33146	5.7991	9.84805
2324.89	3.15311	4.14717	6.65614
2327.13	2.5862	2.18631	5.22972
2329.36	1.88031	2.06887	5.02557
2331.6	-0.28583	1.06683	4.28851
2333.84	-1.79227	-0.06601	4.07614
2336.08	-2.22092	-1.05365	4.4921
2338.31	-1.52624	0.1671	6.24855
2340.55	-0.776	2.29631	7.75086
2342.78	0.65266	4.68526	10.5219
2345.02	1.92966	6.95864	14.098
2347.25	2.29225	7.85529	13.6344
2349.48	1.89095	7.0784	10.4451
2351.72	0.7617	4.1577	4.45781
2353.95	-0.94679	1.26096	-0.05203
2356.18	-1.12384	-0.75683	-1.59295
2358.41	-0.21343	-1.93786	-0.01827
2360.64	0.38032	-2.83325	1.31355
2362.87	0.29749	-2.5294	2.25632
2365.09	0.522	-0.70576	1.85865
2367.32	1.24687	2.05464	1.79127
2369.55	1.26771	3.30873	0.00665
2371.77	1.12077	1.32462	-2.91957
2374	0.87095	-0.1259	-4.30699
2376.22	0.82609	1.11455	-1.51167
2378.45	0.78359	1.19465	3.88711
2380.67	0.4315	1.5309	9.10542
2382.89	-0.41921	1.20691	9.39313
2385.12	-1.69093	-0.25689	6.31594
2387.34	-1.65608	-0.21098	4.28176
2389.56	-0.41243	1.14423	2.5992
2391.78	0.06466	0.78235	1.27879
2394	0.41499	-0.47791	0.85085
2396.22	0.50327	0.47741	2.36371
2398.44	0.72204	1.3589	4.87758
2400.65	0.3331	-0.39344	6.73948
2402.87	0.16189	1.89661	7.19397
2405.09	0.90051	3.79307	6.17668
2407.3	1.87488	4.17065	5.64844
2409.52	2.57765	3.79796	7.78805
2411.73	1.98476	2.19319	5.79155
2413.94	0.94182	1.04475	2.31073
2416.16	0.08206	2.52798	1.75823
2418.37	-0.89726	4.78279	3.53303
2420.58	-1.09791	4.41336	3.61205
2422.79	-0.95494	2.30111	2.01388
2425	0.24908	3.13874	2.23787
2427.21	1.61048	2.05232	2.71808
2429.42	2.12428	0.52955	3.31422
2431.63	1.46516	-1.70835	3.81581
2433.84	0.54293	-4.80424	2.31511
2436.04	-0.01798	-2.94549	2.00959
2438.25	-0.34047	3.22004	5.56579
2440.46	-0.66242	6.30942	9.15091
2442.66	-0.7804	4.89156	9.13481
2444.87	-0.78347	1.55168	5.02345
2447.07	-0.63595	0.97708	1.49774
2449.27	-0.68468	2.37158	-1.8356
2451.48	-0.11483	3.56682	-3.61331
2453.68	0.50393	3.31179	-4.00781
2455.88	0.45569	1.47328	-2.5337
2458.08	0.32041	2.67185	1.38123
2460.28	0.53091	3.37525	6.50972
2462.48	0.76205	1.03579	8.71632
2464.68	0.7322	-1.45405	6.96565
2466.88	0.87982	-3.08697	2.45252
2469.07	0.44512	-2.23714	0.69878
2471.27	-0.11782	-0.25331	-0.78546
2473.47	-0.29383	-1.34347	-2.31245
2475.66	-0.24755	-1.4076	-2.55986
2477.86	-0.64532	0.54621	-1.02086
2480.05	-0.8569	1.8267	1.84955
2482.24	-0.5625	2.44612	4.81894
2484.44	-0.02814	1.97441	5.25783
2486.63	0.41685	1.9632	3.79394
2488.82	0.5797	1.68366	3.52801
2491.01	0.18164	1.02333	5.38271
2493.2	0.36559	0.98096	6.74897
2495.39	0.39571	1.20049	7.25212
2497.58	0.58765	3.05375	7.68681
2499.77	0.55313	5.29671	8.07527
2501.95	0.02498	4.40299	6.95521
2504.14	0.16369	4.21736	6.33896
2506.33	0.53952	3.35001	6.79259
2508.51	0.79444	1.99638	7.22309
2510.7	1.16944	-0.06274	6.65074
2512.88	1.46995	-0.18331	7.86075
2515.07	1.77183	0.13794	8.05017
2517.25	1.43567	0.38897	5.5181
2519.43	0.72803	-0.21619	2.12962
2521.61	0.10474	0.3071	0.72182
2523.8	-1.25697	0.3702	-0.30899
2525.98	-1.58736	1.19402	1.86901
2528.16	-1.36323	2.70456	6.32612
2530.33	-0.71241	2.00235	7.9567
2532.51	0.6499	1.93518	8.36432
2534.69	1.4385	3.55555	9.33477
2536.87	1.8652	3.01303	7.58728
2539.05	2.32462	1.87535	4.43427
2541.22	1.97123	0.45522	1.16424
2543.4	0.82944	-0.33846	-1.7333
2545.57	-0.87031	-0.21559	-3.25204
2547.75	-2.03888	-0.22532	-1.81286
2549.92	-2.36735	0.8379	1.25279
2552.09	-1.63007	1.72009	4.40106
2554.26	-0.41052	2.74126	7.82583
2556.44	0.99732	3.19325	9.16512
2558.61	1.4081	1.82945	8.00843
2560.78	1.82712	0.5781	5.80616
2562.95	1.88898	-1.36168	2.88632
2565.12	1.40463	-3.06974	0.92323
2567.28	0.87141	-2.19236	0.63627
2569.45	0.73499	0.6586	2.4952
2571.62	1.17821	2.78269	4.14123
2573.79	1.74491	4.4128	5.36497
2575.95	1.31796	3.78012	4.96249
2578.12	0.29674	2.19125	2.4091
2580.28	-0.97036	0.67856	-1.74843
2582.44	-1.41041	-0.07991	-3.3654
2584.61	-1.64025	-1.7189	-4.77292
2586.77	-1.36102	-2.17828	-3.50598
2588.93	-0.66473	-0.2021	-0.39195
2591.09	0.57562	2.67246	4.13689
2593.25	1.2069	1.28121	3.76497
2595.42	1.68535	0.5161	2.27762
2597.57	1.05909	-0.63211	1.36655
2599.73	0.41666	-0.71695	1.28063
2601.89	0.53806	0.57213	0.97173
2604.05	0.71937	2.17306	2.03286
2606.21	1.14912	2.08658	2.64048
2608.36	1.95498	3.18734	6.26524
2610.52	1.87304	4.92099	10.2575
2612.67	1.24625	4.15747	10.1691
2614.83	0.04302	0.51447	4.27994
2616.98	-0.59848	-0.53571	1.00469
2619.13	-1.27248	-1.4144	-0.13906
2621.29	-1.6874	-1.60604	0.10968
2623.44	-1.85452	-1.21595	0.40762
2625.59	-1.3628	0.17454	-0.40238
2627.74	-0.20278	0.99989	-0.24264
2629.89	0.66112	1.67532	1.79307
2632.04	0.80167	2.06845	4.63811
2634.19	0.93985	0.98749	4.3519
2636.34	0.72205	0.2422	3.1502
2638.48	0.84669	0.31015	5.57736
2640.63	1.10685	0.88246	9.61875
2642.78	1.28344	1.73619	12.8579
2644.92	1.38239	3.37896	14.4323
2647.07	1.37785	5.21888	10.8441
2649.21	1.60559	5.98432	8.70315
2651.36	2.09263	5.90133	10.1104
2653.5	2.18654	4.88793	10.2033
2655.64	1.37736	2.53954	7.77585
2657.78	0.19566	-0.63709	4.9927
2659.93	0.05758	-2.58849	4.8258
2662.07	0.15668	-1.28588	6.93055
2664.21	0.44363	0.8471	8.51361
2666.35	0.79284	3.44458	8.90592
2668.48	0.90984	5.7357	7.33247
2670.62	1.4014	7.73774	7.96137
2672.76	2.03314	8.41845	7.06372
2674.9	1.33005	6.93698	2.17151
2677.03	-0.12421	4.13847	-0.38305
2679.17	-0.76994	-0.19859	-1.80816
2681.3	-0.30541	-3.11256	-2.75486
2683.44	-0.64376	-4.12062	-4.36927
2685.57	-1.09798	-4.51675	-5.25325
2687.7	-1.39542	-4.45732	-5.36129
2689.84	-1.31477	-3.47099	-4.10752
2691.97	-0.76093	-0.45516	-0.59941
2694.1	0.31762	2.29434	2.32326
2696.23	1.36861	4.53818	8.26673
2698.36	2.0484	5.38646	15.7499
2700.49	2.60591	3.24799	19.7152
2702.62	2.70635	1.8835	19.2621
2704.75	1.70649	3.34757	13.9138
2706.87	0.36978	4.54293	7.02598
2709	-0.70834	3.71995	1.56515
2711.13	-1.26128	2.48019	-2.09163
2713.25	-1.71967	2.70545	-5.39822
2715.38	-1.2876	2.35605	-6.52972
2717.5	-0.61548	0.5894	-3.48122
2719.63	-0.13389	-1.36013	-0.47139
2721.75	0.58754	-2.84523	2.53357
2723.87	0.60087	-1.51919	4.30794
2725.99	0.16884	1.68675	4.19755
2728.12	0.26282	3.41031	3.76754
2730.24	0.42546	2.82679	4.30593
2732.36	0.25444	2.63893	6.77575
2734.48	-0.49211	1.60058	7.81369
2736.6	-0.4226	0.08147	10.0377
2738.71	0.02742	-0.61826	12.9428
2740.83	1.05871	1.13658	15.7133
2742.95	2.03859	2.36757	16.2176
2745.06	1.99371	3.07608	13.9172
2747.18	2.13889	4.90427	11.4739
2749.3	2.36109	6.8623	10.2064
2751.41	1.82066	5.89036	9.09092
2753.52	0.73599	3.53538	8.17589
2755.64	-0.35362	0.99663	7.19949
2757.75	-0.5961	0.28446	7.12207
2759.86	-0.95946	0.12638	6.5537
2761.97	-1.35089	0.7333	8.15175
2764.08	-1.23255	0.19883	9.18236
2766.19	-0.59731	0.47968	10.3438
2768.3	0.45967	3.02698	12.8408
2770.41	0.9978	5.78835	15.3906
2772.52	1.37561	7.10234	16.0344
2774.63	1.64261	8.11328	16.0222
2776.74	2.18834	9.40871	16.8359
2778.84	2.65095	9.45483	15.8897
2780.95	2.3185	7.2006	13.1055
2783.05	1.75273	5.23136	12.8326
2785.16	1.72478	4.35383	13.1429
2787.26	1.75864	4.73816	12.9563
2789.37	1.58409	4.62367	11.1446
2791.47	1.31656	4.30761	9.86218
2793.57	1.19994	3.69504	8.27793
2795.67	1.18941	3.14055	8.06159
2797.78	0.8865	1.44451	7.17685
2799.88	0.2296	0.29204	5.61206
2801.98	-0.7133	-1.60196	2.05073
2804.07	-0.91998	-2.38503	-0.36662
2806.17	-0.87206	-3.06981	-3.39353
2808.27	-1.23811	-3.52889	-5.45671
2810.37	-1.39085	-4.6818	-6.21327
2812.47	-1.17273	-3.33465	-2.82874
2814.56	-0.41227	-0.28839	1.78197
2816.66	0.28946	2.40915	4.40474
2818.75	0.41538	3.43048	5.56384
2820.85	0.44938	3.90019	5.68809
2822.94	0.54593	3.83564	4.28071
2825.03	1.21683	4.71823	5.04054
2827.13	1.4598	2.8397	4.19724
2829.22	1.37494	0.99836	3.29937
2831.31	1.05461	0.66777	2.24791
2833.4	0.85267	3.05426	2.84237
2835.49	1.26667	4.43338	4.31521
2837.58	1.91459	3.66766	4.16957
2839.67	2.03211	1.74349	3.45238
2841.76	1.5493	-0.69583	1.36076
2843.85	0.03216	-2.44203	-1.7376
2845.93	-1.24999	-3.71678	-3.58765
2848.02	-1.89139	-4.63339	-3.67233
2850.1	-1.98893	-3.40785	-2.76755
2852.19	-1.93323	-1.14632	-1.72209
2854.27	-1.15917	2.18577	2.21897
2856.36	0.14868	4.14215	6.62963
2858.44	1.24801	4.60559	10.5837
2860.53	1.77248	4.80781	13.0315
2862.61	2.02937	5.22575	13.1539
2864.69	1.56645	3.8703	10.007
2866.77	0.92112	2.2316	7.8416
2868.85	0.19076	1.47112	6.71943
2870.93	-0.24735	0.37458	5.03165
2873.01	0.00975	0.51163	5.46896
2875.09	0.67349	1.94754	8.65753
2877.17	0.79097	1.94316	10.5126
2879.24	0.2168	-0.67186	10.0123
2881.32	0.04415	-1.89266	10.2745
2883.4	0.61691	0.40957	11.4716
2885.47	0.64757	1.82621	9.42223
2887.55	0.12539	2.72727	7.7952
2889.62	-0.237	3.46662	5.84308
2891.7	0.04975	3.54765	3.4177
2893.77	1.68994	4.98597	4.24073
2895.84	3.55603	7.62459	10.2481
2897.91	4.43137	8.13636	13.9158
2899.99	4.52736	7.09531	15.3705
2902.06	4.47149	7.33385	17.2454
2904.13	3.88996	7.65684	17.0421
2906.2	2.32193	5.97536	14.0534
2908.27	0.82926	4.17011	10.8452
2910.34	-0.34106	2.13913	6.83602
2912.4	-1.409	0.50916	4.4255
2914.47	-2.08899	-0.25044	3.20888
2916.54	-2.46354	-1.03352	2.53715
2918.6	-1.87163	-1.45453	1.62867
2920.67	-0.50605	-0.79511	2.86971
2922.73	0.72074	0.09149	3.17545
2924.8	1.4408	-0.06389	1.21231
2926.86	1.57794	-0.52706	-0.15399
2928.92	1.29785	-0.61187	-0.97507
2930.99	0.69381	-1.13203	-1.07507
2933.05	0.31246	-0.37168	1.80788
2935.11	-0.21326	-0.02877	2.38052
2937.17	-0.6701	-0.10644	0.21778
2939.23	-0.22056	1.74874	0.16485
2941.29	0.49128	3.08831	0.75687
2943.35	1.14197	4.28514	1.83102
2945.41	1.97093	6.21894	3.87511
2947.47	2.4014	7.47047	7.21389
2949.52	2.06624	7.70178	10.7599
2951.58	1.51824	7.3344	12.9739
2953.64	1.42498	5.47452	11.4836
2955.69	0.59606	2.28528	7.02606
2957.75	-1.05903	-1.25004	0.11651
2959.8	-1.94576	-4.58674	-5.72056
2961.85	-1.85706	-6.2426	-5.54472
2963.91	-1.50739	-6.54665	-2.96886
2965.96	-0.82882	-4.84937	-0.88886
2968.01	0.18765	-2.72235	1.10494
2970.06	0.85398	-0.4041	3.52945
2972.11	1.29598	2.6325	4.77804
2974.16	1.18972	4.21815	2.22499
2976.21	0.6985	4.22677	0.44197
2978.26	0.40529	3.56295	1.86952
2980.31	0.63245	3.15142	4.91954
2982.36	0.7196	3.95841	9.19349
2984.41	-0.07904	3.95536	9.50686
2986.45	-0.4507	4.63494	8.47204
2988.5	0.29595	5.50934	10.1091
2990.54	0.96797	5.17057	12.4034
2992.59	1.58917	5.1884	13.1503
2994.63	1.70976	4.40823	10.4507
2996.68	1.65482	2.3503	6.82615
2998.72	2.14632	2.17303	6.80192
3000.76	2.10818	2.51383	5.53738
3002.8	1.61691	3.22845	4.01728
3004.85	1.28117	4.78673	4.57697
3006.89	1.75916	7.30648	8.31534
3008.93	2.60538	8.42883	15.1024
3010.97	2.91804	6.61329	18.8185
3013.01	2.98587	3.89927	17.8244
3015.04	2.05669	0.35604	14.4083
3017.08	0.74365	-2.84043	10.2965
3019.12	0.30818	-3.42542	7.95025
3021.16	-0.31339	-2.64537	4.91225
3023.19	-0.83247	-0.43387	2.79442
3025.23	-0.97176	2.09055	0.5551
3027.26	-0.28735	5.15051	1.2663
3029.3	-0.07277	6.49668	2.93749
3031.33	0.11327	5.31545	2.66333
3033.36	0.28956	2.30241	0.93476
3035.4	-0.01383	-0.32341	0.93858
3037.43	0.05521	-1.77866	1.59576
3039.46	0.64469	-0.56474	3.39468
3041.49	1.23248	2.0454	5.55487
3043.52	1.49072	3.96627	6.97411
3045.55	1.8189	4.94133	7.77284
3047.58	2.44137	5.19591	8.83771
3049.61	2.34646	4.21905	8.42081
3051.64	2.06741	1.95498	7.01194
3053.66	2.23359	-0.05892	5.52184
3055.69	2.63276	-0.47432	1.7943
3057.72	2.68643	-0.43532	-2.39295
3059.74	2.39661	0.52251	-3.89472
3061.77	2.16241	0.57856	-3.34764
3063.79	1.93011	0.15946	-1.83018
3065.82	2.25716	-0.53415	1.26786
3067.84	3.18021	-1.20617	2.11926
3069.86	4.15141	-0.16632	3.1363
3071.88	4.29613	0.59429	3.90512
3073.9	4.56432	2.13205	4.2257
3075.93	4.40531	4.38309	3.55974
3077.95	3.56644	5.2789	3.5365
3079.97	2.3828	4.49773	2.83659
3081.99	1.36438	2.26953	2.6505
3084	0.32294	0.72014	2.61972
3086.02	-0.14909	-1.24908	1.80354
3088.04	-0.1853	-3.08418	-0.55053
3090.06	0.14622	-2.8327	0.23003
3092.07	0.21343	-1.83058	2.93309
3094.09	0.24637	0.57876	5.82302
3096.1	0.13578	3.32458	8.10115
3098.12	0.23836	4.74819	7.97
3100.13	0.21815	5.3199	5.98362
3102.15	-0.07144	4.64282	6.37181
3104.16	-0.60615	4.30397	6.3753
3106.17	-0.9109	1.78726	3.59408
3108.18	-0.87658	-2.19489	2.73181
3110.19	-0.18508	-2.36467	5.81055
3112.2	0.26541	-1.43678	9.54946
3114.21	0.31853	-0.36161	9.73529
3116.22	0.37835	0.3597	7.99247
3118.23	1.07903	1.52533	6.97401
3120.24	1.57853	2.48067	8.5203
3122.25	1.53747	1.94873	10.509
3124.26	1.57965	1.83896	9.25391
3126.26	1.60227	1.44075	7.3126
3128.27	1.51566	0.92375	7.44948
3130.27	1.16323	2.86038	6.65913
3132.28	0.35972	4.45026	6.26265
3134.28	-0.24416	4.83671	5.26328
3136.29	-0.41166	4.50698	7.36247
3138.29	-0.25404	4.00214	9.09072
3140.29	-0.41106	1.57932	7.80254
3142.3	-0.28495	-0.02293	7.12327
3144.3	0.20246	-0.07845	8.73415
3146.3	0.83863	-0.26879	10.3455
3148.3	1.4209	0.25517	10.7039
3150.3	1.84318	2.23562	9.90888
3152.3	1.61277	4.12279	10.6857
3154.3	1.69858	5.2064	12.2157
3156.29	1.72502	5.03833	13.157
3158.29	1.24035	3.57695	9.07197
3160.29	0.69157	1.25864	4.1972
3162.28	0.52218	0.72145	4.33939
3164.28	0.30246	0.16366	5.79858
3166.28	0.28515	-1.0114	5.29275
3168.27	0.79881	-1.15925	5.47227
3170.26	0.86178	-0.23557	6.31882
3172.26	0.35223	1.46556	7.42668
3174.25	0.11934	2.90915	7.36041
3176.24	-0.1965	2.83773	6.56453
3178.23	-0.43789	2.69059	3.99559
3180.23	-0.59996	1.866	1.23524
3182.22	-1.008	1.05907	-0.26223
3184.21	-1.3169	0.27298	-3.19575
3186.2	-1.09848	-1.93794	-7.51805
3188.19	-0.21591	-4.38335	-9.37347
3190.17	0.26167	-4.97861	-7.01835
3192.16	0.50399	-3.78392	-2.56253
3194.15	1.15505	-1.47628	1.63177
3196.14	1.68229	1.73986	6.92712
3198.12	2.40046	5.63369	13.2033
3200.11	2.85805	8.04611	17.0626
3202.09	2.81148	9.04793	17.0872
3204.08	2.80306	8.11071	14.4854
3206.06	2.85379	4.64387	8.49281
3208.04	2.48188	1.00659	2.53726
3210.03	1.60736	-1.61885	-0.94877
3212.01	1.07036	-3.00601	-3.85549
3213.99	1.44161	-2.92172	-4.99329
3215.97	1.66525	-1.70342	-2.28019
3217.95	2.04105	-0.29619	3.10224
3219.93	2.11275	1.09081	7.34753
3221.91	1.8312	2.29624	12.6728
3223.89	1.62318	3.00494	19.5444
3225.87	1.47298	3.37833	22.1824
3227.85	1.12904	3.7687	19.4487
3229.82	0.60146	4.36135	14.3155
3231.8	0.30728	3.89104	6.28325
3233.78	0.14442	2.6256	-1.29345
3235.75	-0.13789	0.86175	-7.94764
3237.73	-0.14711	-0.92259	-11.6222
3239.7	-0.25624	-2.12313	-10.7244
3241.67	-0.56907	-2.68529	-5.17407
3243.65	-0.75271	-2.39123	0.67216
3245.62	-0.7127	-1.11171	2.92125
3247.59	-0.18629	0.08922	4.15705
3249.56	0.28419	0.76816	6.39553
3251.54	0.12638	1.01751	6.96133
3253.51	0.16089	1.51611	6.66458
3255.48	0.78168	1.50779	6.83001
3257.45	1.47342	1.61589	10.6881
3259.41	1.71887	1.85363	14.3448
3261.38	1.26351	1.63288	16.0161
3263.35	0.92434	2.05543	15.666
3265.32	0.99852	3.75355	14.5778
3267.28	1.2735	5.69832	15.6793
3269.25	1.36935	6.46522	16.8204
3271.21	0.92915	6.13085	16.3531
3273.18	0.73433	5.09828	15.9879
3275.14	0.70786	2.95018	14.2322
3277.11	0.37419	1.20006	10.9517
3279.07	-0.30064	-0.62474	6.21403
3281.03	-1.22915	-2.57183	1.45886
3283	-1.34797	-2.88151	-3.60647
3284.96	-0.96794	-0.55317	-4.27439
3286.92	-0.32582	2.69066	-0.66684
3288.88	0.43937	4.509	4.45818
3290.84	1.41556	4.94687	10.1094
3292.8	1.94964	4.31547	12.7659
3294.76	1.96735	3.17356	11.7561
3296.72	2.08894	2.31014	10.6468
3298.67	2.16148	1.55141	10.5587
3300.63	1.75618	1.73667	8.72102
3302.59	1.038	2.3306	6.1413
3304.54	0.10656	3.38955	4.40454
3306.5	-0.09137	3.86145	3.47573
3308.45	0.26656	4.56266	3.4839
3310.41	0.84369	4.74813	4.14839
3312.36	0.92057	3.25178	2.71265
3314.31	0.65889	1.60245	2.80678
3316.27	0.92355	0.29186	6.39598
3318.22	1.34235	0.03171	10.7245
3320.17	1.27261	1.45025	12.2627
3322.12	0.72507	2.96366	13.479
3324.07	0.14482	3.34907	11.7432
3326.02	0.14005	2.28616	6.04151
3327.97	0.51207	1.1363	-0.06395
3329.92	0.61891	-0.37664	-3.57209
3331.87	0.66026	-2.29238	-5.9248
3333.82	-0.04815	-3.77904	-6.77455
3335.76	-0.56639	-3.45904	-4.51185
3337.71	-0.96414	-1.75649	0.07144
3339.66	-0.82769	1.49062	3.46865
3341.6	-0.65555	4.19115	8.22724
3343.55	-0.61799	5.34005	11.5894
3345.49	-0.23039	4.87752	11.4628
3347.44	0.7799	4.32934	11.8605
3349.38	1.67477	3.34286	13.5675
3351.32	2.26651	2.44279	12.7393
3353.26	1.83228	2.23127	11.958
3355.21	1.25569	2.19321	10.6219
3357.15	0.61655	1.58547	8.0488
3359.09	0.27463	0.54263	2.3231
3361.03	-0.11567	-0.37644	-0.87989
3362.97	-0.67031	-0.6651	-3.01713
3364.91	-0.76447	-1.39669	-4.89312
3366.84	-0.63204	-1.62871	-6.05574
3368.78	-0.48947	-1.14026	-7.17404
3370.72	-0.18701	1.63431	-6.00243
3372.66	0.16548	5.61019	-0.94676
3374.59	0.62645	7.85982	3.9713
3376.53	1.46351	7.60725	5.59536
3378.46	2.18568	6.06047	5.61946
3380.4	2.53298	4.95822	6.90296
3382.33	2.2966	4.02043	8.0712
3384.27	1.62615	1.46791	7.01329
3386.2	0.20657	-1.70761	4.81513
3388.13	-1.07477	-3.57816	2.21838
3390.06	-1.74592	-3.27819	2.31583
3392	-1.83679	-1.45826	3.7518
3393.93	-1.2076	0.05117	4.34648
3395.86	0.02168	0.30264	2.48766
3397.79	1.07024	1.00439	0.23691
3399.72	1.94372	2.43975	-0.35748
3401.64	2.03712	3.43746	-0.15225
3403.57	1.35328	2.33513	-1.76405
3405.5	0.33823	0.04601	-2.5914
3407.43	-0.22067	-1.87723	-2.3405
3409.35	-0.24617	-2.69591	-1.2499
3411.28	0.1708	-1.22131	0.47086
3413.2	0.71169	1.35596	0.9851
3415.13	1.23069	4.22645	3.42653
3417.05	1.58269	7.65546	6.2033
3418.98	1.94239	10.1792	8.92442
3420.9	1.84081	11.1604	9.79024
3422.82	1.48636	10.198	9.79512
3424.75	0.92581	6.20459	9.55152
3426.67	1.04698	2.30204	10.789
3428.59	1.19256	-0.24178	11.5172
3430.51	1.21094	-0.86849	9.88545
3432.43	0.86458	-0.40264	7.50273
3434.35	0.78756	1.12193	6.11743
3436.27	0.58858	2.25316	3.68488
3438.19	0.30614	2.69525	1.75133
3440.1	0.14002	3.04094	2.71527
3442.02	0.10874	2.85663	4.96748
3443.94	-0.05876	0.60113	6.69864
3445.85	-0.13236	-0.53828	8.13511
3447.77	-0.48926	-1.21102	7.86605
3449.69	-0.33408	-1.19808	6.90017
3451.6	0.20394	0.2132	6.57554
3453.51	1.22262	2.49661	6.44883
3455.43	1.79564	4.80331	9.18215
3457.34	1.61949	6.74074	14.642
3459.25	1.32783	6.99299	18.9414
3461.17	1.05444	5.82292	19.7287
3463.08	0.7451	3.2168	16.9502
3464.99	0.29826	0.89466	10.6993
3466.9	0.11053	-0.4071	3.87887
3468.81	0.17399	-1.46157	-1.47128
3470.72	0.47954	-1.23372	-4.4796
3472.63	0.70018	-0.60141	-5.55019
3474.53	0.52173	0.61079	-4.05198
3476.44	0.19017	1.92768	-0.5102
3478.35	-0.15656	1.29153	0.83488
3480.26	-0.36218	0.18966	0.97248
3482.16	0.04108	0.03913	1.83923
3484.07	0.65273	0.69654	1.95184
3485.97	0.94028	1.81069	2.68994
3487.88	1.11053	1.80107	4.10243
3489.78	1.1769	1.38611	6.63477
3491.68	0.63989	1.16427	6.24547
3493.59	0.22949	1.16979	4.40431
3495.49	0.11088	1.81769	4.19223
3497.39	0.10165	2.0917	3.48221
3499.29	0.27613	2.68663	1.55071
3501.19	0.73955	3.67166	-0.38202
3503.09	1.11806	3.14096	-3.28981
3504.99	1.13373	1.75126	-4.71888
3506.89	1.03423	0.87476	-3.54611
3508.79	0.62807	0.4617	0.58493
3510.69	0.07086	-0.0706	2.90584
3512.59	-0.47001	-1.67603	4.91033
3514.48	-0.7749	-2.53481	6.67283
3516.38	-0.94065	-1.59915	7.73091
3518.28	-0.99385	-0.8249	6.18277
3520.17	-0.6473	-0.84399	1.94524
3522.07	-0.37152	-0.74673	-0.78089
3523.96	0.17473	0.84767	0.32354
3525.86	0.98248	3.67683	2.92447
3527.75	1.8046	5.89882	8.76984
3529.64	2.21145	5.30972	11.2607
3531.53	1.81098	2.33219	9.28924
3533.43	1.15177	0.59242	6.37449
3535.32	0.44368	0.50742	3.33797
3537.21	-0.3587	-0.23867	-1.5373
3539.1	-0.68928	-0.85269	-5.80238
3540.99	-0.62879	-0.26583	-5.83567
3542.88	-0.32517	1.03499	-4.47032
3544.77	-0.03	2.40604	-3.14247
3546.65	0.29846	3.64817	1.29019
3548.54	0.73656	4.40127	6.9063
3550.43	0.9677	4.12919	12.6247
3552.32	1.12918	3.88438	17.498
3554.2	1.15678	3.54828	18.678
3556.09	0.80216	2.78466	17.078
3557.97	0.72111	2.30014	16.0602
3559.86	0.81368	1.87816	15.8866
3561.74	0.63849	0.80566	12.0706
3563.62	0.18938	-0.39507	8.41428
3565.51	-0.25092	-0.89621	5.74966
3567.39	-0.1413	0.10747	5.40058
3569.27	0.22868	1.82763	6.54007
3571.15	0.26304	3.05348	5.02379
3573.03	0.08706	4.53008	3.01692
3574.91	-0.15183	6.04879	2.65322
3576.79	-0.16064	6.45258	2.52995
3578.67	0.41788	5.48159	3.27249
3580.55	1.02143	3.59517	3.13872
3582.43	1.19091	0.45157	2.53263
3584.31	0.96445	-2.27855	0.08
3586.18	1.29497	-2.91154	-2.27186
3588.06	1.60551	-1.88455	-2.55362
3589.94	1.52957	-0.38622	-1.82014
3591.81	1.15284	1.39592	0.7026
3593.69	0.38216	1.79269	2.79414
3595.56	-0.53332	0.23147	3.24176
3597.44	-0.85501	-0.90088	4.41108
3599.31	-1.01815	0.23985	6.75624
3601.18	-0.64618	1.59123	10.4537
3603.05	-0.05764	3.22942	12.1278
3604.93	0.6175	4.68905	12.3545
3606.8	0.67957	3.99568	8.62494
3608.67	0.78846	3.10053	4.25099
3610.54	0.59031	2.24862	0.93353
3612.41	0.34292	0.54508	-2.07374
3614.28	0.19745	-1.25467	-4.14759
3616.15	0.68066	-0.74099	-3.73954
3618.02	1.3465	1.40897	-0.02843
3619.88	2.07388	2.83858	4.84634
3621.75	2.19776	2.98322	5.34627
3623.62	1.60991	1.91511	3.81671
3625.48	0.62971	-0.61835	-1.45577
3627.35	-0.01118	-2.03548	-4.0034
3629.21	-0.44682	-1.9737	-3.85969
3631.08	-0.57181	-0.70367	-1.23085
3632.94	-0.43315	0.43992	0.42431
3634.81	-0.23965	1.78532	2.84623
3636.67	-0.23704	1.99176	4.69717
3638.53	-0.38346	1.42327	3.74111
3640.39	-0.44431	1.66069	2.53564
3642.26	-0.38822	2.19256	2.5438
3644.12	-0.2157	2.13782	2.48408
3645.98	-0.06413	1.99201	4.07942
3647.84	0.29589	2.71219	6.53315
3649.7	0.79209	2.93374	8.31062
3651.56	1.00705	2.04049	6.51889
3653.41	0.79197	0.64523	3.89776
3655.27	0.57377	-0.59921	1.46727
3657.13	0.28295	-1.32798	-1.22741
3658.99	-0.01584	-1.0714	-2.769
3660.84	-0.34106	-0.41899	-2.70134
3662.7	-0.75336	0.11122	-1.4799
3664.55	-1.34745	0.8819	-0.53381

## Sheet: g_FTIR
Wavenumber (cm-1)	w-o (a.u.)	0.5 h (a.u.)	1.0 h (a.u.)
3997.66	0.00258	0.00247	0.000793636
3995.73	0.00257	0.00241	0.00106
3993.81	0.00257	0.00235	0.00106
3991.88	0.00254	0.00237	0.000925909
3989.95	0.00246	0.00225	0.000617273
3988.02	0.00241	0.00209	0.000573182
3986.09	0.0024	0.00215	0.00106
3984.16	0.00235	0.00228	0.00146
3982.24	0.00229	0.00223	0.00141
3980.31	0.00222	0.00204	0.000881818
3978.38	0.00219	0.00198	0.000440909
3976.45	0.00224	0.00207	0.000705455
3974.52	0.00238	0.00219	0.0011
3972.59	0.00253	0.00229	0.00146
3970.66	0.00257	0.00225	0.00181
3968.74	0.00238	0.00195	0.00181
3966.81	0.00205	0.00162	0.00137
3964.88	0.00174	0.00128	0.000925909
3962.95	0.00149	0.000999394	0.000749545
3961.02	0.00124	0.000852424	0.000661364
3959.09	0.00095	0.000764242	0.000440909
3957.17	0.00061	0.000543788	0.000132273
3955.24	0.00025	0.000191061	-8.81818e-05
3953.31	0	0	0
3951.38	-0.0001	1.4697e-05	0.000220455
3949.45	-0.00018	4.40909e-05	-4.40909e-05
3947.52	-0.00025	1.4697e-05	-0.000308636
3945.59	-0.00024	-2.93939e-05	-0.000264545
3943.67	-0.00019	-0.000176364	-0.000264545
3941.74	-0.00022	-0.000440909	-0.000440909
3939.81	-0.00029	-0.000602576	-0.000705455
3937.88	-0.0003	-0.000573182	-0.000793636
3935.95	-0.00029	-0.000485	-0.000793636
3934.02	-0.00033	-0.000514394	-0.00101
3932.1	-0.0004	-0.000587879	-0.00123
3930.17	-0.00047	-0.000617273	-0.00115
3928.24	-0.00054	-0.000617273	-0.000925909
3926.31	-0.00058	-0.000558485	-0.000793636
3924.38	-0.00061	-0.000485	-0.00101
3922.45	-0.00062	-0.000499697	-0.00132
3920.53	-0.00053	-0.000455606	-0.00123
3918.6	-0.00042	-0.00033803	-0.000925909
3916.67	-0.00045	-0.000293939	-0.000881818
3914.74	-0.00058	-0.000367424	-0.000881818
3912.81	-0.00059	-0.00033803	-0.000793636
3910.88	-0.00045	-0.000249848	-0.000617273
3908.95	-0.00026	-0.000161667	-0.000352727
3907.03	0	0	0
3905.1	0.00024	0.000367424	0.000440909
3903.17	0.00041	0.00063197	0.000485
3901.24	0.00046	0.000646667	4.40909e-05
3899.31	0.00053	0.000602576	-0.000176364
3897.38	0.00057	0.000529091	-0.000132273
3895.46	0.00055	0.000426212	-0.000176364
3893.53	0.00059	0.000470303	-0.000264545
3891.6	0.00066	0.000573182	-0.000352727
3889.67	0.00069	0.000514394	-0.000573182
3887.74	0.00079	0.000543788	-0.000749545
3885.81	0.00092	0.000690758	-0.000837727
3883.88	0.00103	0.000720152	-0.000881818
3881.96	0.00127	0.000837727	-0.000573182
3880.03	0.00164	0.00109	-0.000264545
3878.1	0.00196	0.00126	-0.000440909
3876.17	0.00235	0.00154	-0.000573182
3874.24	0.00296	0.00206	0
3872.31	0.00373	0.00272	0.00101
3870.39	0.0044	0.00332	0.0019
3868.46	0.00482	0.0037	0.00229
3866.53	0.00502	0.00389	0.00225
3864.6	0.00499	0.00385	0.0019
3862.67	0.00455	0.00341	0.00141
3860.74	0.00385	0.00278	0.000925909
3858.81	0.00321	0.00237	0.000661364
3856.89	0.00278	0.00234	0.000661364
3854.96	0.00241	0.00245	0.000440909
3853.03	0.00203	0.00222	-8.81818e-05
3851.1	0.00168	0.00166	-0.000396818
3849.17	0.00144	0.00116	-0.000308636
3847.24	0.00128	0.000911212	-0.000176364
3845.32	0.00121	0.000896515	4.40909e-05
3843.39	0.00122	0.000911212	0.000132273
3841.46	0.00124	0.000867121	-8.81818e-05
3839.53	0.00122	0.000852424	-0.000264545
3837.6	0.00117	0.000867121	-0.000264545
3835.67	0.00107	0.000749545	-0.000308636
3833.75	0.00094	0.000602576	-0.000440909
3831.82	0.00079	0.000514394	-0.000617273
3829.89	0.0006	0.000411515	-0.000837727
3827.96	0.00047	0.00033803	-0.000837727
3826.03	0.00038	0.000293939	-0.000617273
3824.1	0.0003	0.000323333	-0.000396818
3822.17	0.00033	0.000514394	-4.40909e-05
3820.25	0.00036	0.00063197	4.40909e-05
3818.32	0.00028	0.000499697	-0.000132273
3816.39	0.00014	0.000264545	-0.000132273
3814.46	0	0	0
3812.53	-0.00023	-0.000249848	-8.81818e-05
3810.6	-0.00038	-0.000264545	-0.000352727
3808.68	-0.00036	-7.34848e-05	-0.000264545
3806.75	-0.00025	8.81818e-05	0.000132273
3804.82	-0.00021	8.81818e-05	0.000264545
3802.89	-0.0003	0	-4.40909e-05
3800.96	-0.00046	-0.000132273	-0.000529091
3799.03	-0.0006	-0.000293939	-0.000881818
3797.1	-0.00066	-0.000382121	-0.000925909
3795.18	-0.00063	-0.000440909	-0.000661364
3793.25	-0.00056	-0.000470303	-0.000132273
3791.32	-0.00049	-0.000426212	0.000264545
3789.39	-0.00054	-0.000396818	0.000132273
3787.46	-0.00068	-0.000426212	-0.000396818
3785.53	-0.00071	-0.000411515	-0.000573182
3783.61	-0.00061	-0.00033803	-0.000352727
3781.68	-0.00046	-0.000205758	-0.000264545
3779.75	-0.00036	-8.81818e-05	-0.000220455
3777.82	-0.00039	-0.000132273	-0.000220455
3775.89	-0.00044	-0.000249848	-0.000352727
3773.96	-0.0004	-0.000235152	-0.000352727
3772.03	-0.00027	-0.000102879	-0.000308636
3770.11	-0.00015	5.87879e-05	-0.000264545
3768.18	0	0.000132273	0
3766.25	7e-05	0.000191061	0.000352727
3764.32	6e-05	0.000176364	0.000396818
3762.39	4e-05	0.000117576	0.000352727
3760.46	0.0001	0.000191061	0.000617273
3758.54	0.00019	0.000235152	0.000925909
3756.61	0.00018	0.000132273	0.000925909
3754.68	0.00015	0.000191061	0.000749545
3752.75	0.00027	0.000587879	0.000793636
3750.82	0.00045	0.00097	0.0011
3748.89	0.00053	0.0011	0.0015
3746.97	0.00054	0.00128	0.00168
3745.04	0.00052	0.00141	0.0015
3743.11	0.00043	0.00109	0.00106
3741.18	0.0003	0.000587879	0.000793636
3739.25	0.00026	0.000529091	0.00101
3737.32	0.00025	0.000734848	0.00115
3735.39	0.00019	0.000764242	0.000793636
3733.47	0.00012	0.000617273	0.000440909
3731.54	2e-05	0.000323333	0.000220455
3729.61	-7e-05	5.87879e-05	4.40909e-05
3727.68	-0.00011	4.40909e-05	-0.000132273
3725.75	-0.0001	8.81818e-05	-0.000220455
3723.82	-7e-05	4.40909e-05	-0.000176364
3721.9	0	0	0
3719.97	-3e-05	-2.93939e-05	4.40909e-05
3718.04	-0.00013	-4.40909e-05	-0.000485
3716.11	-0.00022	-0.000117576	-0.000881818
3714.18	-0.00021	-5.87879e-05	-0.00097
3712.25	-0.00013	-2.93939e-05	-0.00101
3710.32	-9e-05	-0.00014697	-0.00101
3708.4	-4e-05	-0.000264545	-0.00101
3706.47	5e-05	-0.00033803	-0.000881818
3704.54	0.00014	-0.00033803	-0.000749545
3702.61	0.00016	-0.000352727	-0.000837727
3700.68	0.00019	-0.000411515	-0.0011
3698.75	0.00027	-0.000411515	-0.00119
3696.83	0.00036	-0.000323333	-0.00106
3694.9	0.00044	-0.000235152	-0.00115
3692.97	0.00059	-4.40909e-05	-0.00123
3691.04	0.00084	0.000264545	-0.000925909
3689.11	0.00104	0.000411515	-0.000573182
3687.18	0.0012	0.000426212	-0.000352727
3685.25	0.00145	0.000485	-8.81818e-05
3683.33	0.0017	0.000558485	0.000176364
3681.4	0.00186	0.000587879	0.000352727
3679.47	0.00198	0.000778939	0.000440909
3677.54	0.00205	0.00107	0.000264545
3675.61	0.00204	0.00116	0
3673.68	0.00201	0.000984697	-4.40909e-05
3671.76	0.00207	0.000911212	0.000176364
3669.83	0.0021	0.000852424	0.000220455
3667.9	0.00191	0.000499697	-0.000396818
3665.97	0.00155	4.40909e-05	-0.00123
3664.04	0.00121	-0.000220455	-0.00181
3662.11	0.00098	-0.000352727	-0.00207
3660.19	0.00085	-0.000426212	-0.00203
3658.26	0.00078	-0.000396818	-0.00168
3656.33	0.00067	-0.000382121	-0.00146
3654.4	0.00046	-0.000514394	-0.00154
3652.47	0.00027	-0.000602576	-0.00181
3650.54	0.00011	-0.000646667	-0.00247
3648.61	-7e-05	-0.000778939	-0.00326
3646.69	-0.00018	-0.000911212	-0.00322
3644.76	-0.00018	-0.000955303	-0.00247
3642.83	-0.00016	-0.000955303	-0.00203
3640.9	-0.00013	-0.000911212	-0.00194
3638.97	-0.00015	-0.000881818	-0.0019
3637.04	-0.0002	-0.000852424	-0.00172
3635.12	-0.00019	-0.000778939	-0.00137
3633.19	-9e-05	-0.000617273	-0.00101
3631.26	0	-0.000293939	-0.000485
3629.33	0	0	0
3627.4	-0.00015	-0.000102879	-0.000176364
3625.47	-0.00029	-0.000308636	-0.000617273
3623.54	-0.00028	-0.000426212	-0.000749545
3621.62	-0.00016	-0.000323333	-0.000573182
3619.69	-0.00011	-0.000235152	-0.000440909
3617.76	-0.0002	-0.000352727	-0.000881818
3615.83	-0.0003	-0.000587879	-0.00159
3613.9	-0.00027	-0.000676061	-0.00181
3611.97	-0.00017	-0.000587879	-0.00168
3610.05	-0.00017	-0.000573182	-0.00163
3608.12	-0.00023	-0.000690758	-0.00172
3606.19	-0.00024	-0.000837727	-0.00168
3604.26	-0.00016	-0.000940606	-0.00163
3602.33	-6e-05	-0.000925909	-0.00146
3600.4	-2e-05	-0.000837727	-0.00115
3598.48	1e-05	-0.000764242	-0.000925909
3596.55	2e-05	-0.000793636	-0.0011
3594.62	-4e-05	-0.000881818	-0.00141
3592.69	-0.00012	-0.000881818	-0.0015
3590.76	-9e-05	-0.000676061	-0.00132
3588.83	-1e-05	-0.00033803	-0.000925909
3586.9	2e-05	-7.34848e-05	-0.000485
3584.98	1e-05	2.93939e-05	-0.000132273
3583.05	0	0	0
3581.12	-0.00012	-0.000176364	-0.000176364
3579.19	-0.00026	-0.000205758	-8.81818e-05
3577.26	-0.00033	-0.000117576	0.000396818
3575.33	-0.00037	-1.4697e-05	0.000837727
3573.41	-0.00041	0.000102879	0.00115
3571.48	-0.00042	0.000352727	0.00163
3569.55	-0.00035	0.000764242	0.00251
3567.62	-0.00026	0.00121	0.00348
3565.69	-0.00024	0.00148	0.00419
3563.76	-0.00025	0.00166	0.00485
3561.83	-0.00026	0.00193	0.00578
3559.91	-0.0003	0.00225	0.00661
3557.98	-0.00033	0.0026	0.00745
3556.05	-0.00029	0.00306	0.0086
3554.12	-0.00023	0.00357	0.00988
3552.19	-0.00024	0.004	0.01085
3550.26	-0.00028	0.00441	0.01182
3548.34	-0.00025	0.00495	0.01296
3546.41	-0.00014	0.00556	0.01429
3544.48	-3e-05	0.00607	0.01556
3542.55	0	0.00647	0.01671
3540.62	-1e-05	0.00682	0.01768
3538.69	-1e-05	0.00722	0.01847
3536.76	0	0.00763	0.0194
3534.84	3e-05	0.00817	0.02077
3532.91	0.00018	0.0088	0.0224
3530.98	0.00036	0.00933	0.0239
3529.05	0.0004	0.00961	0.02487
3527.12	0.00029	0.00969	0.0254
3525.19	0.00021	0.0098	0.02615
3523.27	0.00022	0.01008	0.02738
3521.34	0.0002	0.0103	0.02862
3519.41	0.00011	0.01043	0.02972
3517.48	-1e-05	0.01061	0.03078
3515.55	-0.0001	0.01079	0.03175
3513.62	-0.00011	0.01102	0.03294
3511.7	-8e-05	0.01133	0.03439
3509.77	-8e-05	0.01157	0.03558
3507.84	-0.00012	0.01173	0.03655
3505.91	-0.00013	0.01201	0.0377
3503.98	-0.00011	0.01233	0.03915
3502.05	-0.00012	0.01254	0.04061
3500.12	-0.00012	0.01274	0.04202
3498.2	-0.00011	0.01308	0.04352
3496.27	-0.00012	0.01348	0.04497
3494.34	-0.00014	0.01393	0.0466
3492.41	-9e-05	0.01448	0.04863
3490.48	0	0.01505	0.05079
3488.55	-2e-05	0.01555	0.0526
3486.63	-2e-05	0.01598	0.05436
3484.7	-1e-05	0.01639	0.0563
3482.77	-8e-05	0.01673	0.05807
3480.84	-0.00023	0.01703	0.05939
3478.91	-0.00029	0.01742	0.06089
3476.98	-0.00028	0.01792	0.06265
3475.05	-0.00033	0.01839	0.06442
3473.13	-0.00038	0.01878	0.06609
3471.2	-0.00037	0.01918	0.06781
3469.27	-0.00031	0.01965	0.06962
3467.34	-0.00031	0.02008	0.0713
3465.41	-0.00033	0.02041	0.07279
3463.48	-0.0003	0.02069	0.07443
3461.56	-0.0002	0.02099	0.07619
3459.63	-0.00011	0.02128	0.07786
3457.7	-5e-05	0.02152	0.07923
3455.77	-5e-05	0.02172	0.08029
3453.84	-8e-05	0.02203	0.08157
3451.91	-0.00011	0.02237	0.08302
3449.98	-0.00012	0.02263	0.08417
3448.06	-9e-05	0.02288	0.0851
3446.13	-2e-05	0.02316	0.08615
3444.2	0	0.0234	0.08748
3442.27	-6e-05	0.02362	0.08884
3440.34	-0.00011	0.02387	0.09021
3438.41	-0.00011	0.02418	0.09167
3436.49	-7e-05	0.02453	0.09303
3434.56	-3e-05	0.02481	0.094
3432.63	-1e-05	0.02509	0.09493
3430.7	0	0.02547	0.09625
3428.77	1e-05	0.0259	0.09779
3426.84	2e-05	0.02623	0.09903
3424.92	2e-05	0.02654	0.1
3422.99	2e-05	0.02687	0.10101
3421.06	1e-05	0.02719	0.10216
3419.13	-3e-05	0.02756	0.10348
3417.2	0	0.02797	0.10498
3415.27	5e-05	0.02839	0.10648
3413.34	6e-05	0.02875	0.1078
3411.42	7e-05	0.02911	0.10921
3409.49	8e-05	0.02954	0.11062
3407.56	4e-05	0.02997	0.11195
3405.63	4e-05	0.0305	0.11336
3403.7	8e-05	0.03108	0.1149
3401.77	5e-05	0.03148	0.11627
3399.85	-3e-05	0.03175	0.11763
3397.92	0	0.03208	0.11909
3395.99	0.0001	0.03251	0.12063
3394.06	0.00014	0.03292	0.122
3392.13	0.00014	0.03327	0.12315
3390.2	9e-05	0.03352	0.12416
3388.27	0	0.03371	0.12513
3386.35	-4e-05	0.03392	0.12645
3384.42	3e-05	0.03419	0.12804
3382.49	7e-05	0.03438	0.12932
3380.56	4e-05	0.03446	0.13011
3378.63	0	0.03457	0.13099
3376.7	1e-05	0.0347	0.13218
3374.78	7e-05	0.03479	0.13333
3372.85	7e-05	0.03474	0.13399
3370.92	-1e-05	0.03461	0.13435
3368.99	-9e-05	0.03449	0.13483
3367.06	-0.00011	0.03445	0.13567
3365.13	-0.00012	0.03439	0.13651
3363.2	-0.00012	0.03427	0.1369
3361.28	-7e-05	0.03413	0.13699
3359.35	0	0.03396	0.13726
3357.42	3e-05	0.0338	0.13783
3355.49	1e-05	0.03361	0.13831
3353.56	-2e-05	0.03339	0.13862
3351.63	0	0.03319	0.13902
3349.71	5e-05	0.03301	0.13942
3347.78	7e-05	0.03276	0.13955
3345.85	1e-05	0.03236	0.13933
3343.92	-6e-05	0.03194	0.13911
3341.99	-0.0001	0.03153	0.13875
3340.06	-0.00015	0.03119	0.13845
3338.14	-0.00021	0.03097	0.13831
3336.21	-0.00026	0.03069	0.13818
3334.28	-0.00029	0.03029	0.138
3332.35	-0.00029	0.02989	0.13796
3330.42	-0.00023	0.02963	0.13809
3328.49	-0.00023	0.02942	0.13818
3326.56	-0.00028	0.02916	0.13814
3324.64	-0.00026	0.02885	0.13796
3322.71	-0.00019	0.02853	0.13796
3320.78	-0.00017	0.02822	0.13823
3318.85	-0.00015	0.02795	0.13858
3316.92	-8e-05	0.02773	0.13889
3314.99	-8e-05	0.0275	0.1388
3313.07	-0.00015	0.02719	0.13849
3311.14	-0.0002	0.0269	0.13836
3309.21	-0.00017	0.02672	0.13862
3307.28	-8e-05	0.02663	0.13902
3305.35	0	0.02641	0.13915
3303.42	-7e-05	0.02606	0.13911
3301.49	-0.00016	0.02573	0.13928
3299.57	-0.00021	0.02559	0.13977
3297.64	-0.00021	0.02557	0.14017
3295.71	-0.00019	0.02556	0.14052
3293.78	-0.00024	0.02547	0.141
3291.85	-0.00034	0.02531	0.14162
3289.92	-0.00042	0.0251	0.14211
3288	-0.00045	0.02496	0.14228
3286.07	-0.00045	0.02487	0.14233
3284.14	-0.00044	0.02478	0.14241
3282.21	-0.00039	0.02468	0.14263
3280.28	-0.00036	0.02457	0.1429
3278.35	-0.00033	0.02449	0.14343
3276.43	-0.00024	0.02446	0.14409
3274.5	-0.00013	0.02444	0.14462
3272.57	-8e-05	0.02431	0.14462
3270.64	-9e-05	0.02407	0.14431
3268.71	-0.00016	0.02381	0.14387
3266.78	-0.0002	0.02362	0.1436
3264.85	-0.00014	0.0235	0.14365
3262.93	-5e-05	0.02328	0.14338
3261	-2e-05	0.02294	0.14272
3259.07	0	0.02271	0.14224
3257.14	2e-05	0.02265	0.14224
3255.21	2e-05	0.02253	0.14219
3253.28	-2e-05	0.02224	0.14158
3251.36	-5e-05	0.02188	0.14069
3249.43	-7e-05	0.02155	0.14003
3247.5	-9e-05	0.02122	0.13946
3245.57	-0.00011	0.02093	0.13875
3243.64	-0.00014	0.02062	0.13774
3241.71	-0.00019	0.02027	0.13668
3239.78	-0.00024	0.0199	0.13571
3237.86	-0.00033	0.01952	0.1347
3235.93	-0.00045	0.01915	0.13364
3234	-0.00056	0.01878	0.13254
3232.07	-0.00066	0.01837	0.1313
3230.14	-0.00071	0.018	0.13029
3228.21	-0.00076	0.01774	0.12958
3226.29	-0.00075	0.01755	0.12879
3224.36	-0.00072	0.01739	0.12778
3222.43	-0.00064	0.01724	0.12676
3220.5	-0.00052	0.01712	0.12579
3218.57	-0.00039	0.01705	0.12473
3216.64	-0.00029	0.01696	0.12363
3214.71	-0.00018	0.01687	0.12271
3212.79	0	0.0168	0.12191
3210.86	0.00018	0.0167	0.12099
3208.93	0.00038	0.01658	0.1198
3207	0.00056	0.01642	0.11847
3205.07	0.00066	0.01618	0.11689
3203.14	0.00072	0.01596	0.11534
3201.22	0.00087	0.01587	0.11433
3199.29	0.00106	0.01581	0.11367
3197.36	0.00109	0.01552	0.11248
3195.43	0.00097	0.01504	0.11058
3193.5	0.00089	0.01455	0.10877
3191.57	0.0009	0.01415	0.10714
3189.65	0.00083	0.01379	0.10533
3187.72	0.00068	0.01336	0.10339
3185.79	0.00053	0.01283	0.1015
3183.86	0.00041	0.0123	0.09991
3181.93	0.00033	0.01182	0.09841
3180	0.0002	0.01132	0.09656
3178.07	-1e-05	0.0107	0.09422
3176.15	-0.0002	0.01011	0.09202
3174.22	-0.00028	0.00963	0.09017
3172.29	-0.00027	0.00924	0.08827
3170.36	-0.0002	0.00886	0.08642
3168.43	-0.00011	0.00847	0.08452
3166.5	0	0.00808	0.08263
3164.58	4e-05	0.0077	0.08055
3162.65	2e-05	0.00722	0.07835
3160.72	0	0.0067	0.07619
3158.79	0	0.00628	0.07429
3156.86	2e-05	0.00591	0.07249
3154.93	6e-05	0.00554	0.07055
3153	0.00018	0.00528	0.06861
3151.08	0.00032	0.00506	0.06671
3149.15	0.00045	0.00481	0.06481
3147.22	0.00068	0.00457	0.06305
3145.29	0.00104	0.00447	0.06146
3143.36	0.00149	0.00454	0.05992
3141.43	0.00199	0.00473	0.05842
3139.51	0.00261	0.00501	0.0571
3137.58	0.00337	0.00536	0.05569
3135.65	0.00426	0.00579	0.05419
3133.72	0.00534	0.00636	0.053
3131.79	0.00666	0.00714	0.05229
3129.86	0.00812	0.00808	0.05181
3127.93	0.00956	0.00908	0.05119
3126.01	0.01088	0.00998	0.05044
3124.08	0.01197	0.01068	0.04969
3122.15	0.01276	0.0112	0.0489
3120.22	0.01325	0.01151	0.04797
3118.29	0.0135	0.01163	0.04691
3116.36	0.01354	0.01152	0.04555
3114.44	0.01347	0.01133	0.04418
3112.51	0.01343	0.01124	0.04308
3110.58	0.01346	0.01127	0.04211
3108.65	0.01353	0.01133	0.04114
3106.72	0.01377	0.01146	0.04003
3104.79	0.01431	0.01179	0.03911
3102.87	0.0151	0.01236	0.03849
3100.94	0.01599	0.01305	0.03809
3099.01	0.01678	0.0137	0.0377
3097.08	0.01738	0.01415	0.03726
3095.15	0.0178	0.01452	0.03673
3093.22	0.01832	0.01504	0.03633
3091.29	0.01929	0.01596	0.03646
3089.37	0.02081	0.01736	0.03708
3087.44	0.02275	0.01912	0.03783
3085.51	0.02508	0.02125	0.03889
3083.58	0.02791	0.02377	0.04052
3081.65	0.03136	0.02681	0.04281
3079.72	0.03557	0.03042	0.04572
3077.8	0.04055	0.03455	0.04885
3075.87	0.04612	0.03902	0.0519
3073.94	0.05193	0.04356	0.05481
3072.01	0.05752	0.04785	0.05749
3070.08	0.06244	0.0516	0.05996
3068.15	0.0665	0.05466	0.06199
3066.22	0.06985	0.05711	0.06349
3064.3	0.0728	0.05924	0.06459
3062.37	0.0756	0.06129	0.06561
3060.44	0.07819	0.06312	0.06649
3058.51	0.08045	0.06468	0.06724
3056.58	0.08252	0.06615	0.06812
3054.65	0.0849	0.06794	0.06922
3052.73	0.08814	0.07052	0.07085
3050.8	0.09277	0.07428	0.07354
3048.87	0.09913	0.07948	0.07778
3046.94	0.10734	0.08615	0.08324
3045.01	0.11747	0.09431	0.08973
3043.08	0.12926	0.10364	0.097
3041.15	0.14169	0.11325	0.10423
3039.23	0.15284	0.12162	0.1101
3037.3	0.1605	0.12713	0.11362
3035.37	0.16315	0.12861	0.11424
3033.44	0.16072	0.12603	0.11151
3031.51	0.15422	0.12024	0.10586
3029.58	0.14478	0.11218	0.0985
3027.66	0.1329	0.10229	0.08999
3025.73	0.11894	0.09097	0.08051
3023.8	0.10404	0.07929	0.0709
3021.87	0.09034	0.06887	0.0623
3019.94	0.0801	0.06123	0.05591
3018.01	0.07472	0.05732	0.05273
3016.09	0.07436	0.05724	0.053
3014.16	0.0782	0.06046	0.05613
3012.23	0.08523	0.06608	0.06102
3010.3	0.09464	0.0734	0.06693
3008.37	0.10566	0.08183	0.07359
3006.44	0.11735	0.09071	0.0806
3004.51	0.12874	0.09934	0.08739
3002.59	0.13883	0.10704	0.09334
3000.66	0.14659	0.11296	0.09793
2998.73	0.15091	0.11621	0.10017
2996.8	0.15085	0.11605	0.09973
2994.87	0.1459	0.11206	0.09652
2992.94	0.13611	0.10439	0.09065
2991.02	0.12249	0.09387	0.08298
2989.09	0.10693	0.08199	0.07482
2987.16	0.09169	0.0706	0.06759
2985.23	0.07875	0.06121	0.06239
2983.3	0.0694	0.05472	0.06001
2981.37	0.064	0.0514	0.06067
2979.44	0.06237	0.05115	0.06411
2977.52	0.0641	0.05366	0.0701
2975.59	0.06882	0.05857	0.07883
2973.66	0.07623	0.0657	0.09065
2971.73	0.08616	0.07509	0.10626
2969.8	0.09836	0.0867	0.12592
2967.87	0.11245	0.10012	0.14881
2965.95	0.12789	0.11471	0.17306
2964.02	0.14406	0.1298	0.19687
2962.09	0.16023	0.14463	0.21829
2960.16	0.17563	0.15829	0.2354
2958.23	0.18953	0.17	0.24669
2956.3	0.20123	0.17924	0.25198
2954.37	0.21004	0.18576	0.2522
2952.45	0.2152	0.18921	0.24885
2950.52	0.21599	0.18943	0.24351
2948.59	0.21223	0.18671	0.23827
2946.66	0.20456	0.1818	0.23496
2944.73	0.19457	0.17592	0.23478
2942.8	0.18469	0.17096	0.23871
2940.88	0.17781	0.16903	0.24766
2938.95	0.17604	0.17147	0.26212
2937.02	0.17972	0.17814	0.28108
2935.09	0.18684	0.1872	0.30233
2933.16	0.1935	0.19543	0.3223
2931.23	0.19527	0.19939	0.3376
2929.31	0.18928	0.19695	0.3462
2927.38	0.17581	0.18837	0.34726
2925.45	0.15798	0.17586	0.34122
2923.52	0.14008	0.16255	0.3298
2921.59	0.1258	0.15133	0.31596
2919.66	0.11718	0.14387	0.30224
2917.73	0.11462	0.14022	0.28919
2915.81	0.11744	0.13927	0.27508
2913.88	0.12436	0.13978	0.25851
2911.95	0.13373	0.14131	0.24131
2910.02	0.14337	0.14352	0.22676
2908.09	0.15083	0.14509	0.21538
2906.16	0.15421	0.14446	0.20533
2904.24	0.15288	0.14086	0.19506
2902.31	0.1474	0.13457	0.1839
2900.38	0.13892	0.12626	0.17182
2898.45	0.12869	0.11681	0.15921
2896.52	0.11768	0.10682	0.14643
2894.59	0.1064	0.09659	0.13364
2892.66	0.09503	0.08627	0.12107
2890.74	0.08373	0.07609	0.10908
2888.81	0.07289	0.06646	0.09815
2886.88	0.06306	0.05789	0.08893
2884.95	0.05468	0.05073	0.08205
2883.02	0.04792	0.04512	0.07782
2881.09	0.0427	0.04098	0.07615
2879.17	0.03878	0.03801	0.07619
2877.24	0.0358	0.03582	0.07716
2875.31	0.03336	0.03419	0.07835
2873.38	0.03122	0.03304	0.07936
2871.45	0.02939	0.03232	0.08011
2869.52	0.02801	0.03202	0.08117
2867.6	0.02718	0.03233	0.08373
2865.67	0.02692	0.03355	0.08867
2863.74	0.0272	0.03583	0.09638
2861.81	0.02796	0.03905	0.1067
2859.88	0.02904	0.04296	0.11856
2857.95	0.03035	0.04703	0.13002
2856.02	0.03192	0.05084	0.13902
2854.1	0.03397	0.05438	0.14475
2852.17	0.03683	0.05799	0.14757
2850.24	0.04088	0.06168	0.1466
2848.31	0.04689	0.06524	0.13981
2846.38	0.05641	0.06984	0.12905
2844.45	0.07159	0.07841	0.12112
2842.53	0.09455	0.09365	0.12125
2840.6	0.12627	0.11618	0.12985
2838.67	0.16478	0.14366	0.1436
2836.74	0.20352	0.17043	0.15718
2834.81	0.23146	0.18815	0.16442
2832.88	0.23728	0.18903	0.15979
2830.95	0.21689	0.17078	0.14188
2829.03	0.17754	0.13909	0.11495
2827.1	0.13306	0.10414	0.08651
2825.17	0.095	0.07429	0.06257
2823.24	0.06781	0.05272	0.04506
2821.31	0.05028	0.03854	0.03329
2819.38	0.03918	0.02944	0.02557
2817.46	0.03175	0.02337	0.02033
2815.53	0.02638	0.019	0.01653
2813.6	0.02227	0.01562	0.01362
2811.67	0.01898	0.01293	0.01129
2809.74	0.01633	0.01077	0.00926
2807.81	0.0142	0.00905	0.00745
2805.88	0.01252	0.00766	0.00604
2803.96	0.01114	0.00654	0.00498
2802.03	0.00995	0.00558	0.00406
2800.1	0.00885	0.00475	0.00326
2798.17	0.00778	0.00394	0.00247
2796.24	0.00675	0.00315	0.00181
2794.31	0.00582	0.00241	0.00119
2792.39	0.00502	0.00179	0.000617273
2790.46	0.00434	0.00129	0.000132273
2788.53	0.00372	0.000852424	-0.000220455
2786.6	0.00315	0.000470303	-0.000529091
2784.67	0.00263	0.00014697	-0.000661364
2782.74	0.00216	-0.000132273	-0.000749545
2780.82	0.00174	-0.000382121	-0.00097
2778.89	0.00137	-0.000602576	-0.00128
2776.96	0.00106	-0.000749545	-0.00141
2775.03	0.00078	-0.000837727	-0.00146
2773.1	0.00055	-0.000881818	-0.00146
2771.17	0.00037	-0.000955303	-0.00146
2769.24	0.00022	-0.00103	-0.0015
2767.32	9e-05	-0.00103	-0.0015
2765.39	-2e-05	-0.00097	-0.0015
2763.46	-0.00013	-0.000896515	-0.00141
2761.53	-0.00022	-0.000867121	-0.00128
2759.6	-0.00032	-0.00082303	-0.0011
2757.67	-0.00039	-0.000734848	-0.000881818
2755.75	-0.00035	-0.000558485	-0.000617273
2753.82	-0.00026	-0.000396818	-0.000485
2751.89	-0.00016	-0.000235152	-0.000308636
2749.96	0	0	0
2748.03	0.00015	0.000117576	0.000176364
2746.1	0.00031	0.000235152	0.000396818
2744.17	0.00042	0.000323333	0.000705455
2742.25	0.0004	0.000293939	0.000793636
2740.32	0.00028	0.000161667	0.000617273
2738.39	0.0001	-1.4697e-05	0.000440909
2736.46	-8e-05	-0.000161667	0.000220455
2734.53	-0.00024	-0.000293939	0
2732.6	-0.00035	-0.000396818	-4.40909e-05
2730.68	-0.00042	-0.000455606	-4.40909e-05
2728.75	-0.00036	-0.000440909	-8.81818e-05
2726.82	-0.00019	-0.000352727	-8.81818e-05
2724.89	6e-05	-0.000176364	-4.40909e-05
2722.96	0.00035	1.4697e-05	8.81818e-05
2721.03	0.00068	0.000235152	0.000220455
2719.1	0.00101	0.000499697	0.000440909
2717.18	0.0013	0.000734848	0.000529091
2715.25	0.00156	0.000896515	0.000617273
2713.32	0.00178	0.000999394	0.000661364
2711.39	0.00189	0.00104	0.000705455
2709.46	0.00186	0.00101	0.000617273
2707.53	0.00169	0.000896515	0.000485
2705.61	0.00143	0.000676061	0.000220455
2703.68	0.00115	0.000470303	0
2701.75	0.0009	0.000323333	-0.000220455
2699.82	0.00067	2.93939e-05	-0.000485
2697.89	0.00046	-0.000220455	-0.000705455
2695.96	0.00032	-0.000426212	-0.000837727
2694.04	0.00018	-0.000573182	-0.000881818
2692.11	9e-05	-0.000734848	-0.00097
2690.18	1e-05	-0.000867121	-0.00123
2688.25	-5e-05	-0.000940606	-0.00146
2686.32	0	-0.000940606	-0.00137
2684.39	4e-05	-0.000867121	-0.00119
2682.46	0.00011	-0.000749545	-0.00106
2680.54	0.00016	-0.000661364	-0.000881818
2678.61	0.0002	-0.000602576	-0.000837727
2676.68	0.00027	-0.000529091	-0.000749545
2674.75	0.00038	-0.000396818	-0.000485
2672.82	0.00047	-0.000249848	-0.000264545
2670.89	0.00049	-0.000176364	-0.000220455
2668.97	0.00046	-0.00014697	-0.000308636
2667.04	0.00044	-8.81818e-05	-0.000264545
2665.11	0.00046	0	-0.000176364
2663.18	0.0005	5.87879e-05	0
2661.25	0.00061	0.000176364	4.40909e-05
2659.32	0.00084	0.000323333	0.000220455
2657.39	0.00119	0.000543788	0.000529091
2655.47	0.0016	0.000867121	0.000881818
2653.54	0.002	0.00119	0.00101
2651.61	0.00241	0.00148	0.0011
2649.68	0.00286	0.00184	0.00128
2647.75	0.00336	0.00223	0.00154
2645.82	0.00382	0.0026	0.0019
2643.9	0.00421	0.00292	0.00212
2641.97	0.00451	0.00319	0.00225
2640.04	0.00471	0.00337	0.00225
2638.11	0.00475	0.00341	0.00225
2636.18	0.00466	0.00335	0.00216
2634.25	0.00445	0.0032	0.00203
2632.32	0.00416	0.00301	0.0019
2630.4	0.00388	0.00284	0.0019
2628.47	0.00367	0.00275	0.00203
2626.54	0.00361	0.00273	0.00212
2624.61	0.00369	0.00281	0.00198
2622.68	0.00391	0.00297	0.00185
2620.75	0.00423	0.00325	0.00194
2618.83	0.00461	0.00357	0.00212
2616.9	0.00502	0.00388	0.00238
2614.97	0.00542	0.00416	0.00265
2613.04	0.00579	0.00447	0.00291
2611.11	0.00615	0.00476	0.00317
2609.18	0.0065	0.00503	0.00335
2607.26	0.00689	0.00531	0.00357
2605.33	0.00733	0.00569	0.00379
2603.4	0.00779	0.00611	0.00401
2601.47	0.00825	0.00651	0.00419
2599.54	0.0087	0.00686	0.00445
2597.61	0.00905	0.00711	0.00467
2595.68	0.00923	0.00726	0.00476
2593.76	0.00916	0.00726	0.00481
2591.83	0.00883	0.00707	0.00472
2589.9	0.00833	0.0067	0.00445
2587.97	0.00779	0.00628	0.00406
2586.04	0.00729	0.00588	0.00366
2584.11	0.00688	0.00557	0.00335
2582.19	0.00655	0.00534	0.00309
2580.26	0.0063	0.00514	0.00282
2578.33	0.00606	0.00495	0.00251
2576.4	0.00578	0.0047	0.0022
2574.47	0.00551	0.00448	0.00194
2572.54	0.0053	0.00432	0.00185
2570.61	0.00517	0.00422	0.0019
2568.69	0.00512	0.00419	0.00176
2566.76	0.00517	0.0042	0.00168
2564.83	0.00527	0.00426	0.00172
2562.9	0.00539	0.00437	0.00194
2560.97	0.00555	0.00454	0.00216
2559.04	0.00578	0.00476	0.00225
2557.12	0.00608	0.00504	0.00234
2555.19	0.0065	0.00544	0.0026
2553.26	0.00707	0.00597	0.00304
2551.33	0.0078	0.00658	0.00362
2549.4	0.00869	0.00728	0.00414
2547.47	0.00977	0.00807	0.00467
2545.55	0.01095	0.00894	0.00525
2543.62	0.01213	0.0098	0.00595
2541.69	0.01316	0.01057	0.00661
2539.76	0.01386	0.01104	0.00697
2537.83	0.0141	0.01114	0.00697
2535.9	0.0139	0.01095	0.00679
2533.97	0.01329	0.01046	0.00644
2532.05	0.0124	0.00976	0.00582
2530.12	0.01142	0.00901	0.00525
2528.19	0.01055	0.00839	0.00476
2526.26	0.00988	0.00791	0.00437
2524.33	0.00939	0.0075	0.00397
2522.4	0.00904	0.00716	0.0037
2520.48	0.00882	0.00691	0.00353
2518.55	0.00867	0.00675	0.00344
2516.62	0.00856	0.00661	0.00326
2514.69	0.00845	0.00647	0.00309
2512.76	0.0083	0.00628	0.00287
2510.83	0.00809	0.00603	0.00256
2508.9	0.00783	0.00578	0.00238
2506.98	0.00752	0.00556	0.00234
2505.05	0.00714	0.00528	0.0022
2503.12	0.00672	0.00495	0.00194
2501.19	0.00632	0.00463	0.00159
2499.26	0.00597	0.00432	0.00137
2497.33	0.00566	0.00407	0.00128
2495.41	0.00535	0.00385	0.00119
2493.48	0.00506	0.00363	0.00101
2491.55	0.00484	0.00348	0.000925909
2489.62	0.00472	0.00344	0.000925909
2487.69	0.00467	0.00341	0.000837727
2485.76	0.0047	0.0034	0.000793636
2483.83	0.00483	0.00344	0.000837727
2481.91	0.00507	0.00357	0.000925909
2479.98	0.00538	0.00378	0.0011
2478.05	0.00566	0.00394	0.00137
2476.12	0.00585	0.00401	0.0015
2474.19	0.00592	0.00403	0.00154
2472.26	0.00586	0.00398	0.00163
2470.34	0.00567	0.00388	0.00172
2468.41	0.00533	0.00366	0.00172
2466.48	0.00486	0.00331	0.00154
2464.55	0.00429	0.00288	0.00123
2462.62	0.00365	0.00243	0.000925909
2460.69	0.00301	0.00198	0.000661364
2458.77	0.00243	0.00162	0.000485
2456.84	0.00192	0.00131	0.000440909
2454.91	0.00144	0.00097	0.000264545
2452.98	0.00104	0.000676061	0.000132273
2451.05	0.00073	0.000426212	0.000132273
2449.12	0.00049	0.000235152	8.81818e-05
2447.19	0.0003	0.000102879	0
2445.27	0.00015	1.4697e-05	0
2443.34	5e-05	-2.93939e-05	-8.81818e-05
2441.41	0	0	-8.81818e-05
2439.48	-1e-05	-4.40909e-05	-0.000176364
2437.55	0	-7.34848e-05	-0.000220455
2435.62	-6e-05	-0.000102879	-0.000176364
2433.7	-6e-05	-5.87879e-05	4.40909e-05
2431.77	1e-05	2.93939e-05	0.000396818
2429.84	0.00014	0.000132273	0.000529091
2427.91	0.00032	0.000279242	0.000529091
2425.98	0.00059	0.000470303	0.000661364
2424.05	0.00094	0.000749545	0.00101
2422.12	0.00131	0.00101	0.00119
2420.2	0.00166	0.00129	0.00132
2418.27	0.00203	0.00157	0.00154
2416.34	0.00238	0.00181	0.00168
2414.41	0.00268	0.00198	0.00168
2412.48	0.00295	0.00209	0.00163
2410.55	0.00314	0.00215	0.00159
2408.63	0.00323	0.00213	0.00146
2406.7	0.00311	0.00201	0.00128
2404.77	0.00271	0.00172	0.0011
2402.84	0.00204	0.00119	0.000661364
2400.91	0.0012	0.000499697	0
2398.98	0.00032	-0.000235152	-0.000705455
2397.05	-0.0005	-0.000911212	-0.00141
2395.13	-0.0012	-0.00148	-0.00203
2393.2	-0.00183	-0.00195	-0.00251
2391.27	-0.00238	-0.00238	-0.00291
2389.34	-0.00283	-0.00273	-0.00317
2387.41	-0.00319	-0.00304	-0.00335
2385.48	-0.00351	-0.00332	-0.00353
2383.56	-0.00388	-0.00363	-0.00379
2381.63	-0.00433	-0.004	-0.00419
2379.7	-0.00482	-0.00442	-0.00467
2377.77	-0.00529	-0.00482	-0.0052
2375.84	-0.00565	-0.00511	-0.00551
2373.91	-0.00588	-0.00529	-0.00564
2371.99	-0.00594	-0.00538	-0.00569
2370.06	-0.00585	-0.00535	-0.00569
2368.13	-0.00565	-0.0052	-0.00556
2366.2	-0.0054	-0.005	-0.00538
2364.27	-0.00515	-0.00481	-0.00525
2362.34	-0.00491	-0.00466	-0.00525
2360.41	-0.00468	-0.00456	-0.00529
2358.49	-0.00446	-0.00444	-0.00525
2356.56	-0.00427	-0.00429	-0.00511
2354.63	-0.0041	-0.00412	-0.00489
2352.7	-0.00395	-0.004	-0.00463
2350.77	-0.00385	-0.00394	-0.0045
2348.84	-0.0038	-0.00387	-0.00445
2346.92	-0.00375	-0.00378	-0.00441
2344.99	-0.00365	-0.00363	-0.00414
2343.06	-0.00348	-0.00345	-0.00362
2341.13	-0.00327	-0.00328	-0.00322
2339.2	-0.00307	-0.00317	-0.00326
2337.27	-0.00292	-0.00313	-0.00366
2335.34	-0.00278	-0.00304	-0.00392
2333.42	-0.00268	-0.00295	-0.00406
2331.49	-0.00263	-0.00294	-0.0041
2329.56	-0.00262	-0.00297	-0.00414
2327.63	-0.00263	-0.00297	-0.00406
2325.7	-0.00262	-0.00294	-0.00388
2323.77	-0.0026	-0.00291	-0.00375
2321.85	-0.00257	-0.00288	-0.0037
2319.92	-0.00246	-0.00278	-0.00357
2317.99	-0.00222	-0.00256	-0.00335
2316.06	-0.00179	-0.00219	-0.00309
2314.13	-0.00111	-0.00165	-0.00273
2312.2	-0.00018	-0.000955303	-0.0022
2310.27	0.00086	-0.000191061	-0.00154
2308.35	0.00178	0.000499697	-0.000925909
2306.42	0.0024	0.000984697	-0.000529091
2304.49	0.00262	0.00118	-0.000308636
2302.56	0.00247	0.00112	-0.000264545
2300.63	0.00213	0.000911212	-0.000352727
2298.7	0.00182	0.000734848	-0.000485
2296.78	0.00174	0.000749545	-0.000396818
2294.85	0.00201	0.000999394	-0.000132273
2292.92	0.00258	0.00141	0.000176364
2290.99	0.00328	0.0019	0.000485
2289.06	0.00389	0.00234	0.000793636
2287.13	0.00427	0.00265	0.00106
2285.21	0.00439	0.00278	0.00128
2283.28	0.00433	0.00276	0.00132
2281.35	0.0042	0.00269	0.00132
2279.42	0.00408	0.00262	0.00132
2277.49	0.00399	0.00257	0.00137
2275.56	0.00388	0.00254	0.0015
2273.63	0.00372	0.00247	0.00159
2271.71	0.00343	0.00231	0.00159
2269.78	0.00301	0.00203	0.00132
2267.85	0.0025	0.00168	0.00101
2265.92	0.00197	0.00134	0.000837727
2263.99	0.00146	0.00101	0.000749545
2262.06	0.001	0.000705455	0.000617273
2260.14	0.00063	0.000411515	0.000440909
2258.21	0.00034	0.000161667	0.000176364
2256.28	0.00011	0	0
2254.35	0	-0.000117576	-8.81818e-05
2252.42	-6e-05	-0.000132273	-4.40909e-05
2250.49	-5e-05	-8.81818e-05	-4.40909e-05
2248.56	3e-05	-2.93939e-05	-8.81818e-05
2246.64	0.00013	5.87879e-05	-8.81818e-05
2244.71	0.00023	0.000161667	-0.000132273
2242.78	0.00029	0.000264545	-0.000132273
2240.85	0.00034	0.000352727	0
2238.92	0.00037	0.000411515	0.000132273
2236.99	0.00037	0.000352727	8.81818e-05
2235.07	0.00035	0.000293939	0
2233.14	0.00034	0.000235152	-4.40909e-05
2231.21	0.00031	0.000191061	-8.81818e-05
2229.28	0.00028	0.000132273	-8.81818e-05
2227.35	0.00024	0.000102879	-0.000132273
2225.42	0.00022	5.87879e-05	-0.000220455
2223.5	0.00026	4.40909e-05	-0.000220455
2221.57	0.00035	7.34848e-05	-0.000176364
2219.64	0.00047	0.00014697	-0.000132273
2217.71	0.00061	0.000220455	-8.81818e-05
2215.78	0.00072	0.000293939	-4.40909e-05
2213.85	0.00082	0.000352727	8.81818e-05
2211.92	0.00089	0.000396818	0.000176364
2210	0.00094	0.000367424	0.000176364
2208.07	0.00096	0.000323333	8.81818e-05
2206.14	0.00096	0.000279242	-4.40909e-05
2204.21	0.00096	0.000264545	-0.000132273
2202.28	0.001	0.000249848	-0.000220455
2200.35	0.00108	0.000264545	-0.000220455
2198.43	0.00122	0.000323333	-0.000176364
2196.5	0.00135	0.000382121	-0.000132273
2194.57	0.00144	0.000396818	-8.81818e-05
2192.64	0.00146	0.000411515	0
2190.71	0.00139	0.000382121	0
2188.78	0.00126	0.000308636	-4.40909e-05
2186.85	0.00113	0.000235152	-0.000132273
2184.93	0.00104	0.000191061	-8.81818e-05
2183	0.00095	0.000132273	-4.40909e-05
2181.07	0.00085	7.34848e-05	-4.40909e-05
2179.14	0.00074	-1.4697e-05	-0.000176364
2177.21	0.00059	-0.00014697	-0.000396818
2175.28	0.00041	-0.000323333	-0.000705455
2173.36	0.00025	-0.000440909	-0.000837727
2171.43	0.00011	-0.000514394	-0.000793636
2169.5	0	-0.000602576	-0.000793636
2167.57	-0.0001	-0.000646667	-0.000837727
2165.64	-0.00014	-0.00063197	-0.000793636
2163.71	-0.00013	-0.000587879	-0.000617273
2161.78	-8e-05	-0.000529091	-0.000485
2159.86	-1e-05	-0.000455606	-0.000396818
2157.93	6e-05	-0.000382121	-0.000396818
2156	0.00012	-0.000308636	-0.000352727
2154.07	0.00019	-0.000235152	-0.000220455
2152.14	0.00024	-0.000176364	-0.000132273
2150.21	0.00028	-0.000132273	-0.000132273
2148.29	0.00031	-7.34848e-05	-8.81818e-05
2146.36	0.00032	0	0
2144.43	0.00017	-0.00014697	-0.000176364
2142.5	3e-05	-0.000323333	-0.000396818
2140.57	-8e-05	-0.000470303	-0.000573182
2138.64	-0.00018	-0.000587879	-0.000793636
2136.72	-0.00024	-0.000676061	-0.000881818
2134.79	-0.00028	-0.000764242	-0.000925909
2132.86	-0.00031	-0.00082303	-0.00106
2130.93	-0.00035	-0.000867121	-0.00128
2129	-0.00038	-0.000911212	-0.0015
2127.07	-0.00035	-0.000925909	-0.00159
2125.14	-0.00028	-0.000896515	-0.0015
2123.22	-0.00019	-0.000867121	-0.00141
2121.29	-0.00012	-0.00082303	-0.00137
2119.36	-5e-05	-0.000778939	-0.00137
2117.43	1e-05	-0.000734848	-0.00141
2115.5	0.0001	-0.000690758	-0.00141
2113.57	0.00024	-0.000617273	-0.00141
2111.65	0.00043	-0.000499697	-0.00128
2109.72	0.00068	-0.000352727	-0.0011
2107.79	0.001	-0.000191061	-0.00097
2105.86	0.00138	5.87879e-05	-0.000749545
2103.93	0.00179	0.000367424	-0.000485
2102	0.00218	0.000661364	-0.000264545
2100.07	0.00251	0.000911212	0
2098.15	0.00278	0.00113	0.000220455
2096.22	0.003	0.00131	0.000352727
2094.29	0.00319	0.00147	0.000440909
2092.36	0.0034	0.00165	0.000573182
2090.43	0.00369	0.00188	0.000749545
2088.5	0.00414	0.00223	0.00106
2086.58	0.00485	0.00275	0.00146
2084.65	0.00581	0.00342	0.00194
2082.72	0.00696	0.00423	0.00247
2080.79	0.00819	0.00511	0.00304
2078.86	0.00942	0.006	0.00375
2076.93	0.01058	0.00688	0.0045
2075	0.01167	0.00773	0.0052
2073.08	0.01275	0.00858	0.00586
2071.15	0.01387	0.00946	0.00661
2069.22	0.01499	0.01036	0.00741
2067.29	0.01605	0.0112	0.00816
2065.36	0.01693	0.01192	0.00873
2063.43	0.01756	0.01246	0.00913
2061.51	0.01791	0.0128	0.00944
2059.58	0.01804	0.01296	0.0097
2057.65	0.01796	0.01301	0.00974
2055.72	0.01769	0.01289	0.00966
2053.79	0.01729	0.01268	0.00957
2051.86	0.01684	0.01242	0.00944
2049.94	0.01639	0.01214	0.0093
2048.01	0.01598	0.01188	0.00917
2046.08	0.01562	0.01161	0.00895
2044.15	0.01529	0.01135	0.00877
2042.22	0.01496	0.01108	0.0086
2040.29	0.01454	0.01076	0.00838
2038.36	0.01396	0.01032	0.00802
2036.44	0.01323	0.00977	0.00758
2034.51	0.01244	0.00917	0.00705
2032.58	0.01175	0.00864	0.00666
2030.65	0.01135	0.00833	0.00644
2028.72	0.01132	0.00829	0.00644
2026.79	0.01162	0.00842	0.00653
2024.87	0.01206	0.00861	0.00661
2022.94	0.01242	0.00873	0.00657
2021.01	0.01249	0.00867	0.00639
2019.08	0.01214	0.00833	0.00608
2017.15	0.01133	0.00764	0.00551
2015.22	0.01009	0.00663	0.00467
2013.29	0.00856	0.00545	0.00375
2011.37	0.00693	0.00428	0.00282
2009.44	0.0054	0.00316	0.00198
2007.51	0.0041	0.00218	0.00115
2005.58	0.00309	0.00138	0.000396818
2003.65	0.00239	0.000808333	0
2001.72	0.00196	0.000426212	-0.000308636
1999.8	0.00172	0.000176364	-0.000573182
1997.87	0.00159	0	-0.000837727
1995.94	0.00151	-0.000161667	-0.00106
1994.01	0.00139	-0.000323333	-0.00115
1992.08	0.00117	-0.000529091	-0.00128
1990.15	0.00086	-0.000793636	-0.00146
1988.22	0.00052	-0.00106	-0.00168
1986.3	0.00021	-0.00126	-0.0019
1984.37	0	-0.00141	-0.00198
1982.44	-0.00019	-0.00147	-0.0019
1980.51	-0.00025	-0.00144	-0.00181
1978.58	-0.0002	-0.00132	-0.00172
1976.65	-3e-05	-0.00115	-0.00163
1974.73	0.00025	-0.000867121	-0.00146
1972.8	0.00062	-0.000529091	-0.0011
1970.87	0.00101	-0.000176364	-0.000749545
1968.94	0.00138	0.000161667	-0.000396818
1967.01	0.00166	0.000411515	-8.81818e-05
1965.08	0.00181	0.000543788	0
1963.16	0.00181	0.000573182	0
1961.23	0.00166	0.000529091	0
1959.3	0.00137	0.000264545	-0.000352727
1957.37	0.00102	0	-0.000661364
1955.44	0.00071	-0.000249848	-0.000925909
1953.51	0.00051	-0.000440909	-0.00115
1951.58	0.00043	-0.000587879	-0.00132
1949.66	0.00044	-0.00063197	-0.00141
1947.73	0.00052	-0.000602576	-0.0015
1945.8	0.00059	-0.000558485	-0.00159
1943.87	0.00064	-0.000543788	-0.00168
1941.94	0.00066	-0.000573182	-0.00172
1940.01	0.00069	-0.000617273	-0.00176
1938.09	0.00076	-0.000646667	-0.00181
1936.16	0.00088	-0.000617273	-0.00176
1934.23	0.00108	-0.000514394	-0.00172
1932.3	0.00132	-0.000367424	-0.00168
1930.37	0.00162	-0.00014697	-0.00154
1928.44	0.00199	0.00014697	-0.00132
1926.51	0.00244	0.000514394	-0.00101
1924.59	0.00294	0.000925909	-0.000661364
1922.66	0.00351	0.00137	-0.000308636
1920.73	0.00419	0.00187	8.81818e-05
1918.8	0.00504	0.00247	0.000485
1916.87	0.0061	0.00315	0.000925909
1914.94	0.00737	0.00394	0.00141
1913.02	0.00878	0.00485	0.00194
1911.09	0.01022	0.00582	0.00251
1909.16	0.01155	0.00675	0.00313
1907.23	0.01268	0.00754	0.00366
1905.3	0.01356	0.00816	0.00401
1903.37	0.01422	0.00864	0.00428
1901.44	0.01471	0.00899	0.00445
1899.52	0.01504	0.00924	0.0045
1897.59	0.01525	0.00941	0.0045
1895.66	0.01539	0.00952	0.00454
1893.73	0.01547	0.00957	0.00441
1891.8	0.01548	0.00957	0.00423
1889.87	0.01543	0.00949	0.00401
1887.95	0.01529	0.00932	0.00375
1886.02	0.01504	0.00904	0.00344
1884.09	0.01468	0.0087	0.00309
1882.16	0.01425	0.00829	0.00265
1880.23	0.01377	0.00785	0.0022
1878.3	0.0133	0.00742	0.00176
1876.38	0.01285	0.00703	0.00137
1874.45	0.01244	0.00663	0.00101
1872.52	0.0121	0.00626	0.000661364
1870.59	0.01183	0.00598	0.000308636
1868.66	0.01156	0.00572	0
1866.73	0.01119	0.00535	-0.000529091
1864.8	0.01067	0.00489	-0.00101
1862.88	0.01	0.00435	-0.0015
1860.95	0.00919	0.00375	-0.00203
1859.02	0.00829	0.0031	-0.00269
1857.09	0.00737	0.00241	-0.00331
1855.16	0.00649	0.00175	-0.00392
1853.23	0.00569	0.00118	-0.00437
1851.31	0.00497	0.000676061	-0.00467
1849.38	0.00432	0.000279242	-0.00489
1847.45	0.00375	0	-0.00503
1845.52	0.00325	-0.000220455	-0.00511
1843.59	0.00279	-0.000411515	-0.00507
1841.66	0.00233	-0.000602576	-0.00489
1839.73	0.00189	-0.000705455	-0.00459
1837.81	0.0015	-0.000720152	-0.00414
1835.88	0.00115	-0.000676061	-0.0037
1833.95	0.00084	-0.00063197	-0.00331
1832.02	0.00059	-0.000573182	-0.00291
1830.09	0.00039	-0.000543788	-0.00243
1828.16	0.00022	-0.000499697	-0.0019
1826.24	0.0001	-0.000396818	-0.00132
1824.31	2e-05	-0.000235152	-0.000705455
1822.38	0	0	0
1820.45	-5e-05	0.00014697	0.000661364
1818.52	-3e-05	0.000396818	0.00146
1816.59	4e-05	0.000734848	0.00238
1814.67	0.00018	0.00116	0.00344
1812.74	0.00035	0.00166	0.00467
1810.81	0.00044	0.00216	0.00595
1808.88	0.00031	0.00256	0.00719
1806.95	-5e-05	0.00285	0.00842
1805.02	-0.00057	0.00315	0.00979
1803.09	-0.00111	0.00354	0.01146
1801.17	-0.00159	0.00413	0.0134
1799.24	-0.00189	0.00494	0.01565
1797.31	-0.0019	0.00603	0.01825
1795.38	-0.00159	0.00747	0.0213
1793.45	-0.00098	0.00922	0.02465
1791.52	-0.00022	0.0111	0.02817
1789.6	0.00046	0.0129	0.03175
1787.67	0.00086	0.01456	0.03527
1785.74	0.00095	0.01611	0.0388
1783.81	0.00085	0.01762	0.04255
1781.88	0.00072	0.01925	0.04665
1779.95	0.00064	0.02106	0.0511
1778.02	0.00062	0.02303	0.05591
1776.1	0.00067	0.02519	0.06093
1774.17	0.00077	0.02757	0.0664
1772.24	0.00093	0.03011	0.07218
1770.31	0.00114	0.0327	0.07813
1768.38	0.00141	0.03529	0.08421
1766.45	0.00176	0.03786	0.0903
1764.53	0.00218	0.04049	0.09652
1762.6	0.00267	0.04317	0.10295
1760.67	0.00318	0.04581	0.10948
1758.74	0.00369	0.04844	0.11587
1756.81	0.00424	0.05107	0.12218
1754.88	0.00488	0.05372	0.1283
1752.95	0.0057	0.05651	0.1343
1751.03	0.00673	0.05941	0.14017
1749.1	0.00795	0.0622	0.14572
1747.17	0.00934	0.06478	0.15084
1745.24	0.0109	0.06719	0.15564
1743.31	0.01248	0.0694	0.16005
1741.38	0.01385	0.07131	0.16389
1739.46	0.01474	0.07284	0.16706
1737.53	0.01499	0.07397	0.16962
1735.6	0.01461	0.07481	0.1716
1733.67	0.01366	0.07535	0.17306
1731.74	0.01227	0.0756	0.17389
1729.81	0.01062	0.07566	0.17429
1727.89	0.00886	0.07562	0.17438
1725.96	0.00707	0.07547	0.1742
1724.03	0.00538	0.07518	0.17376
1722.1	0.0039	0.07469	0.17297
1720.17	0.00269	0.07401	0.17182
1718.24	0.00174	0.07312	0.17037
1716.31	0.001	0.07197	0.16852
1714.39	0.00042	0.0706	0.16644
1712.46	0	0.06921	0.16433
1710.53	-0.00042	0.06789	0.16239
1708.6	-0.00073	0.06674	0.16071
1706.67	-0.00095	0.06575	0.1593
1704.74	-0.00112	0.06492	0.15811
1702.82	-0.00124	0.06426	0.15701
1700.89	-0.0013	0.06371	0.15591
1698.96	-0.0013	0.06324	0.15498
1697.03	-0.00124	0.06286	0.15423
1695.1	-0.00112	0.06261	0.15366
1693.17	-0.00095	0.06243	0.15313
1691.24	-0.00072	0.06236	0.15264
1689.32	-0.0004	0.06234	0.15225
1687.39	-1e-05	0.06236	0.15185
1685.46	0.00045	0.06237	0.15141
1683.53	0.00093	0.06234	0.15088
1681.6	0.00137	0.0622	0.15022
1679.67	0.00182	0.06202	0.14938
1677.75	0.00235	0.06198	0.14863
1675.82	0.00303	0.06207	0.14801
1673.89	0.00384	0.06221	0.14748
1671.96	0.00474	0.06243	0.14696
1670.03	0.00566	0.06268	0.14643
1668.1	0.00649	0.06283	0.14572
1666.17	0.00715	0.06283	0.14479
1664.25	0.00765	0.06265	0.1436
1662.32	0.00802	0.06229	0.14215
1660.39	0.00834	0.06176	0.14052
1658.46	0.00876	0.06123	0.1388
1656.53	0.0094	0.06087	0.13717
1654.6	0.01033	0.06082	0.1358
1652.68	0.0115	0.06101	0.13474
1650.75	0.0129	0.06143	0.13395
1648.82	0.01453	0.06218	0.13355
1646.89	0.01631	0.06312	0.13338
1644.96	0.01814	0.06414	0.13333
1643.03	0.01995	0.06521	0.13338
1641.11	0.02172	0.06628	0.13346
1639.18	0.02342	0.06737	0.13368
1637.25	0.02508	0.06855	0.13408
1635.32	0.02677	0.06991	0.13483
1633.39	0.02859	0.07162	0.13611
1631.46	0.03077	0.07394	0.13831
1629.53	0.03355	0.07728	0.14171
1627.61	0.03731	0.08198	0.1466
1625.68	0.0428	0.08871	0.15357
1623.75	0.05143	0.09857	0.16353
1621.82	0.06546	0.11325	0.17773
1619.89	0.08772	0.13483	0.19762
1617.96	0.11968	0.16403	0.22363
1616.04	0.15769	0.19741	0.25273
1614.11	0.19261	0.22766	0.27914
1612.18	0.2182	0.25027	0.2996
1610.25	0.23872	0.2684	0.31626
1608.32	0.26241	0.2874	0.33258
1606.39	0.28769	0.30568	0.34691
1604.46	0.29929	0.31305	0.35215
1602.54	0.28092	0.29945	0.34162
1600.61	0.23409	0.26602	0.31622
1598.68	0.1778	0.22498	0.2843
1596.75	0.1299	0.18858	0.25485
1594.82	0.09677	0.16186	0.23218
1592.89	0.07732	0.14459	0.21653
1590.97	0.069	0.13515	0.20665
1589.04	0.06884	0.13142	0.20088
1587.11	0.07219	0.13004	0.19678
1585.18	0.07392	0.12735	0.19171
1583.25	0.07108	0.12137	0.18439
1581.32	0.06395	0.11239	0.17513
1579.39	0.05477	0.10214	0.16508
1577.47	0.04603	0.09243	0.1552
1575.54	0.03934	0.08427	0.14599
1573.61	0.03494	0.07784	0.13752
1571.68	0.03216	0.07272	0.12972
1569.75	0.03021	0.06846	0.12253
1567.82	0.02879	0.0649	0.11614
1565.9	0.02804	0.06224	0.11089
1563.97	0.02823	0.06061	0.10683
1562.04	0.02944	0.05993	0.10392
1560.11	0.03155	0.06004	0.10194
1558.18	0.03424	0.06058	0.10053
1556.25	0.03719	0.06132	0.09943
1554.33	0.0401	0.06212	0.09859
1552.4	0.04263	0.06292	0.09806
1550.47	0.04455	0.06368	0.09788
1548.54	0.04598	0.06458	0.09837
1546.61	0.04726	0.06584	0.09982
1544.68	0.04871	0.06756	0.10247
1542.75	0.05035	0.06956	0.10569
1540.83	0.05214	0.0716	0.10868
1538.9	0.05423	0.07359	0.11071
1536.97	0.05703	0.07585	0.11199
1535.04	0.06103	0.0791	0.11345
1533.11	0.0666	0.08393	0.11618
1531.18	0.07405	0.09077	0.12103
1529.26	0.08385	0.10003	0.12848
1527.33	0.09667	0.11233	0.13902
1525.4	0.11325	0.12847	0.15339
1523.47	0.1348	0.14997	0.17328
1521.54	0.16406	0.17991	0.20185
1519.61	0.20718	0.2245	0.24532
1517.68	0.27647	0.2956	0.31534
1515.76	0.39264	0.41247	0.43055
1513.83	0.58168	0.59767	0.61026
1511.9	0.86186	0.86092	0.85373
1509.97	1.21808	1.17289	1.11916
1508.04	1.57731	1.46244	1.3446
1506.11	1.85322	1.67124	1.49318
1504.19	2.00213	1.76392	1.54133
1502.26	1.93936	1.68833	1.46399
1500.33	1.71693	1.49599	1.30236
1498.4	1.55316	1.34538	1.16889
1496.47	1.55445	1.32459	1.13552
1494.54	1.68942	1.39299	1.16435
1492.62	1.76714	1.40434	1.14941
1490.69	1.58563	1.25555	1.03085
1488.76	1.2627	1.01415	0.84699
1486.83	0.95608	0.77985	0.66427
1484.9	0.71107	0.59144	0.51551
1482.97	0.52982	0.45186	0.40467
1481.04	0.40273	0.3532	0.32561
1479.12	0.31761	0.28602	0.27112
1477.19	0.2637	0.2425	0.23562
1475.26	0.23358	0.21766	0.216
1473.33	0.22347	0.2092	0.21067
1471.4	0.23212	0.21621	0.2186
1469.47	0.25849	0.23736	0.23769
1467.55	0.29801	0.26807	0.26322
1465.62	0.33827	0.2977	0.28575
1463.69	0.35891	0.31061	0.29365
1461.76	0.3441	0.29663	0.28108
1459.83	0.3006	0.26249	0.25445
1457.9	0.25313	0.22663	0.22799
1455.97	0.22013	0.2021	0.21115
1454.05	0.201	0.18761	0.20185
1452.12	0.18423	0.17435	0.19343
1450.19	0.16474	0.15945	0.18483
1448.26	0.15194	0.15095	0.1828
1446.33	0.16033	0.15992	0.19462
1444.4	0.19241	0.18708	0.21913
1442.48	0.22813	0.21556	0.24299
1440.55	0.23526	0.2212	0.24881
1438.62	0.2023	0.19635	0.23104
1436.69	0.14984	0.15586	0.20008
1434.76	0.10311	0.11828	0.16971
1432.83	0.07219	0.09162	0.14643
1430.9	0.05538	0.07515	0.13042
1428.98	0.04801	0.06597	0.12015
1427.05	0.04574	0.06129	0.11402
1425.12	0.0447	0.0583	0.10979
1423.19	0.04227	0.05501	0.10542
1421.26	0.03796	0.05087	0.10079
1419.33	0.03268	0.04625	0.09625
1417.41	0.0275	0.04174	0.09211
1415.48	0.02297	0.03771	0.08853
1413.55	0.01917	0.0343	0.08558
1411.62	0.01613	0.03148	0.08298
1409.69	0.01403	0.02923	0.08051
1407.76	0.01285	0.02762	0.07822
1405.84	0.01229	0.02654	0.07619
1403.91	0.012	0.02582	0.07438
1401.98	0.01173	0.0251	0.07288
1400.05	0.01129	0.02429	0.0716
1398.12	0.01073	0.02346	0.07046
1396.19	0.01022	0.02275	0.06949
1394.26	0.0098	0.02218	0.06878
1392.34	0.00944	0.02169	0.0683
1390.41	0.00918	0.02141	0.06812
1388.48	0.00911	0.02143	0.06839
1386.55	0.00919	0.02168	0.06927
1384.62	0.00942	0.02207	0.07072
1382.69	0.00981	0.02265	0.07257
1380.77	0.01034	0.02344	0.0746
1378.84	0.01092	0.02429	0.07641
1376.91	0.01151	0.02501	0.07751
1374.98	0.01206	0.02557	0.07786
1373.05	0.01256	0.02606	0.07804
1371.12	0.01303	0.02654	0.07826
1369.19	0.01354	0.02709	0.07853
1367.27	0.01414	0.02773	0.07906
1365.34	0.0149	0.0286	0.07985
1363.41	0.01583	0.02966	0.08051
1361.48	0.0169	0.03078	0.08064
1359.55	0.01809	0.03194	0.08069
1357.62	0.01938	0.03319	0.08077
1355.7	0.02078	0.03451	0.08086
1353.77	0.0223	0.03593	0.08086
1351.84	0.02404	0.03758	0.08095
1349.91	0.02615	0.03959	0.08144
1347.98	0.0288	0.04214	0.08219
1346.05	0.03216	0.04528	0.08307
1344.12	0.03649	0.04912	0.08426
1342.2	0.04208	0.05391	0.08602
1340.27	0.04922	0.05989	0.0888
1338.34	0.05815	0.06722	0.09268
1336.41	0.06925	0.07632	0.09815
1334.48	0.08317	0.08777	0.10569
1332.55	0.10066	0.10201	0.11565
1330.63	0.12233	0.1193	0.12795
1328.7	0.14851	0.13959	0.14233
1326.77	0.17879	0.16234	0.15846
1324.84	0.21198	0.18665	0.17561
1322.91	0.24634	0.21128	0.19272
1320.98	0.27955	0.23424	0.20824
1319.06	0.30631	0.2516	0.21944
1317.13	0.31582	0.25683	0.22209
1315.2	0.29734	0.24428	0.21274
1313.27	0.2533	0.21568	0.19285
1311.34	0.20145	0.1814	0.1694
1309.41	0.16111	0.15383	0.15079
1307.48	0.14256	0.14103	0.14281
1305.56	0.14703	0.14524	0.14748
1303.63	0.16959	0.16367	0.16327
1301.7	0.20061	0.18939	0.18527
1299.77	0.22827	0.21343	0.20665
1297.84	0.24575	0.2302	0.22226
1295.91	0.25764	0.24197	0.23298
1293.99	0.27348	0.25498	0.24351
1292.06	0.29714	0.27241	0.25687
1290.13	0.32702	0.29363	0.27306
1288.2	0.36095	0.31698	0.2906
1286.27	0.39682	0.34071	0.30793
1284.34	0.43116	0.36249	0.32319
1282.41	0.45947	0.37973	0.33509
1280.49	0.47796	0.39048	0.3425
1278.56	0.4854	0.39433	0.34532
1276.63	0.48271	0.3921	0.34409
1274.7	0.47158	0.38485	0.33928
1272.77	0.45474	0.37399	0.33187
1270.84	0.43678	0.36215	0.3242
1268.92	0.42214	0.35217	0.3186
1266.99	0.41147	0.34491	0.316
1265.06	0.40109	0.3391	0.31631
1263.13	0.38805	0.3338	0.31926
1261.2	0.37586	0.33123	0.32544
1259.27	0.37356	0.33666	0.33685
1257.34	0.39002	0.35589	0.35709
1255.42	0.43068	0.39347	0.39069
1253.49	0.49864	0.453	0.44201
1251.56	0.59731	0.53803	0.51441
1249.63	0.73057	0.65077	0.60859
1247.7	0.89845	0.78862	0.72027
1245.77	1.0914	0.94049	0.83817
1243.85	1.2877	1.08605	0.94465
1241.92	1.4528	1.19666	1.01841
1239.99	1.53469	1.2375	1.03794
1238.06	1.47652	1.18086	0.99033
1236.13	1.28109	1.03496	0.88319
1234.2	1.0281	0.84785	0.74571
1232.28	0.79242	0.66974	0.61163
1230.35	0.60457	0.52555	0.50092
1228.42	0.46517	0.41747	0.41657
1226.49	0.36344	0.33759	0.3529
1224.56	0.28759	0.27704	0.30348
1222.63	0.22896	0.22943	0.26397
1220.7	0.18249	0.19116	0.23179
1218.78	0.14575	0.16051	0.20533
1216.85	0.11754	0.13662	0.18395
1214.92	0.09673	0.11868	0.16719
1212.99	0.08192	0.10569	0.15467
1211.06	0.0717	0.0966	0.14581
1209.13	0.06484	0.09045	0.13999
1207.21	0.06036	0.08623	0.13624
1205.28	0.05765	0.08335	0.13364
1203.35	0.0564	0.08158	0.13214
1201.42	0.05653	0.08098	0.13192
1199.49	0.05831	0.08183	0.13333
1197.56	0.06278	0.08471	0.13642
1195.63	0.07261	0.09115	0.14175
1193.71	0.09173	0.10336	0.15044
1191.78	0.11958	0.12106	0.1627
1189.85	0.14489	0.13796	0.17539
1187.92	0.15702	0.1484	0.18549
1185.99	0.16394	0.15705	0.19568
1184.06	0.18088	0.17269	0.21058
1182.14	0.20813	0.19451	0.22813
1180.21	0.23127	0.21184	0.24052
1178.28	0.23608	0.21455	0.24149
1176.35	0.22142	0.2022	0.23117
1174.42	0.19934	0.18424	0.21565
1172.49	0.18256	0.17053	0.20225
1170.57	0.17403	0.16296	0.19352
1168.64	0.16894	0.15773	0.18712
1166.71	0.16208	0.15097	0.18029
1164.78	0.14935	0.13955	0.17054
1162.85	0.12783	0.12104	0.15507
1160.92	0.09992	0.09734	0.13395
1158.99	0.0737	0.07488	0.1123
1157.07	0.05576	0.05914	0.09669
1155.14	0.04624	0.05015	0.08805
1153.21	0.04122	0.04472	0.08197
1151.28	0.03745	0.04052	0.07729
1149.35	0.03368	0.0368	0.07654
1147.42	0.02959	0.03311	0.07861
1145.5	0.02546	0.02909	0.08055
1143.57	0.02175	0.02507	0.08192
1141.64	0.01789	0.02158	0.08346
1139.71	0.0133	0.01844	0.08823
1137.78	0.00937	0.01624	0.09978
1135.85	0.0075	0.01624	0.1145
1133.92	0.00668	0.01753	0.12526
1132	0.00551	0.01781	0.1306
1130.07	0.00361	0.01631	0.13157
1128.14	0.00143	0.01384	0.12654
1126.21	0	0.01207	0.11918
1124.28	-0.00044	0.01254	0.12032
1122.35	0.0009	0.01493	0.13121
1120.43	0.00387	0.01805	0.14352
1118.5	0.00817	0.02188	0.15128
1116.57	0.01426	0.02663	0.15313
1114.64	0.02372	0.03364	0.15075
1112.71	0.0382	0.04544	0.15322
1110.78	0.05627	0.0607	0.16547
1108.85	0.07287	0.07419	0.17619
1106.93	0.08176	0.08092	0.1742
1105	0.07819	0.07754	0.16331
1103.07	0.06305	0.06456	0.1477
1101.14	0.04364	0.04687	0.12839
1099.21	0.02768	0.03079	0.11084
1097.28	0.01829	0.02033	0.09929
1095.36	0.0142	0.01495	0.08981
1093.43	0.0128	0.01179	0.07751
1091.5	0.01275	0.00974	0.06534
1089.57	0.01365	0.00905	0.05816
1087.64	0.01475	0.00891	0.05388
1085.71	0.01566	0.00835	0.04916
1083.79	0.01653	0.00741	0.04365
1081.86	0.01715	0.00636	0.03712
1079.93	0.01753	0.00554	0.03003
1078	0.01836	0.00536	0.02412
1076.07	0.01971	0.0056	0.01975
1074.14	0.02103	0.00563	0.01508
1072.21	0.02223	0.0055	0.00979
1070.29	0.02351	0.0055	0.00608
1068.36	0.02474	0.00569	0.00401
1066.43	0.02587	0.0062	0.00185
1064.5	0.0272	0.00716	0
1062.57	0.02889	0.00842	-0.00097
1060.64	0.0309	0.00986	-0.00128
1058.72	0.03344	0.01189	-0.000617273
1056.79	0.03699	0.01508	0.00168
1054.86	0.04226	0.01968	0.00556
1052.93	0.05024	0.02623	0.01067
1051	0.06242	0.03608	0.0179
1049.07	0.08111	0.05128	0.02923
1047.14	0.10939	0.07403	0.04669
1045.22	0.15002	0.10626	0.07182
1043.29	0.20358	0.14831	0.10454
1041.36	0.26599	0.19697	0.14206
1039.43	0.32666	0.24441	0.17791
1037.5	0.36995	0.27951	0.20449
1035.57	0.38123	0.29203	0.21552
1033.65	0.35597	0.27835	0.20811
1031.72	0.30416	0.24435	0.18514
1029.79	0.24307	0.20129	0.15401
1027.86	0.18645	0.15871	0.12191
1025.93	0.1407	0.12193	0.09286
1024	0.10662	0.09284	0.06834
1022.07	0.08229	0.07116	0.04881
1020.15	0.0653	0.05579	0.0351
1018.22	0.05363	0.04509	0.02712
1016.29	0.04539	0.03718	0.02222
1014.36	0.03925	0.03117	0.01821
1012.43	0.03499	0.02726	0.0153
1010.5	0.03219	0.02496	0.01402
1008.58	0.02889	0.02241	0.01217
1006.65	0.02354	0.01817	0.00741
1004.72	0.01695	0.01237	0.00243
1002.79	0.01068	0.00667	0
1000.86	0.00527	0.0026	-0.00141
998.934	0	0	0
