# Supplementary material for: Light-induced fine-tuning of optical cavities for organic optoelectronic devices
Source: Nat Commun. 2025 Sep 25;16:8426. doi: 10.1038/s41467-025-64272-7 (PMC12462449; doi:10.1038/s41467-025-64272-7)
Supplement: Supplementary file 3 — Source data [file 41467_2025_64272_MOESM3_ESM.zip › Data availability/Figure 3.xlsx]

## Sheet: a_EQE&FWHM
Wavelength (nm)	w-o (%)	1.0 h (%)	2.0 h (%)	3.0 h (%)	4.0 h (%)		Wavelength (nm)	FWHM (nm)
305	0.14963	0.13965	0.18288	0.17623	0.14963		1185	34
310	0.33801	0.29178	0.34379	0.33801	0.34667		1150	30
315	0.69477	0.66204	0.64694	0.71994	0.66959		1085	26
320	1.18311	1.17854	1.16941	1.06206	1.14657		1010	26
325	1.78942	1.68801	1.62674	1.6859	1.68167		945	25
330	2.20128	2.10358	1.9999	2.08962	2.08763
335	2.25681	2.20053	2.14969	2.11519	2.1043
340	2.18934	2.11642	2.02195	2.02029	1.97389
345	1.9668	1.8949	1.80053	1.85895	1.78855
350	1.80815	1.69823	1.62266	1.72022	1.54984
355	1.726	1.65355	1.58627	1.63673	1.55521
360	1.67953	1.59845	1.51375	1.49318	1.51617
365	1.62946	1.5629	1.46881	1.53192	1.51127
370	1.66423	1.59332	1.49803	1.5767	1.55565
375	1.77935	1.71732	1.60958	1.69011	1.70861
380	1.82051	1.76094	1.58328	1.716	1.78289
385	1.77661	1.69521	1.58669	1.71833	1.74948
390	1.68468	1.62974	1.52951	1.59505	1.67408
395	1.70659	1.67455	1.57476	1.63335	1.69469
400	1.82619	1.79188	1.74728	1.81161	1.77387
405	1.83602	1.88695	1.88058	1.82567	1.70789
410	1.8929	2.02168	2.0557	1.74872	1.6329
415	2.00397	2.21092	2.143	1.5621	1.50457
420	2.18815	2.41502	2.02477	1.36508	1.41153
425	2.46361	2.54893	1.79705	1.21581	1.39483
430	2.65705	2.533	1.56819	1.157	1.44108
435	2.69027	2.30052	1.3402	1.10923	1.50734
440	2.58237	2.07286	1.21737	1.08337	1.55957
445	2.40746	1.85762	1.09822	1.08215	1.5911
450	2.19289	1.64775	1.00836	1.07578	1.597
455	1.9891	1.46949	0.95606	1.06603	1.66056
460	1.76397	1.32922	0.88724	1.03128	1.68701
465	1.60451	1.19176	0.84143	1.06882	1.71534
470	1.43374	1.089	0.77442	1.06497	1.71703
475	1.2857	0.97558	0.72443	1.01784	1.68477
480	1.15445	0.87577	0.67656	1.01511	1.66936
485	1.05127	0.79813	0.65436	1.00826	1.67184
490	0.94959	0.72627	0.60643	0.97925	1.6686
495	0.86647	0.67761	0.5697	0.99195	1.6909
500	0.7802	0.6143	0.53261	0.991	1.72691
505	0.72879	0.56438	0.50331	1.04286	1.82131
510	0.64371	0.50651	0.44831	1.03659	1.88956
515	0.57117	0.44588	0.44238	1.14654	1.95429
520	0.48919	0.37673	0.40157	1.21229	1.85535
525	0.41837	0.33066	0.38356	1.37205	1.71384
530	0.36258	0.29385	0.37801	1.50714	1.49031
535	0.30675	0.2567	0.42116	1.5588	1.22988
540	0.27043	0.22393	0.4543	1.47164	0.9644
545	0.22266	0.19768	0.56379	1.26388	0.7736
550	0.21289	0.20347	0.71904	1.06444	0.64011
555	0.18711	0.19591	0.93774	0.83795	0.53491
560	0.18244	0.21507	1.16582	0.67932	0.45016
565	0.18727	0.25618	1.21276	0.51911	0.39327
570	0.18954	0.33705	1.05776	0.45322	0.34545
575	0.31706	1.25478	0.58834	0.29014	0.23426
580	0.4062	1.5714	0.44991	0.25661	0.20779
585	0.57526	1.46402	0.35734	0.2176	0.1871
590	0.80063	1.088	0.28651	0.1922	0.16435
595	1.0474	0.75185	0.23305	0.16922	0.14896
600	1.06582	0.53218	0.20309	0.1488	0.13835
605	0.83711	0.40291	0.18326	0.13762	0.12562
610	0.5924	0.31	0.16374	0.12781	0.12202
615	0.40867	0.25373	0.141	0.11933	0.10966
620	0.29127	0.19892	0.12698	0.10516	0.10099
625	0.20702	0.1631	0.10693	0.09048	0.08705
630	0.1495	0.12788	0.09387	0.08158	0.07557
635	0.11805	0.10442	0.08034	0.07002	0.06726
640	0.08861	0.08677	0.07191	0.06104	0.05786
645	0.07503	0.07371	0.06173	0.05384	0.052
650	0.0596	0.0636	0.05497	0.04726	0.04689
655	0.0466	0.05434	0.04755	0.04054	0.04157
660	0.03975	0.04679	0.04315	0.03816	0.03757
665	0.03649	0.04334	0.04008	0.03374	0.03337
670	0.03302	0.0401	0.03753	0.03244	0.03125
675	0.03109	0.03649	0.03229	0.02827	0.02914
680	0.02431	0.0309	0.03006	0.02647	0.02791
685	0.01963	0.02565	0.02531	0.02305	0.02158
690	0.01756	0.02248	0.02052	0.01825	0.01793
695	0.01545	0.01736	0.01668	0.01528	0.01453
700	0.01252	0.01577	0.01452	0.01273	0.01196
705	0.01041	0.0134	0.01155	0.01209	0.01204
710	0.01104	0.01315	0.01117	0.01029	0.01012
715	0.00971	0.01119	0.01096	0.00883	0.00981
720	0.00894	0.01361	0.01099	0.00851	0.00903
725	0.00853	0.01215	0.01066	0.00859	0.00977
730	0.00949	0.01067	0.01053	0.00898	0.01074
735	0.00854	0.01043	0.00985	0.00806	0.01051
740	0.01051	0.01162	0.00935	0.00839	0.01
745	0.00864	0.01116	0.00964	0.00925	0.01111
750	0.00874	0.01052	0.00892	0.00958	0.00937
755	0.01033	0.01013	0.00915	0.00827	0.01118
760	0.01068	0.01176	0.00902	0.0101	0.00943
765	0.00843	0.01193	0.00969	0.00927	0.01122
770	0.00981	0.01072	0.00989	0.00981	0.0118
775	0.00905	0.00983	0.00897	0.00912	0.0112
780	0.00998	0.01053	0.00951	0.00895	0.01202
785	0.00884	0.01125	0.01027	0.00887	0.01233
790	0.00945	0.0107	0.00974	0.00995	0.01191
795	0.00933	0.01118	0.0096	0.01091	0.01434
800	0.00992	0.01218	0.01	0.01034	0.01311
805	0.01149	0.01141	0.0117	0.01192	0.01539
810	0.01168	0.01323	0.0113	0.01101	0.01634
815	0.01162	0.01195	0.01108	0.01322	0.01645
820	0.01078	0.01373	0.01041	0.01249	0.01784
825	0.0126	0.01277	0.01222	0.01409	0.01919
830	0.01158	0.01413	0.01136	0.0151	0.02103
835	0.01092	0.0134	0.0134	0.01351	0.02254
840	0.01299	0.01427	0.01235	0.01367	0.02342
845	0.01129	0.01433	0.01143	0.0151	0.02508
850	0.01205	0.01456	0.01252	0.01502	0.02866
855	0.01312	0.01415	0.01273	0.01667	0.03058
860	0.01211	0.01397	0.01267	0.01702	0.03252
865	0.01305	0.01492	0.01369	0.01785	0.03699
870	0.01233	0.01489	0.01279	0.0177	0.0412
875	0.01374	0.01416	0.01401	0.01925	0.04648
880	0.01253	0.01475	0.01307	0.01988	0.05289
885	0.01324	0.01528	0.01393	0.02013	0.06007
890	0.01314	0.01557	0.01394	0.02179	0.07015
895	0.01271	0.01555	0.01472	0.02307	0.08302
900	0.01334	0.01569	0.01454	0.02431	0.10117
905	0.01407	0.01578	0.01565	0.02681	0.12596
910	0.01427	0.01574	0.01525	0.02893	0.15984
915	0.01444	0.01597	0.01581	0.0309	0.208
920	0.01401	0.01554	0.01568	0.03289	0.28314
925	0.01429	0.01578	0.01643	0.03608	0.40344
930	0.01357	0.01577	0.0168	0.03999	0.61086
935	0.0143	0.01635	0.01787	0.04426	0.95337
940	0.01383	0.0163	0.01855	0.04903	1.37112
945	0.01429	0.01632	0.01882	0.05549	1.55259
950	0.01442	0.01695	0.01971	0.06297	1.30064
955	0.01485	0.01712	0.02103	0.07237	0.87984
960	0.01498	0.01778	0.02188	0.0837	0.56204
965	0.01492	0.01789	0.02297	0.09886	0.3706
970	0.01525	0.01766	0.02423	0.11862	0.25902
975	0.01536	0.01806	0.02606	0.14724	0.18949
980	0.01556	0.01894	0.02794	0.1874	0.14442
985	0.01552	0.01938	0.02966	0.24586	0.1138
990	0.01621	0.0196	0.03191	0.33743	0.09179
995	0.01639	0.02016	0.03437	0.48338	0.07544
1000	0.01639	0.02076	0.03751	0.7208	0.06281
1005	0.01701	0.02193	0.04045	1.07129	0.05355
1010	0.01722	0.02227	0.04449	1.41476	0.04545
1015	0.01784	0.02347	0.04912	1.45647	0.03931
1020	0.01844	0.02446	0.05481	1.14596	0.03402
1025	0.01901	0.0262	0.06199	0.77125	0.02994
1030	0.02094	0.02902	0.07626	0.53581	0.02854
1035	0.02016	0.02903	0.08277	0.34335	0.02388
1040	0.02099	0.0302	0.09761	0.24429	0.02121
1045	0.02216	0.0323	0.11733	0.18183	0.01912
1050	0.02291	0.03464	0.14451	0.14006	0.01736
1055	0.02389	0.03651	0.18282	0.11072	0.01556
1060	0.0255	0.03952	0.24018	0.08996	0.01424
1065	0.02681	0.04193	0.32911	0.07404	0.01314
1070	0.02847	0.04594	0.47252	0.06204	0.01175
1075	0.03017	0.05039	0.69723	0.05249	0.01064
1080	0.03216	0.05541	0.99237	0.04482	0.01013
1085	0.03474	0.06148	1.19133	0.0386	0.00901
1090	0.03681	0.06855	1.0917	0.03368	0.00882
1095	0.03983	0.07787	0.79806	0.02959	0.00811
1100	0.0435	0.08909	0.53069	0.02619	0.00747
1105	0.04736	0.10408	0.35726	0.02327	0.00687
1110	0.0518	0.12361	0.25097	0.02103	0.00614
1115	0.05733	0.14918	0.18398	0.01884	0.0059
1120	0.06361	0.18511	0.14052	0.01673	0.00533
1125	0.07176	0.237	0.11101	0.01508	0.00524
1130	0.08201	0.31257	0.0894	0.01376	0.00483
1135	0.09475	0.42875	0.07327	0.01261	0.0046
1140	0.1228	0.66135	0.0679	0.0123	0.00474
1145	0.13227	0.82721	0.05225	0.01034	0.00391
1150	0.1596	1.02386	0.04422	0.00945	0.00371
1155	0.19805	1.04393	0.03822	0.0088	0.00363
1160	0.25088	0.85678	0.03323	0.00805	0.00348
1165	0.3246	0.61471	0.0289	0.00742	0.00328
1170	0.42637	0.42407	0.02502	0.00682	0.00288
1175	0.55365	0.29869	0.02218	0.00645	0.00283
1180	0.67682	0.21722	0.01948	0.0057	0.00245
1185	0.72972	0.16429	0.01749	0.00552	0.00237
1190	0.66826	0.12742	0.01543	0.00493	0.00222
1195	0.53069	0.10123	0.0139	0.00458	0.00223
1200	0.38933	0.0817	0.01252	0.00446	0.00211
1205	0.28052	0.06717	0.01096	0.00407	0.00194
1210	0.20416	0.05577	0.00986	0.00374	0.00168
1215	0.15318	0.04676	0.00895	0.00328	0.0018
1220	0.11766	0.03935	0.00803	0.00314	0.00177
1225	0.09205	0.03349	0.00745	0.00304	0.00137
1230	0.07363	0.02861	0.00676	0.00284	0.00127
1235	0.05974	0.02461	0.00592	0.0027	0.00136
1240	0.04874	0.02132	0.00536	0.00249	0.00129
1245	0.04053	0.01861	0.00511	0.00209	0.00105
1250	0.03393	0.01615	0.00466	0.00212	0.001
1255	0.02863	0.01399	0.00407	0.00179	0.00121
1260	0.02437	0.01228	0.00383	0.00173	0.000820404
1265	0.02063	0.01087	0.00343	0.00158	0.000197998
1270	0.0174	0.00932	0.00326	0.00155	0.00022238
1275	0.01506	0.00852	0.00305	0.00159	0.000182846
1280	0.0132	0.00773	0.00262	0.00138	0.000131566
1285	0.01137	0.00637	0.00238	0.00128	0.000200442
1290	0.00993	0.00594	0.00229	0.00119	0.000153096
1295	0.00863	0.0051	0.00211	0.00102	0.000248528
1300	0.0075	0.00447	0.00195	0.00087674	0.000179543
1305	0.00642	0.00404	0.00187	0.000788576	0.000130086
1310	0.00586	0.00361	0.00164	0.000694628	0.000229107
1315	0.00512	0.00322	0.00156	0.000171116	9.32577e-05
1320	0.00449	0.00318	0.00148	0.000282129	0.00011735
1325	0.00395	0.0028	0.0013	0.000281792	0.000156506
1330	0.00361	0.00252	0.00132	0.000223601	0.0001766
1335	0.00302	0.00234	0.00107	0.0001539	0.000188973
1340	0.00256	0.00185	0.00105	0.000208807	7.08967e-05
1345	0.00255	0.00184	0.000982352	0.00019958	0.000131175
1350	0.00237	0.0016	0.000916327	6.59935e-05	4.92233e-05
1355	0.00183	0.00124	0.000693341	7.07968e-05	6.01855e-05
1360	0.00153	0.00108	0.000303338	0.000206551	0.000144733
1365	0.0015	0.000524487	0.000218902	0.000175099	0.00014145
1370	0.00123	0.000384424	0.000274961	0.000174314	0.000143822
1375	0.000492757	0.000321452	0.000233329	6.5483e-05	9.31599e-05
1380	0.000400741	0.000316955	0.000147129	0.000174507	0.000133503
1385	0.000419977	0.000212626	0.000136868	0.000121805	0.000112335
1390	0.000393485	0.000194972	0.000143733	1.53465e-05	0.000159327
1395	0.00036495	0.000351356	0.000221967	8.2776e-05	9.75291e-05
1400	0.000321381	0.000332015	0.000195672	3.66952e-05	9.61631e-05
1405	0.000231828	7.28802e-05	2.97972e-05	7.45955e-05	0.000128071
1410	0.000109383	0.000249128	0.00015055	0.000133727	0.00011437
1415	7.81858e-05	0.000250321	0.000122697	2.53852e-05	9.29715e-05
1420	0.000239583	0.000275916	3.66429e-05	0.00011775	7.46917e-05
1425	0.000222993	9.04631e-05	7.96666e-05	8.46458e-05	0.000117057
1430	0.000171204	0.000232121	0.0001123	7.86217e-05	8.99349e-05
1435	0.000176463	0.000209428	5.3093e-05	5.0699e-05	6.89069e-05
1440	0.000180584	0.000227762	0.000132681	4.03331e-05	8.36645e-05
1445	0.000129366	0.000117786	6.44566e-05	6.80103e-05	0.000102423
1450	0.000102259	0.00011136	1.94068e-05	7.68449e-05	9.05613e-05
1455	0.000121243	0.000197777	9.75362e-05	3.61973e-05	8.8329e-05
1460	0.00016014	6.43364e-05	0.000108417	6.84075e-05	0.000113916
1465	0.000141972	0.000186437	6.16081e-05	8.27741e-05	7.67186e-05
1470	0.000131168	4.64283e-05	6.54201e-05	7.54492e-05	6.79493e-05
1475	6.49162e-05	0.00010978	5.08991e-05	9.14116e-05	7.47903e-05
1480	0.00011973	2.64006e-05	6.63857e-05	9.07438e-05	7.66689e-05
1485	5.25219e-05	0.000175471	9.03057e-05	5.27555e-05	9.33592e-05
1490	0.000139828	5.36244e-05	4.46854e-05	8.48045e-05	5.69892e-05
1495	4.53571e-05	0.000112884	7.98666e-05	8.21131e-05	8.89157e-05
1500	6.60991e-05	0.000168415	7.88625e-05	0.000105695	0.000105074
1505	4.43972e-05	0.000105904	9.46286e-05	6.03631e-05	5.59334e-05
1510	0.000133857	8.82749e-05	9.54424e-05	8.07954e-05	8.85042e-05
1515	0.00012401	9.27322e-05	4.09947e-05	0.000103514	7.46891e-05
1520	7.00906e-05	0.000128469	9.41128e-05	6.34779e-05	7.13046e-05
1525	8.90113e-05	0.000128905	5.88815e-05	7.46142e-05	9.7891e-05
1530	0.000115466	0.000122067	6.99209e-05	4.06134e-05	7.46617e-05
1535	8.56535e-05	0.000126088	5.84461e-05	6.76973e-05	9.32837e-05
1540	7.67789e-05	8.52215e-05	9.86837e-05	7.50328e-05	8.88803e-05
1545	9.75884e-05	0.000132485	8.60281e-05	8.32039e-05	8.06097e-05
1550	0.000114136	0.000105119	7.45535e-05	7.70142e-05	8.12745e-05
1555	0.000105449	8.34193e-05	7.49697e-05	8.28479e-05	9.58841e-05
1560	0.000101111	0.000124982	6.41121e-05	5.62934e-05	0.000102819
1565	0.000109248	0.000147543	7.18806e-05	8.57799e-05	6.86245e-05
1570	9.04145e-05	0.000155915	7.37164e-05	4.8925e-05	7.31458e-05
1575	0.000100943	0.000121515	8.16431e-05	9.82918e-05	6.94756e-05
1580	0.000118603	0.000117773	7.96603e-05	5.20079e-05	0.00010104
1585	0.000121335	0.000124876	8.32756e-05	9.03897e-05	8.42095e-05
1590	0.000117373	0.00011365	9.63453e-05	7.47834e-05	0.000110404
1595	0.000109913	0.000154503	8.20817e-05	8.40821e-05	5.59045e-05
1600	0.000108061	0.000119817	6.81236e-05	9.87614e-05	6.99287e-05

## Sheet: b_EQE&FWHM
	w-o (%)	1.0 h (%)	2.0 h (%)	3.0 h (%)		Wavelength (nm)	FWHM (nm)
305	0.09643	0.14298	0.0532	0.37241		1170	40
310	0.24845	0.21667	0.36401	0.24845		1140	31
315	0.63435	0.63939	0.58652	0.60918		1110	28
320	1.0712	1.12144	1.14885	1.03008		1075	24
325	1.57181	1.58871	1.58449	1.5359		1070	24
330	1.96401	2.00588	2.00787	2.00987
335	2.1043	2.13698	2.26044	2.20416
340	1.99378	2.02195	2.06836	2.08493
345	1.78555	1.85895	1.8245	1.85895
350	1.57732	1.56633	1.60205	1.63366
355	1.50734	1.55392	1.49828	1.54875
360	1.44478	1.48592	1.46656	1.48229
365	1.40111	1.44242	1.36439	1.39193
370	1.42269	1.42933	1.41715	1.42823
375	1.57802	1.58346	1.57366	1.61393
380	1.62613	1.57701	1.59582	1.65852
385	1.56458	1.59975	1.5676	1.6098
390	1.51794	1.53433	1.49674	1.52855
395	1.57109	1.6599	1.55461	1.59215
400	1.71983	1.72497	1.69753	1.75671
405	1.77872	1.79224	1.75802	1.80418
410	1.78436	1.81109	1.75439	1.79894
415	1.72591	1.7323	1.75307	1.86973
420	1.59117	1.63608	1.83585	1.87688
425	1.60203	1.85418	1.85951	1.6584
430	1.77877	1.94876	1.71981	1.45334
435	1.87278	1.86138	1.39794	1.325
440	1.81924	1.56487	1.1939	1.31806
445	1.55824	1.29464	1.19314	1.42607
450	1.30921	1.18815	1.23672	1.55206
455	1.15676	1.12583	1.25092	1.69974
460	1.05759	1.09968	1.3233	1.67715
465	1.0185	1.11405	1.3752	1.65228
470	1.00295	1.16499	1.41866	1.58516
475	1.00015	1.18052	1.39579	1.441
480	0.99606	1.15554	1.34332	1.30359
485	0.98983	1.18214	1.27308	1.19259
490	0.99741	1.14145	1.17595	1.04704
495	0.97878	1.12183	1.1212	0.95995
500	0.97291	1.10014	1.05586	0.85192
505	0.98313	1.09654	0.96166	0.78248
510	0.95275	1.03659	0.91117	0.79615
515	0.94915	1.01004	0.83435	0.61107
520	0.89835	0.90249	0.67825	0.52576
525	0.8966	0.84021	0.61258	0.44552
530	0.84509	0.71044	0.51337	0.31349
535	0.77654	0.65212	0.42402	0.32392
540	0.65462	0.50152	0.30978	0.24754
545	0.52811	0.41035	0.26048	0.21766
550	0.43591	0.33309	0.18899	0.26068
555	0.34193	0.25461	0.18564	0.26635
560	0.29368	0.23138	0.16315	0.28033
565	0.22098	0.19401	0.17004	0.61424
570	0.22011	0.16279	0.22928	0.98439
575	0.12524	0.1874	1.2463	1.05759
580	0.1192	0.30829	1.48272	0.7262
585	0.13487	0.57198	1.191	0.52704
590	0.18117	0.95132	0.80458	0.40456
595	0.30231	1.10585	0.55452	0.3327
600	0.53273	0.88	0.40869	0.27508
605	0.7133	0.60753	0.33114	0.24186
610	0.66233	0.43747	0.27739	0.21909
615	0.48789	0.33383	0.24474	0.1973
620	0.33978	0.26144	0.2104	0.17354
625	0.24614	0.20496	0.17861	0.1517
630	0.18309	0.16521	0.15267	0.12773
635	0.1413	0.13732	0.13127	0.1112
640	0.11397	0.11485	0.11437	0.09235
645	0.09209	0.09851	0.09616	0.07842
650	0.07713	0.08582	0.08407	0.0671
655	0.06694	0.0732	0.07011	0.05633
660	0.05593	0.06406	0.05823	0.04556
665	0.05075	0.0564	0.05397	0.04025
670	0.04732	0.05105	0.04798	0.03854
675	0.04279	0.0446	0.04217	0.03452
680	0.0371	0.04008	0.0353	0.0284
685	0.02931	0.03292	0.02995	0.02509
690	0.02482	0.02403	0.02271	0.02077
695	0.0198	0.02106	0.01705	0.018
700	0.01728	0.01556	0.01358	0.01695
705	0.01249	0.01394	0.01326	0.01392
710	0.01229	0.01167	0.01166	0.01657
715	0.01132	0.01164	0.01201	0.01825
720	0.01077	0.01098	0.0109	0.02274
725	0.01046	0.00903	0.01223	0.02463
730	0.01062	0.00984	0.01411	0.02164
735	0.01094	0.01054	0.01705	0.01574
740	0.01001	0.01133	0.02127	0.01273
745	0.0097	0.01303	0.02777	0.00959
750	0.01101	0.01408	0.03208	0.00771
755	0.01102	0.017	0.02898	0.00665
760	0.01298	0.02285	0.02116	0.00724
765	0.01396	0.03024	0.01464	0.00667
770	0.01547	0.04453	0.01052	0.00637
775	0.02086	0.05366	0.009	0.00573
780	0.02707	0.04689	0.00812	0.00561
785	0.03913	0.03199	0.0063	0.00583
790	0.05559	0.02096	0.00673	0.00518
795	0.07004	0.01331	0.0061	0.0063
800	0.05899	0.01009	0.0066	0.0064
805	0.03984	0.00875	0.00627	0.00727
810	0.02527	0.00748	0.00784	0.0087
815	0.01738	0.00685	0.00756	0.00783
820	0.01215	0.007	0.00682	0.0084
825	0.01075	0.00736	0.00907	0.00837
830	0.009	0.00703	0.00911	0.00873
835	0.00735	0.00701	0.00826	0.0103
840	0.00747	0.00668	0.00847	0.01042
845	0.00815	0.00788	0.00883	0.01131
850	0.008	0.00719	0.01	0.01047
855	0.00701	0.00867	0.00971	0.01115
860	0.00753	0.00766	0.01039	0.01156
865	0.00681	0.00915	0.01119	0.01247
870	0.00826	0.00865	0.01126	0.01121
875	0.00811	0.00903	0.01245	0.01147
880	0.00781	0.00946	0.01164	0.01279
885	0.00822	0.01016	0.01284	0.01184
890	0.00864	0.01056	0.01297	0.01181
895	0.00866	0.01038	0.01321	0.01233
900	0.00918	0.01083	0.01277	0.0131
905	0.00945	0.01166	0.01331	0.01301
910	0.00948	0.01175	0.01371	0.01233
915	0.00936	0.01161	0.01373	0.01288
920	0.00983	0.01169	0.01311	0.01263
925	0.00949	0.01114	0.01335	0.01353
930	0.00943	0.01188	0.01308	0.01297
935	0.01018	0.01166	0.01347	0.01347
940	0.00953	0.01173	0.0131	0.01399
945	0.00985	0.01185	0.01384	0.0135
950	0.01051	0.01145	0.01342	0.01393
955	0.01043	0.01161	0.01336	0.0142
960	0.01016	0.01165	0.01358	0.01459
965	0.00995	0.01164	0.01398	0.01465
970	0.00977	0.0114	0.014	0.01474
975	0.01012	0.01122	0.01432	0.01545
980	0.00955	0.01116	0.0142	0.01551
985	0.00952	0.01151	0.0146	0.01646
990	0.00982	0.01147	0.01498	0.01762
995	0.01001	0.01195	0.01534	0.01809
1000	0.00996	0.01173	0.01535	0.01911
1005	0.00982	0.01221	0.01563	0.02063
1010	0.00987	0.0122	0.01604	0.02199
1015	0.00976	0.01201	0.01671	0.02396
1020	0.01009	0.01252	0.0174	0.02635
1025	0.01012	0.01253	0.01796	0.02966
1030	0.0107	0.01387	0.02068	0.03635
1035	0.01032	0.01363	0.02041	0.04018
1040	0.01036	0.01378	0.0218	0.04827
1045	0.01042	0.01397	0.02326	0.05957
1050	0.01094	0.01457	0.02559	0.07721
1055	0.01102	0.0155	0.02805	0.10508
1060	0.01119	0.0163	0.0319	0.15225
1065	0.01155	0.0174	0.03608	0.22928
1070	0.01213	0.0183	0.04259	0.33131
1075	0.01244	0.01994	0.05112	0.38823
1080	0.01302	0.02174	0.06351	0.33635
1085	0.01397	0.02388	0.08215	0.23089
1090	0.01459	0.02621	0.11077	0.14722
1095	0.01539	0.03007	0.15468	0.09635
1100	0.01645	0.03443	0.21513	0.06673
1105	0.01826	0.04019	0.27269	0.04839
1110	0.01997	0.0486	0.28571	0.0365
1115	0.02205	0.06025	0.24038	0.02811
1120	0.02505	0.07627	0.17283	0.02259
1125	0.02854	0.10005	0.11834	0.01861
1130	0.03274	0.13202	0.08244	0.01537
1135	0.03895	0.1685	0.05883	0.01264
1140	0.05243	0.21628	0.04864	0.0121
1145	0.05865	0.19719	0.03411	0.00927
1150	0.07319	0.16792	0.02698	0.00841
1155	0.09161	0.12817	0.02182	0.00734
1160	0.1113	0.0936	0.01788	0.00625
1165	0.12511	0.06868	0.0149	0.0057
1170	0.1254	0.05082	0.0125	0.00492
1175	0.11096	0.03876	0.01061	0.00472
1180	0.08907	0.03014	0.00931	0.00402
1185	0.06843	0.02412	0.00784	0.00358
1190	0.05147	0.01933	0.00712	0.00325
1195	0.03925	0.01592	0.00606	0.00314
1200	0.03022	0.01316	0.00552	0.00262
1205	0.02384	0.01077	0.0049	0.0024
1210	0.01902	0.00916	0.00436	0.00244
1215	0.01516	0.00779	0.00399	0.00198
1220	0.01262	0.00698	0.00347	0.00188
1225	0.01032	0.00595	0.00316	0.00182
1230	0.00889	0.00503	0.00288	0.00175
1235	0.00747	0.00464	0.00265	0.00151
1240	0.00644	0.00392	0.00239	0.00143
1245	0.00543	0.00359	0.00224	0.00105
1250	0.00462	0.00331	0.00194	0.00117
1255	0.00416	0.00293	0.0018	0.000845154
1260	0.00343	0.00259	0.00164	0.000931902
1265	0.00311	0.00228	0.00146	0.000814371
1270	0.00292	0.00196	0.00135	0.000264394
1275	0.00239	0.00182	0.00131	0.000220982
1280	0.00221	0.00176	0.00114	0.000267545
1285	0.00184	0.00152	0.000991623	0.000197079
1290	0.00189	0.00124	0.000894185	8.77183e-05
1295	0.00158	0.00112	0.000773728	0.000156205
1300	0.00134	0.000988454	0.000727463	0.000190365
1305	0.00134	0.000915667	0.000618533	7.00165e-05
1310	0.00124	0.000936163	0.000626827	0.000176843
1315	0.000872782	0.000762111	0.000417847	9.99539e-05
1320	0.000792438	0.000315903	0.000278404	0.000109831
1325	0.000313272	0.00028648	0.00050995	0.000141515
1330	0.000321002	0.000171835	0.000196061	0.000124028
1335	0.000151224	0.000105825	0.000316003	0.000117828
1340	0.000114606	0.000239683	0.000147006	5.33739e-05
1345	0.000200412	0.000170926	0.000275447	2.11313e-05
1350	0.000196429	0.000156671	0.000113894	0.000119996
1355	0.000129166	0.00016031	0.000168402	8.95703e-05
1360	0.000242399	0.000120185	3.12599e-05	0.000133471
1365	0.000177453	0.000204179	0.00034144	9.7843e-05
1370	7.30659e-05	3.58068e-05	0.000301273	7.3362e-05
1375	0.000136613	0.000148563	0.000298601	8.57662e-05
1380	9.85392e-05	0.000113932	0.00018257	8.87489e-05
1385	0.000104495	4.28726e-05	5.52314e-05	0.000132273
1390	0.000165388	9.95827e-05	0.00025847	0.00010973
1395	0.000121129	9.3927e-05	6.18776e-05	0.000126458
1400	0.000148929	4.92155e-05	0.000136207	0.000166241
1405	3.26225e-05	6.99799e-05	0.000207544	8.35041e-05
1410	5.32177e-05	0.000116397	0.000197617	6.82752e-05
1415	6.55501e-05	9.71048e-05	0.000132951	0.000123074
1420	7.44962e-05	8.57343e-05	0.000215953	0.000115839
1425	0.000101945	0.000105197	0.000155	9.97754e-05
1430	8.87967e-05	6.23086e-05	0.000176096	6.74819e-05
1435	0.000101502	8.65241e-05	0.000197348	6.86897e-05
1440	0.000112508	0.000101129	0.000178913	0.000121378
1445	4.7471e-05	7.51346e-05	0.000140217	8.39085e-05
1450	8.66346e-05	5.45667e-05	0.000136644	7.09662e-05
1455	8.60492e-05	8.46024e-05	0.000157365	7.71036e-05
1460	9.83478e-05	9.05736e-05	0.000141814	7.04197e-05
1465	0.000105288	8.30331e-05	0.000139987	7.21518e-05
1470	6.16682e-05	0.000104479	8.41358e-05	7.5821e-05
1475	8.74794e-05	7.22915e-05	0.000111124	8.16531e-05
1480	5.3162e-05	7.01377e-05	0.000109241	7.23823e-05
1485	0.000104682	7.81196e-05	0.000148548	0.000115895
1490	4.84782e-05	0.000107559	0.000168393	0.000116001
1495	9.06007e-05	9.00385e-05	0.000164783	6.56766e-05
1500	9.89135e-05	8.06763e-05	0.000129149	6.85026e-05
1505	6.82232e-05	6.76626e-05	0.000143027	7.9818e-05
1510	7.0892e-05	6.70022e-05	0.000156842	8.88084e-05
1515	7.38082e-05	8.52617e-05	0.000125556	0.000119144
1520	7.43905e-05	7.10321e-05	0.00012654	7.21335e-05
1525	0.000101607	8.02477e-05	0.000118956	0.000102886
1530	8.18157e-05	8.29524e-05	0.000161211	8.19093e-05
1535	7.61606e-05	5.08832e-05	0.000162926	8.34664e-05
1540	7.25726e-05	6.39336e-05	0.000169336	0.000127845
1545	7.19356e-05	7.80735e-05	7.90883e-05	0.000115616
1550	8.5966e-05	6.21733e-05	9.67871e-05	7.11654e-05
1555	6.40048e-05	8.0266e-05	0.000157447	6.9831e-05
1560	7.64898e-05	7.38066e-05	0.000111174	8.43185e-05
1565	0.000106771	6.54203e-05	0.000138076	8.73905e-05
1570	9.5173e-05	7.18815e-05	0.00011862	8.30501e-05
1575	8.95404e-05	0.000114766	0.000134136	7.56001e-05
1580	8.32671e-05	9.44432e-05	0.00016124	0.000125024
1585	8.36318e-05	8.1706e-05	0.000138521	8.19039e-05
1590	7.28088e-05	9.30045e-05	9.68995e-05	7.65447e-05
1595	0.000110745	9.34222e-05	0.000157091	9.73443e-05
1600	8.1148e-05	0.000109891	0.000158256	8.28756e-05

## Sheet: c_Detectivity
*1E10	Thermal	Measure	Thermal	Measure	Thermal	Measure	Thermal	Measure	Thermal	Measure
Wavelength (nm)	w/o	w/o	1.0 h	1.0 h	2.0 h	2.0 h	3.0 h	3.0 h	4.0 h	4.0 h
305	0.15899	0.11822	0.09739	0.07264	0.10905	0.00543	0.07797	0.00522	0.067	0.00445
310	0.36413	0.27076	0.20646	0.15399	0.20836	0.01037	0.15219	0.01019	0.15754	0.01046
315	0.7608	0.56571	0.47563	0.35474	0.3982	0.01981	0.32942	0.02205	0.30909	0.02052
320	1.31556	0.97822	0.86053	0.64182	0.7309	0.03636	0.49361	0.03304	0.53754	0.03568
325	2.02055	1.50243	1.25129	0.93326	1.03315	0.0514	0.79589	0.05327	0.80058	0.05314
330	2.52412	1.87687	1.58366	1.18115	1.28954	0.06416	1.00178	0.06705	1.00911	0.06698
335	2.62755	1.95379	1.68177	1.25433	1.40726	0.07002	1.02912	0.06888	1.03225	0.06852
340	2.58643	1.92321	1.64095	1.22389	1.34323	0.06683	0.99757	0.06676	0.98292	0.06524
345	2.3583	1.75358	1.49118	1.11218	1.21402	0.0604	0.93156	0.06235	0.90391	0.06
350	2.19908	1.63519	1.35552	1.011	1.10988	0.05522	0.8744	0.05852	0.7945	0.05274
355	2.12934	1.58333	1.33926	0.99887	1.10008	0.05473	0.84409	0.05649	0.80845	0.05366
360	2.10178	1.56283	1.31214	0.97865	1.06493	0.05298	0.78068	0.05225	0.79927	0.05305
365	2.06628	1.53644	1.30123	0.97051	1.04763	0.05212	0.8122	0.05436	0.8077	0.05361
370	2.13959	1.59095	1.34437	1.00268	1.08294	0.05388	0.84751	0.05672	0.84315	0.05597
375	2.31837	1.72388	1.4686	1.09534	1.17964	0.05869	0.92051	0.06161	0.93857	0.0623
380	2.40474	1.78811	1.52631	1.13839	1.17532	0.05848	0.94714	0.06339	0.99227	0.06586
385	2.37752	1.76787	1.48844	1.11014	1.19379	0.05939	0.96072	0.0643	0.98615	0.06546
390	2.2837	1.69811	1.44995	1.08143	1.16586	0.058	0.90352	0.06047	0.95612	0.06346
395	2.34318	1.74233	1.50908	1.12553	1.21554	0.06048	0.93691	0.0627	0.98053	0.06508
400	2.53826	1.88739	1.63493	1.2194	1.36535	0.06793	1.05276	0.07046	1.03922	0.06898
405	2.58406	1.92145	1.74312	1.30009	1.48845	0.07405	1.07416	0.07189	1.01306	0.06724
410	2.69718	2.00556	1.89089	1.4103	1.64702	0.08194	1.04157	0.06971	0.98054	0.06508
415	2.89016	2.14905	2.09285	1.56093	1.73765	0.08645	0.94155	0.06301	0.9147	0.06071
420	3.19354	2.37464	2.31349	1.72549	1.66175	0.08268	0.83271	0.05573	0.86852	0.05765
425	3.63919	2.70602	2.47093	1.84292	1.4922	0.07424	0.75065	0.05024	0.86827	0.05763
430	3.97041	2.9523	2.4843	1.85289	1.31736	0.06554	0.72263	0.04836	0.90746	0.06023
435	4.06646	3.02373	2.28301	1.70276	1.1389	0.05666	0.7007	0.0469	0.96005	0.06373
440	3.94806	2.93569	2.08043	1.55167	1.04625	0.05205	0.69214	0.04632	1.00524	0.06672
445	3.7223	2.76782	1.88585	1.40654	0.95467	0.0475	0.69936	0.04681	1.03687	0.06882
450	3.42947	2.55007	1.6915	1.26159	0.88627	0.04409	0.7033	0.04707	1.05247	0.06986
455	3.14501	2.33855	1.52452	1.13705	0.84989	0.04228	0.7045	0.04715	1.10681	0.07347
460	2.81989	2.0968	1.39439	1.03999	0.79721	0.03966	0.68886	0.0461	1.13649	0.07544
465	2.5936	1.92854	1.26424	0.94292	0.76408	0.03802	0.72201	0.04832	1.16791	0.07752
470	2.34219	1.7416	1.16742	0.87071	0.71077	0.03536	0.72704	0.04866	1.18185	0.07845
475	2.1228	1.57847	1.05741	0.78866	0.67193	0.03343	0.70235	0.04701	1.17216	0.0778
480	1.92496	1.43136	0.95906	0.71531	0.63492	0.03159	0.70765	0.04736	1.17325	0.07788
485	1.77141	1.31718	0.88277	0.6584	0.61974	0.03083	0.71009	0.04752	1.1876	0.07883
490	1.61769	1.20288	0.8114	0.60517	0.58018	0.02887	0.69677	0.04663	1.19769	0.0795
495	1.4897	1.10771	0.76548	0.57093	0.55128	0.02743	0.71323	0.04773	1.22586	0.08137
500	1.35531	1.00778	0.70023	0.52226	0.5207	0.02591	0.71971	0.04817	1.26461	0.08394
505	1.27936	0.95131	0.64964	0.48453	0.49631	0.02469	0.76505	0.0512	1.34677	0.08939
510	1.14138	0.84871	0.58977	0.43987	0.44642	0.02221	0.76818	0.05141	1.41165	0.0937
515	1.02192	0.75988	0.52389	0.39074	0.44475	0.02213	0.85799	0.05742	1.47376	0.09782
520	0.88366	0.65707	0.44714	0.3335	0.40843	0.02032	0.91542	0.06127	1.41267	0.09377
525	0.76262	0.56707	0.39636	0.29562	0.3939	0.0196	1.04623	0.07002	1.31784	0.08747
530	0.66859	0.49715	0.35541	0.26508	0.39143	0.01947	1.16012	0.07764	1.15653	0.07677
535	0.57078	0.42442	0.31361	0.2339	0.44008	0.02189	1.21147	0.08108	0.96372	0.06397
540	0.50668	0.37675	0.27589	0.20577	0.47901	0.02383	1.15455	0.07727	0.76237	0.0506
545	0.42235	0.31405	0.24613	0.18357	0.60057	0.02988	1.00059	0.06697	0.61778	0.04101
550	0.40712	0.30272	0.25466	0.18994	0.77265	0.03844	0.85	0.05689	0.51551	0.03422
555	0.36067	0.26819	0.24811	0.18505	1.01715	0.05061	0.67554	0.04521	0.43485	0.02886
560	0.35419	0.26337	0.27462	0.20482	1.27579	0.06347	0.55229	0.03696	0.36906	0.0245
565	0.36717	0.27302	0.32991	0.24606	1.33906	0.06662	0.42592	0.02851	0.32519	0.02158
570	0.37636	0.27985	0.43813	0.32678	1.17829	0.05862	0.37505	0.0251	0.288	0.01912
575	0.63344	0.47101	1.64594	1.2276	0.6606	0.03287	0.2422	0.01621	0.19705	0.01308
580	0.81833	0.60849	2.07829	1.55007	0.50995	0.02537	0.21651	0.01449	0.17668	0.01173
585	1.16896	0.86921	1.95343	1.45695	0.40805	0.0203	0.18524	0.0124	0.16021	0.01063
590	1.64233	1.2212	1.46414	1.09201	0.33085	0.01646	0.16454	0.01101	0.14171	0.00941
595	2.16491	1.60977	1.02055	0.76117	0.27087	0.01348	0.14606	0.00977	0.12984	0.00862
600	2.22272	1.65276	0.72805	0.54301	0.23798	0.01184	0.12985	0.00869	0.12126	0.00805
605	1.75977	1.30852	0.55611	0.41477	0.21632	0.01076	0.12127	0.00812	0.11164	0.00741
610	1.25495	0.93315	0.43131	0.32169	0.19546	0.00972	0.11341	0.00759	0.10899	0.00723
615	0.87413	0.64998	0.3563	0.26574	0.16943	0.00843	0.1063	0.00711	0.09907	0.00658
620	0.62699	0.46621	0.28141	0.20989	0.15385	0.00765	0.09456	0.00633	0.09171	0.00609
625	0.4496	0.33431	0.23236	0.17331	0.13066	0.0065	0.08214	0.0055	0.07968	0.00529
630	0.3284	0.24419	0.18393	0.13718	0.11555	0.00575	0.07465	0.005	0.06972	0.00463
635	0.26039	0.19362	0.15063	0.11235	0.09968	0.00496	0.06458	0.00432	0.06255	0.00415
640	0.19709	0.14655	0.12667	0.09447	0.08992	0.00447	0.05674	0.0038	0.05423	0.0036
645	0.16818	0.12506	0.10844	0.08088	0.07779	0.00387	0.05044	0.00338	0.04912	0.00326
650	0.13462	0.1001	0.0943	0.07033	0.06981	0.00347	0.04462	0.00299	0.04463	0.00296
655	0.10608	0.07888	0.08118	0.06054	0.06085	0.00303	0.03857	0.00258	0.03988	0.00265
660	0.09116	0.06778	0.07044	0.05254	0.05564	0.00277	0.03658	0.00245	0.03631	0.00241
665	0.08433	0.0627	0.06573	0.04903	0.05208	0.00259	0.03259	0.00218	0.0325	0.00216
670	0.07688	0.05716	0.06128	0.0457	0.04912	0.00244	0.03157	0.00211	0.03067	0.00204
675	0.07293	0.05423	0.05617	0.0419	0.04259	0.00212	0.02772	0.00186	0.02881	0.00191
680	0.05744	0.04271	0.04793	0.03575	0.03994	0.00199	0.02615	0.00175	0.02779	0.00184
685	0.04673	0.03475	0.04007	0.02989	0.03388	0.00169	0.02294	0.00154	0.02165	0.00144
690	0.04211	0.03131	0.03538	0.02638	0.02766	0.00138	0.01829	0.00122	0.01812	0.0012
695	0.03731	0.02774	0.02753	0.02053	0.02265	0.00113	0.01542	0.00103	0.01478	0.000981359
700	0.03047	0.02266	0.02518	0.01878	0.01986	0.000988004	0.01295	0.000866452	0.01226	0.000813736
705	0.02551	0.01897	0.02154	0.01607	0.01591	0.000791779	0.01238	0.000828615	0.01243	0.000824826
710	0.02724	0.02026	0.0213	0.01589	0.0155	0.000771278	0.01061	0.000710403	0.01052	0.00069856
715	0.02412	0.01794	0.01825	0.01361	0.01532	0.000762002	0.00917	0.000613662	0.01027	0.000681525
720	0.02236	0.01663	0.02235	0.01667	0.01547	0.000769494	0.0089	0.000595822	0.00952	0.00063216
725	0.0215	0.01599	0.02009	0.01498	0.0151	0.000751312	0.00904	0.000605118	0.01038	0.000688837
730	0.02409	0.01791	0.01777	0.01325	0.01501	0.000746928	0.00952	0.00063733	0.01148	0.000761858
735	0.02181	0.01622	0.01749	0.01305	0.01414	0.000703456	0.0086	0.000575531	0.01131	0.000750765
740	0.02703	0.0201	0.0196	0.01462	0.01352	0.000672779	0.00902	0.000603829	0.01084	0.000719291
745	0.02236	0.01663	0.01896	0.01414	0.01403	0.000698013	0.01001	0.000669773	0.01212	0.000804454
750	0.02278	0.01694	0.018	0.01342	0.01307	0.000650205	0.01043	0.000698257	0.0103	0.000683482
755	0.02711	0.02016	0.01745	0.01301	0.0135	0.000671431	0.00907	0.000607309	0.01236	0.000820631
760	0.02821	0.02097	0.02039	0.01521	0.01339	0.000666132	0.01115	0.00074618	0.0105	0.000696987
765	0.02242	0.01667	0.02081	0.01552	0.01448	0.00072029	0.0103	0.000689157	0.01257	0.000834282
770	0.02625	0.01952	0.01882	0.01404	0.01487	0.000740036	0.01097	0.000734149	0.0133	0.000883029
775	0.02438	0.01813	0.01737	0.01296	0.01358	0.000675546	0.01027	0.000687384	0.01271	0.000843523
780	0.02704	0.02011	0.01874	0.01397	0.01449	0.000720785	0.01014	0.000678323	0.01373	0.000911671
785	0.0241	0.01792	0.02015	0.01503	0.01576	0.000783889	0.01011	0.000676735	0.01418	0.000940949
790	0.02594	0.01929	0.01929	0.01439	0.01504	0.000748217	0.01141	0.000763784	0.01378	0.000914857
795	0.02579	0.01918	0.02027	0.01512	0.01491	0.00074194	0.0126	0.000843273	0.0167	0.00111
800	0.02758	0.02051	0.02223	0.01658	0.01563	0.0007777	0.01201	0.000803783	0.01535	0.00102
805	0.03214	0.0239	0.02096	0.01563	0.01841	0.000915881	0.01394	0.000932964	0.01814	0.0012
810	0.03287	0.02444	0.02445	0.01824	0.01788	0.000889523	0.01295	0.000866546	0.01939	0.00129
815	0.0329	0.02446	0.02222	0.01657	0.01764	0.000877631	0.01565	0.00105	0.01963	0.0013
820	0.03073	0.02285	0.02569	0.01916	0.01668	0.000829904	0.01488	0.000995864	0.02142	0.00142
825	0.03613	0.02686	0.02403	0.01793	0.01971	0.000980419	0.01688	0.00113	0.02319	0.00154
830	0.03341	0.02484	0.02674	0.01995	0.01843	0.000916876	0.0182	0.00122	0.02556	0.0017
835	0.03168	0.02356	0.02552	0.01903	0.02186	0.00109	0.01639	0.0011	0.02757	0.00183
840	0.03793	0.02821	0.02734	0.02039	0.02027	0.00101	0.01668	0.00112	0.02881	0.00191
845	0.03315	0.02465	0.02761	0.02059	0.01887	0.000938728	0.01854	0.00124	0.03103	0.00206
850	0.03561	0.02648	0.02822	0.02105	0.02079	0.00103	0.01854	0.00124	0.03568	0.00237
855	0.039	0.029	0.0276	0.02059	0.02127	0.00106	0.0207	0.00139	0.03829	0.00254
860	0.0362	0.02691	0.0274	0.02043	0.02129	0.00106	0.02127	0.00142	0.04096	0.00272
865	0.03921	0.02916	0.02944	0.02196	0.02314	0.00115	0.02242	0.0015	0.04686	0.00311
870	0.03729	0.02773	0.02956	0.02204	0.02173	0.00108	0.02237	0.0015	0.0525	0.00348
875	0.04179	0.03108	0.02826	0.02108	0.02396	0.00119	0.02447	0.00164	0.05957	0.00395
880	0.03833	0.0285	0.02961	0.02208	0.02247	0.00112	0.02541	0.0017	0.06816	0.00452
885	0.04071	0.03027	0.03083	0.023	0.02409	0.0012	0.02587	0.00173	0.07785	0.00517
890	0.04065	0.03023	0.0316	0.02357	0.02423	0.00121	0.02817	0.00189	0.09144	0.00607
895	0.03952	0.02939	0.03174	0.02367	0.02575	0.00128	0.02999	0.00201	0.10882	0.00722
900	0.04174	0.03104	0.03222	0.02403	0.02557	0.00127	0.03178	0.00213	0.13312	0.00884
905	0.04425	0.0329	0.03256	0.02429	0.02767	0.00138	0.03524	0.00236	0.167	0.01108
910	0.04513	0.03356	0.03266	0.02436	0.02712	0.00135	0.03824	0.00256	0.21323	0.01415
915	0.04592	0.03415	0.03334	0.02486	0.02826	0.00141	0.04106	0.00275	0.27873	0.0185
920	0.04479	0.03331	0.03262	0.02433	0.02819	0.0014	0.04395	0.00294	0.3813	0.02531
925	0.04593	0.03415	0.03329	0.02483	0.02969	0.00148	0.04848	0.00324	0.54593	0.03624
930	0.04387	0.03262	0.03346	0.02495	0.03053	0.00152	0.05402	0.00362	0.83218	0.05524
935	0.04648	0.03456	0.03486	0.026	0.03264	0.00162	0.06011	0.00402	1.30496	0.08662
940	0.04518	0.0336	0.03494	0.02606	0.03407	0.00169	0.06694	0.00448	1.88738	0.12528
945	0.04693	0.03489	0.03518	0.02624	0.03474	0.00173	0.07617	0.0051	2.1493	0.14266
950	0.04761	0.0354	0.03673	0.02739	0.03659	0.00182	0.0869	0.00582	1.81007	0.12015
955	0.04929	0.03665	0.0373	0.02782	0.03923	0.00195	0.10038	0.00672	1.23078	0.08169
960	0.04996	0.03715	0.03893	0.02903	0.04104	0.00204	0.11671	0.00781	0.79013	0.05245
965	0.05002	0.0372	0.03939	0.02938	0.04331	0.00215	0.13856	0.00927	0.52432	0.0348
970	0.05142	0.03824	0.03907	0.02914	0.04592	0.00228	0.16766	0.01122	0.36793	0.02442
975	0.05204	0.0387	0.04016	0.02995	0.04965	0.00247	0.20818	0.01393	0.26987	0.01791
980	0.05298	0.03939	0.04233	0.03157	0.05351	0.00266	0.26618	0.01781	0.20667	0.01372
985	0.05312	0.0395	0.04355	0.03248	0.05709	0.00284	0.35195	0.02355	0.16445	0.01092
990	0.05576	0.04147	0.04426	0.03301	0.06173	0.00307	0.48459	0.03243	0.13309	0.00883
995	0.05668	0.04214	0.04575	0.03412	0.06682	0.00332	0.69804	0.04672	0.10992	0.0073
1000	0.05694	0.04234	0.04736	0.03532	0.0733	0.00365	1.04724	0.07009	0.09199	0.00611
1005	0.05942	0.04418	0.05026	0.03749	0.07942	0.00395	1.56339	0.10463	0.07882	0.00523
1010	0.06044	0.04494	0.0513	0.03826	0.08779	0.00437	2.07582	0.13893	0.06723	0.00446
1015	0.06292	0.04679	0.05434	0.04053	0.09741	0.00485	2.14655	0.14366	0.05843	0.00388
1020	0.06535	0.04859	0.05691	0.04245	0.10924	0.00543	1.69784	0.11363	0.05081	0.00337
1025	0.06772	0.05036	0.06126	0.04569	0.12415	0.00618	1.14787	0.07682	0.04495	0.00298
1030	0.07494	0.05572	0.06817	0.05085	0.15346	0.00764	0.80189	0.05367	0.04305	0.00286
1035	0.0725	0.05391	0.06854	0.05112	0.16737	0.00833	0.51564	0.03451	0.03619	0.0024
1040	0.07585	0.0564	0.07164	0.05343	0.19835	0.00987	0.36858	0.02467	0.03231	0.00214
1045	0.08048	0.05985	0.07699	0.05742	0.23889	0.01189	0.27625	0.01849	0.02926	0.00194
1050	0.08358	0.06215	0.08296	0.06188	0.29747	0.0148	0.21352	0.01429	0.0267	0.00177
1055	0.08758	0.06512	0.08785	0.06552	0.37722	0.01877	0.17009	0.01138	0.02404	0.0016
1060	0.09392	0.06984	0.09555	0.07126	0.49706	0.02473	0.13851	0.00927	0.02211	0.00147
1065	0.09924	0.07379	0.10185	0.07596	0.6846	0.03406	0.11453	0.00766	0.02049	0.00136
1070	0.10587	0.07872	0.11211	0.08362	0.98886	0.0492	0.09643	0.00645	0.01841	0.00122
1075	0.1127	0.0838	0.12356	0.09215	1.46397	0.07284	0.08196	0.00549	0.01675	0.00111
1080	0.12071	0.08975	0.13649	0.1018	2.09328	0.10415	0.07031	0.00471	0.01602	0.00106
1085	0.13098	0.09739	0.15214	0.11347	2.52483	0.12562	0.06083	0.00407	0.01432	0.000950633
1090	0.13945	0.10369	0.17042	0.12711	2.32563	0.11571	0.05332	0.00357	0.01407	0.000934037
1095	0.15157	0.1127	0.19449	0.14506	1.70729	0.08494	0.04707	0.00315	0.01301	0.000863264
1100	0.1663	0.12366	0.22352	0.16671	1.14124	0.05678	0.04184	0.0028	0.01203	0.000798399
1105	0.18185	0.13522	0.26212	0.1955	0.77076	0.03835	0.03734	0.0025	0.01111	0.000737666
1110	0.19982	0.14858	0.31394	0.23415	0.54436	0.02708	0.03391	0.00227	0.00998	0.000662685
1115	0.22213	0.16517	0.37893	0.28262	0.40085	0.01994	0.03051	0.00204	0.00963	0.000639528
1120	0.24759	0.1841	0.4726	0.35248	0.30855	0.01535	0.02721	0.00182	0.00875	0.000580719
1125	0.28056	0.20862	0.60814	0.45357	0.24399	0.01214	0.02464	0.00165	0.00863	0.000572983
1130	0.32205	0.23947	0.80672	0.60169	0.19739	0.00982	0.02259	0.00151	0.008	0.000530995
1135	0.37373	0.27789	1.11059	0.82832	0.16248	0.00808	0.02079	0.00139	0.00764	0.000507269
1140	0.48729	0.36234	1.71873	1.2819	0.15124	0.00752	0.02036	0.00136	0.00791	0.00052485
1145	0.52524	0.39055	2.15979	1.61086	0.1169	0.00582	0.01719	0.00115	0.00656	0.000435729
1150	0.63943	0.47547	2.68596	2.00329	0.09937	0.00494	0.01579	0.00106	0.00625	0.000414682
1155	0.79474	0.59095	2.75032	2.0513	0.08625	0.00429	0.01476	0.000988049	0.00614	0.000407459
1160	1.01183	0.75237	2.26746	1.69116	0.07531	0.00375	0.01357	0.000908059	0.00592	0.000392842
1165	1.31578	0.97839	1.63419	1.21884	0.06577	0.00327	0.01255	0.000839851	0.00559	0.000371201
1170	1.73209	1.28794	1.1315	0.84391	0.05719	0.00285	0.01159	0.000775803	0.00494	0.000327759
1175	2.26216	1.68209	0.80133	0.59766	0.05092	0.00253	0.01101	0.000736654	0.00488	0.000323629
1180	2.77617	2.06429	0.58404	0.4356	0.04491	0.00223	0.00976	0.000653379	0.00423	0.000280701
1185	3.00619	2.23533	0.44326	0.3306	0.0405	0.00201	0.0095	0.000635691	0.00412	0.000273242
1190	2.76248	2.05411	0.34471	0.2571	0.03588	0.00179	0.00852	0.000569946	0.00387	0.000257057
1195	2.20515	1.6397	0.27529	0.20532	0.03246	0.00161	0.00795	0.000531977	0.00391	0.000259552
1200	1.62221	1.20623	0.22362	0.16678	0.02935	0.00146	0.00777	0.000520264	0.0037	0.000245639
1205	1.17671	0.87497	0.18462	0.1377	0.02581	0.00128	0.00712	0.000476395	0.00342	0.000226993
1210	0.85781	0.63785	0.15391	0.11479	0.0233	0.00116	0.00658	0.000440367	0.00297	0.000197337
1215	0.64602	0.48036	0.1296	0.09666	0.02124	0.00106	0.00578	0.000386903	0.0032	0.000212446
1220	0.50028	0.372	0.1095	0.08167	0.01915	0.000952868	0.00556	0.000371973	0.00316	0.000209835
1225	0.39188	0.29139	0.09356	0.06978	0.01783	0.000887286	0.00541	0.000362224	0.00247	0.000163693
1230	0.31474	0.23403	0.08027	0.05987	0.01624	0.000807876	0.00507	0.000339198	0.00228	0.000151409
1235	0.2564	0.19065	0.06933	0.05171	0.01429	0.000711144	0.00484	0.000323804	0.00245	0.000162837
1240	0.21002	0.15617	0.0603	0.04497	0.01298	0.000645785	0.00449	0.000300236	0.00234	0.000155394
1245	0.17535	0.13038	0.05286	0.03942	0.01243	0.000618204	0.00378	0.000253141	0.00191	0.000126984
1250	0.14738	0.10959	0.04603	0.03433	0.01138	0.000566385	0.00386	0.000258037	0.00184	0.000122006
1255	0.12488	0.09286	0.04004	0.02987	0.00998	0.000496371	0.00326	0.000218325	0.00221	0.000147023
1260	0.1067	0.07934	0.0353	0.02633	0.00942	0.000468842	0.00317	0.000212246	0.00151	0.000100486
1265	0.09068	0.06743	0.03138	0.0234	0.00849	0.000422368	0.00291	0.00019484	0.000366813	2.43478e-05
1270	0.07682	0.05712	0.02699	0.02013	0.00808	0.000401897	0.00286	0.00019152	0.000413612	2.74542e-05
1275	0.06674	0.04963	0.02479	0.01849	0.00759	0.000377634	0.00294	0.000196819	0.00034142	2.26623e-05
1280	0.05874	0.04367	0.02256	0.01683	0.00656	0.000326449	0.00257	0.000171797	0.000246631	1.63705e-05
1285	0.05078	0.03776	0.01867	0.01393	0.00598	0.000297436	0.0024	0.000160464	0.000377212	2.50381e-05
1290	0.04451	0.03309	0.01748	0.01304	0.00577	0.000287194	0.00222	0.000148713	0.000289233	1.91983e-05
1295	0.03882	0.02886	0.01506	0.01123	0.00533	0.00026503	0.00191	0.000128161	0.000471345	3.12863e-05
1300	0.03388	0.02519	0.01324	0.00988	0.00494	0.000245885	0.00166	0.000110796	0.000341826	2.26893e-05
1305	0.0291	0.02164	0.01202	0.00897	0.00478	0.000237658	0.00149	0.000100038	0.000248619	1.65025e-05
1310	0.0267	0.01985	0.01079	0.00804	0.00419	0.000208413	0.00132	8.8457e-05	0.000439545	2.91755e-05
1315	0.02342	0.01741	0.00966	0.00721	0.004	0.000198921	0.000326835	2.18738e-05	0.000179599	1.19212e-05
1320	0.0206	0.01532	0.00958	0.00714	0.00382	0.000190211	0.000540922	3.62018e-05	0.000226856	1.5058e-05
1325	0.01818	0.01351	0.00846	0.00631	0.00336	0.000167109	0.000542322	3.62955e-05	0.000303697	2.01584e-05
1330	0.01666	0.01239	0.00765	0.00571	0.00343	0.000170881	0.000431955	2.89091e-05	0.000343982	2.28324e-05
1335	0.01402	0.01043	0.00713	0.00532	0.0028	0.000139151	0.000298423	1.99723e-05	0.000369466	2.45239e-05
1340	0.01194	0.00888	0.00564	0.00421	0.00276	0.000137393	0.000406408	2.71994e-05	0.000139131	9.23506e-06
1345	0.0119	0.00885	0.00565	0.00422	0.00258	0.000128439	0.000389899	2.60944e-05	0.000258385	1.71507e-05
1350	0.01111	0.00826	0.00493	0.00368	0.00242	0.000120252	0.000129404	8.66052e-06	9.73191e-05	6.45971e-06
1355	0.00862	0.00641	0.00383	0.00286	0.00184	9.13261e-05	0.000139337	9.32528e-06	0.000119433	7.92757e-06
1360	0.00724	0.00539	0.00335	0.0025	0.000806041	4.01028e-05	0.000408018	2.73071e-05	0.00028827	1.91344e-05
1365	0.00712	0.00529	0.00163	0.00122	0.000583813	2.90463e-05	0.00034716	2.32341e-05	0.000282767	1.87691e-05
1370	0.00585	0.00435	0.0012	0.000895938	0.000736009	3.66185e-05	0.000346869	2.32146e-05	0.000288562	1.91538e-05
1375	0.00235	0.00175	0.00101	0.00075191	0.000626849	3.11875e-05	0.000130781	8.75266e-06	0.000187597	1.2452e-05
1380	0.00192	0.00143	0.000997649	0.000744087	0.000396706	1.97372e-05	0.000349788	2.341e-05	0.000269813	1.79093e-05
1385	0.00202	0.0015	0.000671687	0.000500972	0.000370376	1.84273e-05	0.000245035	1.63992e-05	0.000227855	1.51242e-05
1390	0.0019	0.00141	0.000618142	0.000461035	0.000390358	1.94214e-05	3.0984e-05	2.07364e-06	0.000324338	2.15285e-05
1395	0.00177	0.00132	0.00112	0.000833813	0.000604998	3.01003e-05	0.000167723	1.1225e-05	0.000199252	1.32257e-05
1400	0.00156	0.00116	0.00106	0.000790738	0.000535239	2.66297e-05	7.46191e-05	4.99397e-06	0.000197165	1.30872e-05
1405	0.00113	0.000841673	0.000233554	0.000174194	8.17981e-05	4.06968e-06	0.000152231	1.01882e-05	0.000263524	1.74919e-05
1410	0.000535975	0.000398538	0.000801203	0.00059757	0.000414755	2.06352e-05	0.000273874	1.83293e-05	0.00023617	1.56762e-05
1415	0.000384468	0.000285881	0.000807895	0.00060256	0.00033922	1.68772e-05	5.21735e-05	3.49177e-06	0.000192664	1.27884e-05
1420	0.00118	0.000879114	0.000893648	0.000666518	0.000101665	5.0581e-06	0.000242863	1.62539e-05	0.00015533	1.03103e-05
1425	0.0011	0.000821121	0.000294027	0.000219297	0.000221811	1.10357e-05	0.0001752	1.17254e-05	0.00024429	1.62152e-05
1430	0.000850796	0.000632632	0.000757097	0.000564673	0.000313767	1.56108e-05	0.000163302	1.09292e-05	0.000188347	1.25018e-05
1435	0.000879996	0.000654345	0.000685469	0.00051125	0.000148861	7.40624e-06	0.000105673	7.07229e-06	0.000144813	9.61221e-06
1440	0.000903685	0.000671959	0.000748075	0.000557944	0.000373304	1.85729e-05	8.43601e-05	5.6459e-06	0.00017644	1.17115e-05
1445	0.000649626	0.000483047	0.000388206	0.00028954	0.000181981	9.05407e-06	0.000142743	9.55326e-06	0.00021675	1.43871e-05
1450	0.000515282	0.000383152	0.000368297	0.000274691	5.49811e-05	2.73546e-06	0.000161844	1.08316e-05	0.000192311	1.2765e-05
1455	0.000613049	0.000455849	0.000656357	0.000489537	0.000277281	1.37955e-05	7.64983e-05	5.11974e-06	0.000188217	1.24932e-05
1460	0.000812509	0.000604162	0.000214245	0.000159793	0.000309273	1.53872e-05	0.000145067	9.7088e-06	0.000243574	1.61676e-05
1465	0.000722796	0.000537454	0.000622975	0.00046464	0.000176346	8.77373e-06	0.000176135	1.1788e-05	0.000164601	1.09256e-05
1470	0.000670071	0.000498249	0.000155669	0.000116104	0.000187897	9.3484e-06	0.000161096	1.07815e-05	0.000146284	9.70982e-06
1475	0.000332752	0.000247426	0.000369332	0.000275462	0.000146688	7.29812e-06	0.000195842	1.3107e-05	0.000161559	1.07237e-05
1480	0.000615801	0.000457895	8.91203e-05	6.64695e-05	0.000191967	9.55092e-06	0.00019507	1.30553e-05	0.000166178	1.10304e-05
1485	0.000271046	0.000201543	0.000594337	0.000443281	0.000262019	1.30362e-05	0.000113791	7.61558e-06	0.000203038	1.3477e-05
1490	0.000724029	0.000538371	0.000182243	0.000135924	0.00013009	6.47233e-06	0.000183535	1.22833e-05	0.000124358	8.25444e-06
1495	0.000235647	0.000175222	0.000384924	0.000287092	0.000233291	1.16069e-05	0.000178306	1.19334e-05	0.000194676	1.2922e-05
1500	0.000344558	0.000256205	0.0005762	0.000429753	0.000231128	1.14993e-05	0.000230281	1.54118e-05	0.000230824	1.53213e-05
1505	0.000232203	0.000172661	0.000363538	0.000271141	0.00027826	1.38442e-05	0.000131953	8.83114e-06	0.000123282	8.18308e-06
1510	0.000702414	0.000522299	0.000304029	0.000226757	0.000281585	1.40096e-05	0.000177205	1.18597e-05	0.00019572	1.29912e-05
1515	0.000652897	0.000485479	0.000320438	0.000238996	0.000121348	6.03739e-06	0.000227785	1.52448e-05	0.000165716	1.09996e-05
1520	0.000370236	0.000275299	0.000445393	0.000332192	0.000279501	1.3906e-05	0.000140145	9.3794e-06	0.000158728	1.05359e-05
1525	0.000471727	0.000350765	0.000448374	0.000334416	0.000175445	8.72886e-06	0.000165274	1.10611e-05	0.000218628	1.45118e-05
1530	0.000613933	0.000456506	0.000425982	0.000317714	0.000209021	1.03994e-05	9.02555e-05	6.04045e-06	0.000167295	1.11045e-05
1535	0.000456908	0.000339746	0.000441452	0.000329252	0.000175289	8.72113e-06	0.000150936	1.01016e-05	0.000209704	1.39195e-05
1540	0.000410902	0.000305537	0.000299344	0.000223263	0.000296932	1.47732e-05	0.000167836	1.12326e-05	0.000200456	1.33056e-05
1545	0.000523965	0.000389608	0.00046687	0.000348211	0.000259693	1.29205e-05	0.000186717	1.24963e-05	0.000182393	1.21067e-05
1550	0.000614794	0.000457146	0.000371633	0.000277179	0.000225783	1.12333e-05	0.000173387	1.16041e-05	0.000184493	1.2246e-05
1555	0.000569834	0.000423715	0.000295868	0.00022067	0.000227776	1.13325e-05	0.000187122	1.25234e-05	0.000218359	1.44939e-05
1560	0.000548149	0.00040759	0.000444706	0.00033168	0.000195414	9.7224e-06	0.000127554	8.53672e-06	0.000234905	1.55922e-05
1565	0.00059416	0.000441803	0.000526665	0.000392808	0.000219795	1.09354e-05	0.00019499	1.30499e-05	0.000157285	1.044e-05
1570	0.000493302	0.000366808	0.000558327	0.000416423	0.000226128	1.12505e-05	0.000111569	7.46688e-06	0.000168183	1.11634e-05
1575	0.0005525	0.000410826	0.000436527	0.00032558	0.000251241	1.25e-05	0.000224859	1.5049e-05	0.000160253	1.06371e-05
1580	0.000651221	0.000484232	0.000424428	0.000316555	0.000245918	1.22351e-05	0.000119355	7.98795e-06	0.0002338	1.55188e-05
1585	0.00066833	0.000496954	0.00045145	0.000336709	0.000257892	1.28309e-05	0.000208095	1.3927e-05	0.000195472	1.29748e-05
1590	0.000648546	0.000482243	0.000412162	0.000307407	0.000299308	1.48914e-05	0.000172709	1.15588e-05	0.000257084	1.70644e-05
1595	0.000609235	0.000453013	0.000562081	0.000419222	0.000255799	1.27267e-05	0.000194795	1.30369e-05	0.000130587	8.66795e-06
1600	0.000600848	0.000446776	0.00043726	0.000326126	0.000212965	1.05956e-05	0.00022952	1.53609e-05	0.000163859	1.08764e-05

## Sheet: d_Detectivity
*1E10	Thermal	Measure	Thermal	Measure	Thermal	Measure	Thermal	Measure
Wavelength (nm)	w/o	w/o	1.0 h	1.0 h	2.0 h	2.0 h	3.0 h	3.0 h
305	0.08703	0.07449	0.13207	0.11047	0.04925	0.0411	0.34781	0.28768
310	0.22749	0.19472	0.2037	0.17038	0.34252	0.2858	0.23584	0.19507
315	0.59096	0.50582	0.6095	0.50981	0.56079	0.46794	0.58759	0.48601
320	1.01414	0.86803	1.08621	0.90855	1.11589	0.93112	1.00934	0.83486
325	1.51179	1.29398	1.56375	1.30798	1.56308	1.30427	1.52849	1.26427
330	1.91784	1.64153	2.00449	1.67663	2.01121	1.6782	2.03095	1.67987
335	2.08568	1.78519	2.16775	1.81319	2.29851	1.91792	2.26102	1.87017
340	2.00614	1.71711	2.08171	1.74122	2.13459	1.78114	2.17064	1.79541
345	1.8233	1.56061	1.94204	1.62439	1.91061	1.59425	1.96383	1.62435
350	1.63326	1.39795	1.65966	1.3882	1.70197	1.42016	1.75084	1.44818
355	1.58306	1.35499	1.67047	1.39724	1.61447	1.34715	1.68355	1.39252
360	1.53931	1.31754	1.61987	1.35492	1.60255	1.3372	1.634	1.35154
365	1.51317	1.29516	1.59374	1.33306	1.51161	1.26132	1.55571	1.28678
370	1.55798	1.33352	1.60101	1.33914	1.59157	1.32804	1.61814	1.33842
375	1.75103	1.49876	1.79751	1.50351	1.79123	1.49464	1.85325	1.53288
380	1.82836	1.56494	1.81458	1.51778	1.84067	1.53589	1.92984	1.59624
385	1.78292	1.52605	1.86527	1.56018	1.83191	1.52858	1.8978	1.56973
390	1.75183	1.49944	1.81155	1.51525	1.77182	1.47844	1.82541	1.50986
395	1.83624	1.57169	1.98548	1.66073	1.86392	1.55529	1.92574	1.59285
400	2.03585	1.74254	2.08934	1.7476	2.06104	1.71977	2.15168	1.77973
405	2.132	1.82484	2.19762	1.83817	2.16116	1.80332	2.23744	1.85067
410	2.16439	1.85256	2.24834	1.8806	2.18333	1.82181	2.25849	1.86807
415	2.11956	1.81419	2.17649	1.82049	2.20829	1.84264	2.37599	1.96526
420	1.97732	1.69244	2.08062	1.74031	2.34043	1.9529	2.41381	1.99654
425	2.01469	1.72443	2.38594	1.99568	2.39881	2.00161	2.15822	1.78514
430	2.26361	1.93748	2.5377	2.12263	2.2447	1.87302	1.91361	1.58281
435	2.41092	2.06357	2.4513	2.05035	1.84581	1.54018	1.76491	1.45982
440	2.36833	2.02712	2.0851	1.74405	1.59452	1.3305	1.77584	1.46886
445	2.05156	1.75598	1.74498	1.45956	1.61161	1.34476	1.9432	1.60729
450	1.74304	1.49192	1.61878	1.35401	1.68924	1.40954	2.13864	1.76894
455	1.55776	1.33333	1.55135	1.29761	1.72763	1.44156	2.36816	1.95879
460	1.44012	1.23264	1.53218	1.28157	1.84767	1.54173	2.36236	1.95399
465	1.40211	1.20011	1.56855	1.31199	1.94101	1.61962	2.35263	1.94594
470	1.39494	1.19397	1.658	1.38681	2.02388	1.68877	2.28133	1.88697
475	1.40556	1.20306	1.69865	1.42081	2.01244	1.67922	2.09592	1.73361
480	1.41468	1.21086	1.68019	1.40537	1.95717	1.6331	1.91602	1.5848
485	1.4208	1.2161	1.73588	1.45195	1.87416	1.56383	1.77113	1.46496
490	1.4456	1.23733	1.69294	1.41604	1.74902	1.45941	1.571	1.29943
495	1.43398	1.22739	1.68174	1.40667	1.6846	1.40566	1.45503	1.2035
500	1.43959	1.23219	1.66542	1.39301	1.60245	1.33712	1.30433	1.07885
505	1.46893	1.2573	1.67748	1.40311	1.47408	1.23	1.20999	1.00082
510	1.4382	1.23099	1.60143	1.3395	1.41052	1.17696	1.24332	1.02839
515	1.4462	1.23785	1.57503	1.31741	1.30426	1.0883	0.96364	0.79706
520	1.38177	1.1827	1.42027	1.18796	1.07054	0.89328	0.83716	0.69244
525	1.3935	1.19274	1.33536	1.11694	0.97618	0.81455	0.71622	0.59241
530	1.32522	1.13429	1.13945	0.95308	0.82588	0.68913	0.50876	0.42082
535	1.23007	1.05285	1.05624	0.88348	0.68857	0.57456	0.53065	0.43892
540	1.04663	0.89584	0.82084	0.68658	0.50776	0.42368	0.40931	0.33856
545	0.8515	0.72883	0.67661	0.56594	0.4309	0.35955	0.36324	0.30045
550	0.70959	0.60735	0.55458	0.46387	0.31551	0.26327	0.43902	0.36313
555	0.56166	0.48074	0.42854	0.35845	0.31273	0.26095	0.45265	0.3744
560	0.48718	0.41699	0.39171	0.32764	0.27732	0.2314	0.4807	0.3976
565	0.36949	0.31625	0.3319	0.27762	0.29161	0.24333	1.06268	0.87898
570	0.37107	0.31761	0.28133	0.23532	0.39669	0.331	1.71814	1.42113
575	0.21268	0.18204	0.32559	0.27233	2.1752	1.81503	1.8621	1.54021
580	0.20424	0.17481	0.54093	0.45245	2.61034	2.17811	1.28974	1.06679
585	0.23369	0.20002	1.01324	0.84751	2.11483	1.76465	0.9441	0.7809
590	0.316	0.27047	1.699	1.4211	1.44088	1.2023	0.7309	0.60455
595	0.53172	0.45511	1.99266	1.66673	1.00148	0.83565	0.60616	0.50138
600	0.94631	0.80997	1.5988	1.33729	0.74431	0.62107	0.50539	0.41803
605	1.27644	1.09254	1.11383	0.93165	0.6081	0.50741	0.44806	0.37061
610	1.19493	1.02278	0.80718	0.67516	0.5136	0.42856	0.40923	0.33849
615	0.88808	0.76013	0.62199	0.52025	0.45687	0.38122	0.37155	0.30732
620	0.62377	0.5339	0.49	0.40985	0.39595	0.33039	0.32946	0.27251
625	0.45496	0.38941	0.38797	0.32451	0.33885	0.28274	0.29031	0.24013
630	0.34115	0.292	0.31476	0.26328	0.29195	0.2436	0.24641	0.20381
635	0.26494	0.22677	0.26342	0.22034	0.25302	0.21113	0.21622	0.17884
640	0.21589	0.18479	0.22286	0.18641	0.22218	0.18539	0.18098	0.1497
645	0.17577	0.15045	0.1924	0.16093	0.18825	0.15708	0.15488	0.12811
650	0.14835	0.12698	0.16892	0.14129	0.16586	0.1384	0.13356	0.11047
655	0.12975	0.11105	0.14518	0.12143	0.13938	0.1163	0.11299	0.09345
660	0.10923	0.09349	0.12802	0.10708	0.11666	0.09734	0.09207	0.07616
665	0.09987	0.08548	0.11357	0.09499	0.10893	0.0909	0.08197	0.0678
670	0.09381	0.0803	0.10356	0.08662	0.09758	0.08142	0.07908	0.06541
675	0.08547	0.07316	0.09116	0.07625	0.0864	0.0721	0.07136	0.05902
680	0.07465	0.06389	0.08254	0.06904	0.07286	0.06079	0.05913	0.04891
685	0.05941	0.05085	0.06828	0.05711	0.06227	0.05196	0.05263	0.04353
690	0.05068	0.04338	0.05022	0.042	0.04757	0.03969	0.04387	0.03629
695	0.04072	0.03485	0.04432	0.03707	0.03598	0.03002	0.0383	0.03168
700	0.03579	0.03063	0.03298	0.02759	0.02886	0.02408	0.03634	0.03005
705	0.02606	0.02231	0.02976	0.02489	0.02837	0.02368	0.03005	0.02485
710	0.02582	0.0221	0.02509	0.02098	0.02513	0.02097	0.03603	0.0298
715	0.02395	0.0205	0.02519	0.02107	0.02607	0.02175	0.03996	0.03305
720	0.02294	0.01963	0.02395	0.02003	0.02381	0.01987	0.05014	0.04148
725	0.02243	0.0192	0.01983	0.01659	0.0269	0.02245	0.05468	0.04523
730	0.02293	0.01963	0.02176	0.0182	0.03127	0.0261	0.04838	0.04002
735	0.0238	0.02037	0.02346	0.01963	0.03803	0.03173	0.03542	0.02929
740	0.02191	0.01875	0.0254	0.02124	0.04778	0.03987	0.02884	0.02386
745	0.02138	0.0183	0.0294	0.02459	0.0628	0.0524	0.02187	0.01809
750	0.02443	0.02091	0.03198	0.02675	0.07304	0.06094	0.0177	0.01464
755	0.02463	0.02108	0.03887	0.03251	0.06642	0.05542	0.01537	0.01272
760	0.0292	0.02499	0.05259	0.04398	0.04881	0.04073	0.01684	0.01393
765	0.0316	0.02705	0.07006	0.0586	0.03399	0.02836	0.01563	0.01293
770	0.03526	0.03018	0.10382	0.08684	0.0246	0.02052	0.01502	0.01243
775	0.04784	0.04095	0.12593	0.10533	0.02116	0.01766	0.0136	0.01125
780	0.06248	0.05348	0.11075	0.09264	0.01922	0.01604	0.01339	0.01108
785	0.0909	0.07781	0.07603	0.06359	0.015	0.01252	0.01401	0.01159
790	0.12995	0.11123	0.05013	0.04193	0.01613	0.01346	0.01252	0.01036
795	0.16478	0.14104	0.03205	0.02681	0.01471	0.01228	0.01533	0.01268
800	0.13965	0.11953	0.02444	0.02045	0.01603	0.01337	0.01568	0.01297
805	0.09491	0.08124	0.02132	0.01783	0.01532	0.01279	0.01791	0.01481
810	0.06056	0.05183	0.01834	0.01534	0.01927	0.01608	0.02159	0.01786
815	0.04191	0.03587	0.01691	0.01414	0.01871	0.01561	0.01955	0.01617
820	0.02948	0.02524	0.01738	0.01453	0.01697	0.01416	0.02109	0.01744
825	0.02623	0.02245	0.01839	0.01538	0.0227	0.01895	0.02115	0.0175
830	0.02211	0.01892	0.01767	0.01478	0.02296	0.01916	0.02218	0.01835
835	0.01817	0.01555	0.01772	0.01482	0.02093	0.01746	0.02633	0.02178
840	0.01858	0.0159	0.01699	0.01421	0.0216	0.01803	0.02679	0.02216
845	0.02039	0.01745	0.02015	0.01686	0.02266	0.01891	0.02927	0.02421
850	0.02013	0.01723	0.0185	0.01548	0.02579	0.02152	0.02726	0.02255
855	0.01772	0.01517	0.02245	0.01878	0.02521	0.02104	0.0292	0.02415
860	0.01915	0.01639	0.01994	0.01668	0.02711	0.02262	0.03044	0.02518
865	0.01743	0.01492	0.02396	0.02004	0.02937	0.02451	0.03304	0.02733
870	0.02125	0.01819	0.02278	0.01906	0.02974	0.02482	0.02986	0.0247
875	0.02099	0.01797	0.02393	0.02002	0.03307	0.0276	0.03072	0.02541
880	0.02033	0.0174	0.0252	0.02108	0.03108	0.02594	0.03447	0.02851
885	0.02153	0.01843	0.02723	0.02278	0.0345	0.02879	0.03207	0.02653
890	0.02276	0.01948	0.02845	0.02379	0.03503	0.02923	0.03217	0.02661
895	0.02292	0.01962	0.02814	0.02354	0.03588	0.02994	0.03378	0.02794
900	0.02446	0.02093	0.02951	0.02469	0.03488	0.02911	0.03611	0.02987
905	0.02532	0.02167	0.03195	0.02672	0.03657	0.03052	0.03604	0.02981
910	0.02554	0.02186	0.03237	0.02708	0.03786	0.03159	0.03434	0.02841
915	0.02534	0.02169	0.03217	0.02691	0.03812	0.03181	0.03608	0.02985
920	0.02676	0.02291	0.03257	0.02724	0.03661	0.03055	0.03557	0.02942
925	0.02598	0.02224	0.03122	0.02611	0.03748	0.03127	0.03831	0.03169
930	0.02594	0.02221	0.03346	0.02799	0.03692	0.03081	0.03693	0.03055
935	0.02817	0.02411	0.033	0.0276	0.03823	0.0319	0.03856	0.0319
940	0.02652	0.0227	0.0334	0.02794	0.03738	0.03119	0.04026	0.0333
945	0.02753	0.02356	0.03391	0.02836	0.03969	0.03311	0.03908	0.03232
950	0.02955	0.02529	0.03293	0.02754	0.03871	0.0323	0.04053	0.03352
955	0.02948	0.02523	0.03357	0.02808	0.03873	0.03232	0.04152	0.03434
960	0.02885	0.0247	0.03387	0.02833	0.03957	0.03302	0.04289	0.03547
965	0.02842	0.02432	0.03402	0.02846	0.04096	0.03418	0.04328	0.0358
970	0.02804	0.024	0.03349	0.02802	0.04122	0.0344	0.04378	0.03621
975	0.02919	0.02498	0.03312	0.02771	0.04239	0.03537	0.04611	0.03814
980	0.0277	0.02371	0.03313	0.02771	0.04224	0.03524	0.04654	0.03849
985	0.02775	0.02375	0.03433	0.02872	0.04366	0.03643	0.04964	0.04106
990	0.02878	0.02463	0.03438	0.02875	0.045	0.03755	0.0534	0.04417
995	0.02946	0.02521	0.03599	0.0301	0.04633	0.03866	0.05512	0.04559
1000	0.02948	0.02524	0.03553	0.02971	0.04659	0.03888	0.05853	0.04841
1005	0.02921	0.025	0.03716	0.03108	0.04769	0.03979	0.06348	0.0525
1010	0.02951	0.02526	0.03731	0.03121	0.04918	0.04104	0.06801	0.05625
1015	0.02932	0.0251	0.03691	0.03087	0.05148	0.04296	0.07447	0.0616
1020	0.03045	0.02606	0.03868	0.03235	0.05388	0.04496	0.08231	0.06808
1025	0.0307	0.02628	0.03889	0.03253	0.05587	0.04662	0.09309	0.077
1030	0.0326	0.0279	0.04327	0.03619	0.06465	0.05394	0.11465	0.09483
1035	0.03161	0.02706	0.04272	0.03573	0.06413	0.05351	0.12733	0.10532
1040	0.03187	0.02728	0.04339	0.03629	0.06882	0.05743	0.15373	0.12716
1045	0.03223	0.02759	0.0442	0.03697	0.07377	0.06156	0.19062	0.15767
1050	0.03401	0.02911	0.04633	0.03875	0.08154	0.06804	0.24823	0.20532
1055	0.03439	0.02943	0.04952	0.04142	0.08983	0.07496	0.33948	0.28079
1060	0.0351	0.03004	0.05232	0.04376	0.10263	0.08564	0.49416	0.40874
1065	0.03639	0.03115	0.05611	0.04693	0.11663	0.09732	0.74772	0.61846
1070	0.0384	0.03287	0.0593	0.0496	0.13834	0.11543	1.08551	0.89786
1075	0.03959	0.03388	0.06489	0.05428	0.16681	0.13919	1.27794	1.05703
1080	0.04161	0.03562	0.0711	0.05947	0.20819	0.17372	1.11234	0.92005
1085	0.04485	0.03839	0.07846	0.06563	0.27055	0.22575	0.7671	0.6345
1090	0.04706	0.04028	0.08649	0.07235	0.36648	0.3058	0.49139	0.40644
1095	0.04986	0.04268	0.09971	0.0834	0.5141	0.42898	0.32305	0.26721
1100	0.05354	0.04582	0.11467	0.09592	0.7183	0.59936	0.22477	0.18592
1105	0.05972	0.05112	0.13447	0.11247	0.91462	0.76318	0.16375	0.13544
1110	0.06561	0.05615	0.16334	0.13663	0.96264	0.80324	0.12405	0.10261
1115	0.07274	0.06226	0.2034	0.17014	0.81355	0.67885	0.09599	0.0794
1120	0.083	0.07105	0.25866	0.21635	0.58754	0.49025	0.07746	0.06407
1125	0.095	0.08131	0.34065	0.28493	0.4041	0.33719	0.06411	0.05303
1130	0.10946	0.09369	0.45166	0.37779	0.28276	0.23594	0.05318	0.04399
1135	0.13082	0.11198	0.57738	0.48295	0.20269	0.16913	0.04393	0.03633
1140	0.17687	0.15139	0.74562	0.62367	0.16829	0.14043	0.04225	0.03495
1145	0.19871	0.17008	0.68302	0.5713	0.11853	0.0989	0.03252	0.02689
1150	0.24906	0.21318	0.58502	0.48933	0.09418	0.07858	0.02962	0.0245
1155	0.31308	0.26798	0.44766	0.37444	0.07649	0.06382	0.02596	0.02147
1160	0.38101	0.32612	0.32878	0.275	0.06296	0.05254	0.0222	0.01836
1165	0.43092	0.36883	0.24226	0.20264	0.05269	0.04397	0.02033	0.01682
1170	0.43277	0.37042	0.18005	0.1506	0.0444	0.03704	0.01762	0.01457
1175	0.38594	0.33033	0.13791	0.11535	0.03785	0.03158	0.01697	0.01403
1180	0.31101	0.26621	0.10771	0.09009	0.03336	0.02784	0.01452	0.01201
1185	0.23996	0.20538	0.08654	0.07238	0.02821	0.02354	0.01298	0.01074
1190	0.18123	0.15512	0.06964	0.05825	0.02572	0.02146	0.01184	0.00979
1195	0.13881	0.11881	0.05762	0.04819	0.02198	0.01834	0.01149	0.0095
1200	0.10731	0.09185	0.04781	0.03999	0.02012	0.01679	0.00964	0.00798
1205	0.08499	0.07274	0.03932	0.03288	0.01791	0.01495	0.00886	0.00733
1210	0.06809	0.05828	0.03358	0.02809	0.01602	0.01337	0.00906	0.00749
1215	0.05452	0.04666	0.02867	0.02398	0.0147	0.01227	0.00737	0.00609
1220	0.04558	0.03901	0.02577	0.02156	0.01283	0.01071	0.00701	0.0058
1225	0.03742	0.03203	0.02206	0.01845	0.01174	0.00979	0.00683	0.00565
1230	0.03236	0.0277	0.01874	0.01567	0.01076	0.00898	0.0066	0.00546
1235	0.02729	0.02336	0.01734	0.01451	0.00995	0.0083	0.00572	0.00473
1240	0.02363	0.02023	0.0147	0.0123	0.009	0.00751	0.00543	0.00449
1245	0.02002	0.01713	0.01352	0.01131	0.00847	0.00706	0.004	0.00331
1250	0.01711	0.01464	0.01251	0.01046	0.00736	0.00614	0.00448	0.0037
1255	0.01544	0.01322	0.01113	0.00931	0.00685	0.00571	0.00325	0.00269
1260	0.01281	0.01096	0.00988	0.00826	0.00626	0.00522	0.0036	0.00297
1265	0.01163	0.00996	0.00875	0.00732	0.0056	0.00467	0.00315	0.00261
1270	0.01098	0.0094	0.00754	0.00631	0.00522	0.00436	0.00103	0.000850449
1275	0.00901	0.00771	0.00703	0.00588	0.00506	0.00422	0.000862749	0.000713609
1280	0.00835	0.00715	0.00682	0.00571	0.00444	0.0037	0.00105	0.000867361
1285	0.00701	0.006	0.0059	0.00493	0.00387	0.00323	0.000775461	0.000641411
1290	0.00723	0.00619	0.00486	0.00407	0.0035	0.00292	0.000346495	0.000286598
1295	0.00607	0.0052	0.00438	0.00366	0.00304	0.00254	0.000619413	0.000512338
1300	0.00515	0.00441	0.00389	0.00325	0.00287	0.0024	0.00075779	0.000626794
1305	0.00518	0.00444	0.00362	0.00303	0.00245	0.00204	0.000279787	0.000231422
1310	0.00482	0.00412	0.00371	0.00311	0.00249	0.00208	0.000709375	0.000586748
1315	0.0034	0.00291	0.00303	0.00254	0.00167	0.00139	0.000402478	0.000332904
1320	0.0031	0.00265	0.00126	0.00106	0.00112	0.000930772	0.00044393	0.00036719
1325	0.00123	0.00105	0.00115	0.000961398	0.00205	0.00171	0.000574164	0.000474911
1330	0.00126	0.00108	0.000692027	0.000578837	0.000791499	0.000660442	0.000505112	0.000417795
1335	0.000597391	0.000511323	0.000427789	0.000357818	0.00128	0.00107	0.000481669	0.000398405
1340	0.000454432	0.00038896	0.000972528	0.000813458	0.000597929	0.000498923	0.000219004	0.000181145
1345	0.000797632	0.000682714	0.00069613	0.000582269	0.00112	0.000938324	8.70293e-05	7.19849e-05
1350	0.000784686	0.000671634	0.000640446	0.000535692	0.000466706	0.000389429	0.00049604	0.000410292
1355	0.000517898	0.000443283	0.000657749	0.000550165	0.000692621	0.000577936	0.000371638	0.000307395
1360	0.000975497	0.000834955	0.000494936	0.000413983	0.000129043	0.000107676	0.000555831	0.000459747
1365	0.000716758	0.000613492	0.000843925	0.00070589	0.00141	0.00118	0.000408959	0.000338264
1370	0.000296205	0.000253529	0.000148541	0.000124245	0.00125	0.00105	0.000307757	0.000254557
1375	0.000555842	0.00047576	0.000618548	0.000517376	0.00125	0.00104	0.000361107	0.000298684
1380	0.000402388	0.000344414	0.000476085	0.000398215	0.000764744	0.000638118	0.000375024	0.000310195
1385	0.000428254	0.000366554	0.0001798	0.000150391	0.00023219	0.000193744	0.000560968	0.000463996
1390	0.00068026	0.000582253	0.00041914	0.000350584	0.00109	0.000909949	0.000467044	0.000386308
1395	0.00050001	0.000427972	0.000396757	0.000331862	0.000262009	0.000218625	0.000540178	0.0004468
1400	0.00061697	0.000528081	0.000208636	0.000174511	0.000578809	0.00048297	0.000712664	0.000589468
1405	0.000135628	0.000116088	0.000297721	0.000249025	0.000885106	0.00073855	0.000359254	0.000297151
1410	0.00022204	0.00019005	0.000496959	0.000415675	0.000845768	0.000705726	0.000294781	0.000243823
1415	0.000274465	0.000234922	0.000416061	0.000348009	0.000571027	0.000476476	0.000533261	0.000441078
1420	0.000313025	0.000267926	0.00036864	0.000308344	0.0009308	0.000776678	0.000503685	0.000416615
1425	0.00042987	0.000367937	0.000453919	0.000379674	0.000670433	0.000559422	0.000435367	0.000360107
1430	0.000375742	0.000321607	0.000269801	0.000225672	0.000764353	0.000637791	0.000295488	0.000244408
1435	0.000431006	0.000368909	0.000375966	0.000314472	0.000859592	0.000717261	0.000301829	0.000249653
1440	0.000479405	0.000410335	0.000440959	0.000368834	0.000782009	0.000652524	0.000535205	0.000442686
1445	0.00020298	0.000173736	0.000328752	0.00027498	0.000615001	0.000513169	0.000371271	0.000307091
1450	0.00037172	0.000318165	0.000239583	0.000200396	0.000601406	0.000501825	0.000315092	0.000260623
1455	0.000370481	0.000317105	0.00037274	0.000311773	0.000694994	0.000579917	0.000343522	0.000284139
1460	0.000424887	0.000363673	0.000400419	0.000334925	0.000628465	0.000524404	0.000314821	0.000260399
1465	0.000456429	0.00039067	0.00036834	0.000308093	0.00062249	0.000519418	0.000323669	0.000267718
1470	0.000268247	0.0002296	0.000465057	0.000388991	0.000375411	0.00031325	0.00034129	0.000282293
1475	0.000381816	0.000326807	0.000322879	0.000270068	0.000497519	0.000415139	0.000368793	0.000305041
1480	0.00023282	0.000199277	0.000314321	0.00026291	0.000490744	0.000409486	0.000328028	0.000271323
1485	0.000459997	0.000393724	0.000351274	0.000293819	0.000669579	0.00055871	0.000526999	0.000435898
1490	0.000213742	0.000182947	0.000485281	0.000405907	0.000761584	0.00063548	0.000529256	0.000437765
1495	0.000400801	0.000343057	0.000407596	0.000340928	0.00074776	0.000623946	0.000300655	0.000248682
1500	0.000439039	0.000375785	0.000366435	0.0003065	0.000588018	0.000490654	0.000314641	0.00026025
1505	0.000303826	0.000260053	0.000308351	0.000257916	0.000653376	0.000545189	0.000367836	0.00030425
1510	0.00031676	0.000271124	0.000306356	0.000256247	0.000718868	0.000599838	0.000410628	0.000339644
1515	0.000330882	0.000283211	0.000391135	0.00032716	0.000577376	0.000481774	0.000552716	0.00045717
1520	0.000334593	0.000286388	0.000326933	0.000273458	0.000583822	0.000487153	0.000335736	0.000277699
1525	0.000458511	0.000392452	0.000370563	0.000309953	0.000550636	0.000459461	0.000480445	0.000397392
1530	0.000370412	0.000317045	0.000384309	0.00032145	0.000748675	0.000624709	0.000383744	0.000317408
1535	0.000345936	0.000296096	0.000236506	0.000197823	0.000759117	0.000633422	0.000392317	0.000324499
1540	0.000330712	0.000283065	0.000298133	0.000249369	0.000791549	0.000660484	0.000602867	0.000498652
1545	0.000328873	0.000281492	0.000365252	0.00030551	0.000370894	0.000309481	0.00054697	0.000452418
1550	0.000394289	0.000337483	0.000291807	0.000244078	0.000455363	0.000379964	0.000337767	0.000279379
1555	0.00029451	0.000252079	0.000377939	0.000316122	0.000743145	0.000620095	0.000332503	0.000275025
1560	0.000353089	0.000302219	0.000348642	0.000291617	0.000526424	0.000439258	0.000402777	0.00033315
1565	0.000494452	0.000423215	0.000310018	0.00025931	0.000655906	0.000547301	0.000418789	0.000346395
1570	0.00044215	0.000378448	0.000341725	0.000285831	0.000565284	0.000471684	0.000399261	0.000330243
1575	0.000417307	0.000357185	0.000547336	0.000457812	0.000641259	0.000535079	0.000364603	0.000301575
1580	0.000389302	0.000333214	0.000451843	0.000377938	0.000773285	0.000645244	0.000604876	0.000500313
1585	0.000392245	0.000335733	0.000392142	0.000328002	0.000666428	0.00055608	0.000397513	0.000328797
1590	0.000342561	0.000293207	0.000447776	0.000374537	0.000467657	0.000390222	0.000372674	0.000308252
1595	0.000522686	0.000447381	0.000451202	0.000377402	0.000760537	0.000634607	0.000475432	0.000393246
1600	0.000384197	0.000328845	0.000532405	0.000445323	0.000768578	0.000641317	0.000406035	0.000335845

## Sheet: e_LDR
Intensity (W/m2)	Current density (A/cm2)	Current density (A/cm2)	Intensity (W/m2)_fitted plot	Current density (A/cm2)_fitted plot	Intensity (W/m2)_fitted plot	Current density (A/cm2)_fitted plot
	wo-air	4.0 h	wo-air	wo-air	4.0 h	4.0 h
4.7038e-10	1.06838e-13	2.37594e-14	5e-06	6.81863e-14	5e-06	9.68557e-14
9.62933e-10	7.76852e-14	8.5082e-14	5.10298e-06	6.95847e-14	5.10268e-06	9.88188e-14
1.46475e-09	2.15978e-13	1.53596e-13	5.20808e-06	7.10117e-14	5.20747e-06	1.00822e-13
1.91727e-09	1.59251e-14	2.6556e-14	5.31535e-06	7.2468e-14	5.31441e-06	1.02865e-13
4.7038e-09	1.35457e-13	2.04817e-13	5.42483e-06	7.39542e-14	5.42355e-06	1.0495e-13
6.46766e-09	9.09036e-14	6.82496e-14	5.53656e-06	7.54709e-14	5.53493e-06	1.07077e-13
9.90503e-09	1.07058e-13	1.03787e-13	5.65059e-06	7.70186e-14	5.64859e-06	1.09247e-13
2.02709e-08	1.08904e-13	5.8489e-14	5.76697e-06	7.85981e-14	5.76459e-06	1.11462e-13
2.33637e-08	1.08125e-13	5.21058e-14	5.88575e-06	8.021e-14	5.88297e-06	1.13721e-13
6.22816e-08	5.96639e-14	6.40035e-14	6.00697e-06	8.18549e-14	6.00379e-06	1.16026e-13
1.2886e-07	3.59494e-14	1.80427e-13	6.13069e-06	8.35336e-14	6.12708e-06	1.18377e-13
1.54429e-07	4.3694e-14	6.64453e-14	6.25696e-06	8.52467e-14	6.25291e-06	1.20777e-13
1.57453e-07	8.94796e-14	6.98215e-14	6.38583e-06	8.6995e-14	6.38132e-06	1.23225e-13
3.17289e-07	3.63666e-14	9.43085e-14	6.51736e-06	8.8779e-14	6.51237e-06	1.25722e-13
6.19229e-07	4.7546e-14	1.16103e-13	6.65159e-06	9.05997e-14	6.64611e-06	1.2827e-13
7.41496e-07	6.53284e-14	6.83743e-14	6.78859e-06	9.24577e-14	6.78259e-06	1.3087e-13
1.38111e-06	1.10633e-13	1.29067e-13	6.9284e-06	9.43539e-14	6.92188e-06	1.33522e-13
2.69958e-06	5.71243e-14	2.39549e-13	7.0711e-06	9.62889e-14	7.06403e-06	1.36229e-13
6.26338e-06	9.79675e-14	1.66166e-13	7.21674e-06	9.82635e-14	7.20909e-06	1.3899e-13
7.47612e-06	1.70603e-13	1.58278e-13	7.36538e-06	1.00279e-13	7.35714e-06	1.41807e-13
7.13551e-06	1.44107e-13	2.70687e-13	7.51708e-06	1.02335e-13	7.50823e-06	1.44681e-13
1.45991e-05	1.04133e-13	2.34702e-13	7.6719e-06	1.04434e-13	7.66242e-06	1.47613e-13
3.19842e-05	6.58129e-13	5.53075e-13	7.82991e-06	1.06576e-13	7.81977e-06	1.50605e-13
4.44745e-05	4.34972e-13	6.97169e-13	7.99118e-06	1.08761e-13	7.98036e-06	1.53658e-13
7.61345e-05	9.90771e-13	1.35275e-12	8.15577e-06	1.10992e-13	8.14425e-06	1.56772e-13
0.000158299	1.94771e-12	2.84301e-12	8.32375e-06	1.13268e-13	8.3115e-06	1.5995e-13
0.000321498	4.12671e-12	5.76568e-12	8.49518e-06	1.15591e-13	8.48218e-06	1.63192e-13
0.000454169	5.92801e-12	8.28909e-12	8.67015e-06	1.17961e-13	8.65637e-06	1.66499e-13
0.00197	2.78485e-11	3.66791e-11	8.84872e-06	1.20381e-13	8.83414e-06	1.69874e-13
0.00408	5.75808e-11	7.56679e-11	9.03097e-06	1.22849e-13	9.01556e-06	1.73317e-13
0.00837	1.18244e-10	1.5423e-10	9.21698e-06	1.25369e-13	9.20071e-06	1.7683e-13
0.01175	1.69244e-10	2.2004e-10	9.40681e-06	1.2794e-13	9.38965e-06	1.80414e-13
0.03674	5.2998e-10	6.83172e-10	9.60056e-06	1.30564e-13	9.58248e-06	1.8407e-13
0.07638	1.10144e-09	1.41453e-09	9.79829e-06	1.33241e-13	9.77927e-06	1.87801e-13
0.15625	2.26396e-09	2.8996e-09	1.00001e-05	1.35974e-13	9.98009e-06	1.91607e-13
0.21546	3.16261e-09	4.0215e-09	1.02061e-05	1.38762e-13	1.0185e-05	1.95491e-13
0.37419	5.51983e-09	6.98139e-09	1.04163e-05	1.41608e-13	1.03942e-05	1.99453e-13
0.78464	1.15136e-08	1.45693e-08	1.06308e-05	1.44512e-13	1.06077e-05	2.03496e-13
1.65528	2.37746e-08	3.03882e-08	1.08498e-05	1.47476e-13	1.08255e-05	2.0762e-13
2.39243	3.36601e-08	4.34145e-08	1.10732e-05	1.505e-13	1.10478e-05	2.11828e-13
2.99751	4.33947e-08	5.55462e-08	1.13013e-05	1.53587e-13	1.12747e-05	2.16121e-13
6.23249	8.96209e-08	1.13763e-07	1.15341e-05	1.56736e-13	1.15062e-05	2.20502e-13
12.7544	1.81676e-07	2.27121e-07	1.17716e-05	1.59951e-13	1.17425e-05	2.24971e-13
17.805	2.52126e-07	3.1207e-07	1.20141e-05	1.63231e-13	1.19837e-05	2.29531e-13
55.597	7.58159e-07	8.77688e-07	1.22615e-05	1.66578e-13	1.22298e-05	2.34183e-13
115.724	1.50497e-06	1.59345e-06	1.2514e-05	1.69995e-13	1.24809e-05	2.38929e-13
237.693	2.90079e-06	2.66465e-06	1.27718e-05	1.73481e-13	1.27372e-05	2.43772e-13
331.186	3.90472e-06	3.2986e-06	1.30348e-05	1.77039e-13	1.29988e-05	2.48713e-13
576.7	6.32917e-06	4.58454e-06	1.33033e-05	1.80669e-13	1.32658e-05	2.53754e-13
1205.18	1.16294e-05	6.78596e-06	1.35773e-05	1.84374e-13	1.35382e-05	2.58897e-13
2500.24	2.06521e-05	9.87469e-06	1.38569e-05	1.88156e-13	1.38162e-05	2.64144e-13
			1.41423e-05	1.92014e-13	1.40999e-05	2.69498e-13
			1.44336e-05	1.95952e-13	1.43895e-05	2.7496e-13
			1.47309e-05	1.99971e-13	1.4685e-05	2.80533e-13
			1.50343e-05	2.04072e-13	1.49866e-05	2.86219e-13
			1.5344e-05	2.08257e-13	1.52943e-05	2.9202e-13
			1.566e-05	2.12528e-13	1.56084e-05	2.97939e-13
			1.59825e-05	2.16886e-13	1.5929e-05	3.03977e-13
			1.63117e-05	2.21334e-13	1.62561e-05	3.10138e-13
			1.66477e-05	2.25873e-13	1.65899e-05	3.16424e-13
			1.69905e-05	2.30505e-13	1.69306e-05	3.22838e-13
			1.73405e-05	2.35233e-13	1.72783e-05	3.29381e-13
			1.76976e-05	2.40057e-13	1.76331e-05	3.36057e-13
			1.80621e-05	2.4498e-13	1.79952e-05	3.42868e-13
			1.84341e-05	2.50004e-13	1.83648e-05	3.49817e-13
			1.88138e-05	2.55131e-13	1.87419e-05	3.56908e-13
			1.92013e-05	2.60363e-13	1.91268e-05	3.64141e-13
			1.95968e-05	2.65703e-13	1.95196e-05	3.71522e-13
			2.00004e-05	2.71152e-13	1.99205e-05	3.79052e-13
			2.04123e-05	2.76712e-13	2.03295e-05	3.86735e-13
			2.08328e-05	2.82387e-13	2.0747e-05	3.94573e-13
			2.12618e-05	2.88178e-13	2.11731e-05	4.0257e-13
			2.16997e-05	2.94088e-13	2.16079e-05	4.1073e-13
			2.21467e-05	3.00119e-13	2.20517e-05	4.19054e-13
			2.26028e-05	3.06274e-13	2.25045e-05	4.27548e-13
			2.30683e-05	3.12555e-13	2.29667e-05	4.36213e-13
			2.35435e-05	3.18965e-13	2.34383e-05	4.45055e-13
			2.40284e-05	3.25507e-13	2.39196e-05	4.54075e-13
			2.45233e-05	3.32182e-13	2.44109e-05	4.63278e-13
			2.50283e-05	3.38994e-13	2.49122e-05	4.72668e-13
			2.55438e-05	3.45946e-13	2.54238e-05	4.82248e-13
			2.60699e-05	3.53041e-13	2.59459e-05	4.92022e-13
			2.66069e-05	3.60281e-13	2.64787e-05	5.01995e-13
			2.71549e-05	3.6767e-13	2.70225e-05	5.12169e-13
			2.77142e-05	3.7521e-13	2.75774e-05	5.2255e-13
			2.8285e-05	3.82905e-13	2.81437e-05	5.33141e-13
			2.88675e-05	3.90757e-13	2.87217e-05	5.43947e-13
			2.94621e-05	3.98771e-13	2.93115e-05	5.54972e-13
			3.00689e-05	4.06949e-13	2.99135e-05	5.6622e-13
			3.06882e-05	4.15295e-13	3.05278e-05	5.77696e-13
			3.13203e-05	4.23812e-13	3.11547e-05	5.89405e-13
			3.19654e-05	4.32503e-13	3.17945e-05	6.01351e-13
			3.26237e-05	4.41373e-13	3.24474e-05	6.13539e-13
			3.32957e-05	4.50425e-13	3.31138e-05	6.25974e-13
			3.39814e-05	4.59662e-13	3.37938e-05	6.38662e-13
			3.46813e-05	4.69089e-13	3.44878e-05	6.51606e-13
			3.53956e-05	4.78709e-13	3.5196e-05	6.64813e-13
			3.61246e-05	4.88526e-13	3.59188e-05	6.78288e-13
			3.68687e-05	4.98545e-13	3.66565e-05	6.92035e-13
			3.7628e-05	5.08769e-13	3.74092e-05	7.06061e-13
			3.8403e-05	5.19203e-13	3.81775e-05	7.20372e-13
			3.9194e-05	5.2985e-13	3.89615e-05	7.34973e-13
			4.00012e-05	5.40716e-13	3.97616e-05	7.49869e-13
			4.08251e-05	5.51805e-13	4.05782e-05	7.65067e-13
			4.16659e-05	5.63122e-13	4.14115e-05	7.80574e-13
			4.25241e-05	5.7467e-13	4.22619e-05	7.96395e-13
			4.33999e-05	5.86456e-13	4.31298e-05	8.12536e-13
			4.42938e-05	5.98483e-13	4.40155e-05	8.29005e-13
			4.52061e-05	6.10756e-13	4.49194e-05	8.45807e-13
			4.61372e-05	6.23282e-13	4.58419e-05	8.6295e-13
			4.70874e-05	6.36064e-13	4.67833e-05	8.8044e-13
			4.80572e-05	6.49108e-13	4.77441e-05	8.98285e-13
			4.9047e-05	6.6242e-13	4.87245e-05	9.16492e-13
			5.00572e-05	6.76005e-13	4.97251e-05	9.35067e-13
			5.10882e-05	6.89868e-13	5.07463e-05	9.54019e-13
			5.21404e-05	7.04016e-13	5.17884e-05	9.73356e-13
			5.32143e-05	7.18454e-13	5.2852e-05	9.93084e-13
			5.43103e-05	7.33188e-13	5.39373e-05	1.01321e-12
			5.54289e-05	7.48224e-13	5.5045e-05	1.03375e-12
			5.65705e-05	7.63569e-13	5.61754e-05	1.0547e-12
			5.77357e-05	7.79228e-13	5.7329e-05	1.07608e-12
			5.89248e-05	7.95209e-13	5.85064e-05	1.09789e-12
			6.01384e-05	8.11517e-13	5.97078e-05	1.12014e-12
			6.13771e-05	8.28159e-13	6.0934e-05	1.14284e-12
			6.26412e-05	8.45143e-13	6.21854e-05	1.166e-12
			6.39314e-05	8.62475e-13	6.34624e-05	1.18964e-12
			6.52481e-05	8.80163e-13	6.47657e-05	1.21375e-12
			6.6592e-05	8.98213e-13	6.60957e-05	1.23835e-12
			6.79635e-05	9.16634e-13	6.74531e-05	1.26345e-12
			6.93633e-05	9.35432e-13	6.88383e-05	1.28906e-12
			7.07919e-05	9.54616e-13	7.0252e-05	1.31518e-12
			7.225e-05	9.74193e-13	7.16947e-05	1.34184e-12
			7.37381e-05	9.94172e-13	7.3167e-05	1.36904e-12
			7.52568e-05	1.01456e-12	7.46695e-05	1.39678e-12
			7.68068e-05	1.03537e-12	7.6203e-05	1.42509e-12
			7.83887e-05	1.0566e-12	7.77679e-05	1.45398e-12
			8.00032e-05	1.07827e-12	7.93649e-05	1.48345e-12
			8.1651e-05	1.10038e-12	8.09948e-05	1.51351e-12
			8.33327e-05	1.12295e-12	8.26581e-05	1.54419e-12
			8.5049e-05	1.14598e-12	8.43556e-05	1.57549e-12
			8.68007e-05	1.16948e-12	8.60879e-05	1.60742e-12
			8.85885e-05	1.19346e-12	8.78558e-05	1.64e-12
			9.04131e-05	1.21794e-12	8.966e-05	1.67324e-12
			9.22752e-05	1.24292e-12	9.15013e-05	1.70715e-12
			9.41758e-05	1.26841e-12	9.33804e-05	1.74175e-12
			9.61154e-05	1.29442e-12	9.5298e-05	1.77706e-12
			9.8095e-05	1.32096e-12	9.72551e-05	1.81307e-12
			0.000100115	1.34805e-12	9.92523e-05	1.84982e-12
			0.000102177	1.3757e-12	0.000101291	1.88731e-12
			0.000104282	1.40391e-12	0.000103371	1.92557e-12
			0.00010643	1.4327e-12	0.000105494	1.96459e-12
			0.000108622	1.46209e-12	0.00010766	2.00441e-12
			0.000110859	1.49207e-12	0.000109871	2.04504e-12
			0.000113142	1.52267e-12	0.000112127	2.08649e-12
			0.000115473	1.5539e-12	0.00011443	2.12878e-12
			0.000117851	1.58576e-12	0.00011678	2.17192e-12
			0.000120278	1.61828e-12	0.000119178	2.21594e-12
			0.000122755	1.65147e-12	0.000121625	2.26085e-12
			0.000125284	1.68534e-12	0.000124123	2.30668e-12
			0.000127864	1.7199e-12	0.000126672	2.35343e-12
			0.000130498	1.75518e-12	0.000129274	2.40113e-12
			0.000133185	1.79117e-12	0.000131928	2.4498e-12
			0.000135928	1.8279e-12	0.000134638	2.49945e-12
			0.000138728	1.86539e-12	0.000137403	2.55011e-12
			0.000141585	1.90365e-12	0.000140224	2.60179e-12
			0.000144501	1.94269e-12	0.000143104	2.65453e-12
			0.000147478	1.98253e-12	0.000146043	2.70833e-12
			0.000150515	2.02318e-12	0.000149042	2.76322e-12
			0.000153615	2.06467e-12	0.000152103	2.81923e-12
			0.000156779	2.10702e-12	0.000155226	2.87637e-12
			0.000160008	2.15023e-12	0.000158414	2.93467e-12
			0.000163304	2.19432e-12	0.000161667	2.99415e-12
			0.000166667	2.23933e-12	0.000164987	3.05483e-12
			0.0001701	2.28525e-12	0.000168375	3.11675e-12
			0.000173603	2.33212e-12	0.000171833	3.17992e-12
			0.000177179	2.37994e-12	0.000175362	3.24437e-12
			0.000180828	2.42875e-12	0.000178963	3.31013e-12
			0.000184552	2.47856e-12	0.000182638	3.37722e-12
			0.000188353	2.52939e-12	0.000186389	3.44567e-12
			0.000192233	2.58126e-12	0.000190217	3.5155e-12
			0.000196192	2.6342e-12	0.000194123	3.58676e-12
			0.000200233	2.68822e-12	0.00019811	3.65945e-12
			0.000204357	2.74335e-12	0.000202178	3.73362e-12
			0.000208566	2.79961e-12	0.00020633	3.8093e-12
			0.000212862	2.85702e-12	0.000210567	3.8865e-12
			0.000217246	2.91562e-12	0.000214891	3.96528e-12
			0.00022172	2.97541e-12	0.000219304	4.04565e-12
			0.000226287	3.03643e-12	0.000223808	4.12764e-12
			0.000230947	3.0987e-12	0.000228404	4.2113e-12
			0.000235704	3.16225e-12	0.000233095	4.29666e-12
			0.000240559	3.2271e-12	0.000237882	4.38374e-12
			0.000245513	3.29328e-12	0.000242767	4.47259e-12
			0.00025057	3.36082e-12	0.000247752	4.56324e-12
			0.000255731	3.42974e-12	0.00025284	4.65573e-12
			0.000260998	3.50008e-12	0.000258032	4.7501e-12
			0.000266373	3.57186e-12	0.000263331	4.84637e-12
			0.00027186	3.64511e-12	0.000268739	4.9446e-12
			0.000277459	3.71986e-12	0.000274258	5.04482e-12
			0.000283173	3.79615e-12	0.00027989	5.14706e-12
			0.000289006	3.874e-12	0.000285638	5.25139e-12
			0.000294958	3.95345e-12	0.000291504	5.35782e-12
			0.000301033	4.03453e-12	0.00029749	5.46641e-12
			0.000307233	4.11727e-12	0.0003036	5.57721e-12
			0.000313561	4.2017e-12	0.000309834	5.69025e-12
			0.000320019	4.28787e-12	0.000316197	5.80558e-12
			0.000326611	4.37581e-12	0.000322691	5.92325e-12
			0.000333337	4.46555e-12	0.000329317	6.0433e-12
			0.000340203	4.55713e-12	0.00033608	6.16579e-12
			0.00034721	4.65058e-12	0.000342982	6.29075e-12
			0.000354361	4.74596e-12	0.000350026	6.41826e-12
			0.00036166	4.84329e-12	0.000357214	6.54834e-12
			0.000369108	4.94261e-12	0.00036455	6.68106e-12
			0.000376711	5.04398e-12	0.000372036	6.81648e-12
			0.000384469	5.14742e-12	0.000379676	6.95463e-12
			0.000392388	5.25298e-12	0.000387473	7.09559e-12
			0.00040047	5.36071e-12	0.00039543	7.23941e-12
			0.000408718	5.47065e-12	0.000403551	7.38614e-12
			0.000417136	5.58284e-12	0.000411838	7.53584e-12
			0.000425727	5.69733e-12	0.000420296	7.68858e-12
			0.000434496	5.81417e-12	0.000428927	7.84441e-12
			0.000443445	5.93341e-12	0.000437736	8.0034e-12
			0.000452578	6.05509e-12	0.000446725	8.16561e-12
			0.000461899	6.17927e-12	0.000455899	8.33112e-12
			0.000471413	6.30599e-12	0.000465261	8.49997e-12
			0.000481122	6.43531e-12	0.000474816	8.67225e-12
			0.000491031	6.56729e-12	0.000484567	8.84802e-12
			0.000501145	6.70197e-12	0.000494518	9.02735e-12
			0.000511466	6.83941e-12	0.000504674	9.21032e-12
			0.000522001	6.97968e-12	0.000515038	9.397e-12
			0.000532752	7.12282e-12	0.000525614	9.58745e-12
			0.000543725	7.26889e-12	0.000536408	9.78177e-12
			0.000554923	7.41796e-12	0.000547424	9.98003e-12
			0.000566353	7.57009e-12	0.000558666	1.01823e-11
			0.000578017	7.72533e-12	0.000570139	1.03887e-11
			0.000589922	7.88376e-12	0.000581847	1.05992e-11
			0.000602072	8.04544e-12	0.000593796	1.08141e-11
			0.000614473	8.21044e-12	0.000605991	1.10333e-11
			0.000627129	8.37882e-12	0.000618435	1.12569e-11
			0.000640045	8.55065e-12	0.000631136	1.1485e-11
			0.000653228	8.72601e-12	0.000644097	1.17178e-11
			0.000666682	8.90496e-12	0.000657324	1.19553e-11
			0.000680413	9.08758e-12	0.000670823	1.21976e-11
			0.000694427	9.27395e-12	0.000684599	1.24448e-11
			0.000708729	9.46414e-12	0.000698658	1.26971e-11
			0.000723326	9.65823e-12	0.000713005	1.29544e-11
			0.000738224	9.8563e-12	0.000727648	1.3217e-11
			0.000753429	1.00584e-11	0.000742591	1.34849e-11
			0.000768947	1.02647e-11	0.000757841	1.37582e-11
			0.000784784	1.04752e-11	0.000773404	1.4037e-11
			0.000800948	1.069e-11	0.000789287	1.43215e-11
			0.000817444	1.09093e-11	0.000805495	1.46118e-11
			0.00083428	1.1133e-11	0.000822037	1.4908e-11
			0.000851463	1.13613e-11	0.000838919	1.52101e-11
			0.000869	1.15943e-11	0.000856147	1.55184e-11
			0.000886898	1.18321e-11	0.000873729	1.58329e-11
			0.000905165	1.20747e-11	0.000891672	1.61538e-11
			0.000923808	1.23224e-11	0.000909983	1.64812e-11
			0.000942835	1.25751e-11	0.000928671	1.68153e-11
			0.000962254	1.2833e-11	0.000947742	1.71561e-11
			0.000982073	1.30961e-11	0.000967205	1.75038e-11
			0.001	1.33647e-11	0.000987067	1.78586e-11
			0.00102	1.36388e-11	0.00101	1.82205e-11
			0.00104	1.39185e-11	0.00103	1.85898e-11
			0.00107	1.42039e-11	0.00105	1.89666e-11
			0.00109	1.44952e-11	0.00107	1.9351e-11
			0.00111	1.47925e-11	0.00109	1.97432e-11
			0.00113	1.50959e-11	0.00112	2.01434e-11
			0.00116	1.54055e-11	0.00114	2.05517e-11
			0.00118	1.57214e-11	0.00116	2.09682e-11
			0.0012	1.60438e-11	0.00119	2.13932e-11
			0.00123	1.63728e-11	0.00121	2.18268e-11
			0.00125	1.67086e-11	0.00123	2.22692e-11
			0.00128	1.70513e-11	0.00126	2.27206e-11
			0.00131	1.7401e-11	0.00129	2.31811e-11
			0.00133	1.77578e-11	0.00131	2.36509e-11
			0.00136	1.8122e-11	0.00134	2.41302e-11
			0.00139	1.84936e-11	0.00137	2.46193e-11
			0.00142	1.88729e-11	0.00139	2.51183e-11
			0.00145	1.92599e-11	0.00142	2.56274e-11
			0.00148	1.96549e-11	0.00145	2.61468e-11
			0.00151	2.0058e-11	0.00148	2.66768e-11
			0.00154	2.04694e-11	0.00151	2.72175e-11
			0.00157	2.08891e-11	0.00154	2.77691e-11
			0.0016	2.13175e-11	0.00158	2.83319e-11
			0.00163	2.17547e-11	0.00161	2.89062e-11
			0.00167	2.22009e-11	0.00164	2.9492e-11
			0.0017	2.26562e-11	0.00167	3.00898e-11
			0.00174	2.31208e-11	0.00171	3.06997e-11
			0.00177	2.35949e-11	0.00174	3.13219e-11
			0.00181	2.40788e-11	0.00178	3.19567e-11
			0.00185	2.45726e-11	0.00182	3.26044e-11
			0.00189	2.50766e-11	0.00185	3.32653e-11
			0.00192	2.55908e-11	0.00189	3.39395e-11
			0.00196	2.61157e-11	0.00193	3.46274e-11
			0.002	2.66512e-11	0.00197	3.53292e-11
			0.00205	2.71978e-11	0.00201	3.60453e-11
			0.00209	2.77556e-11	0.00205	3.67758e-11
			0.00213	2.83248e-11	0.00209	3.75212e-11
			0.00217	2.89057e-11	0.00214	3.82817e-11
			0.00222	2.94985e-11	0.00218	3.90576e-11
			0.00227	3.01034e-11	0.00223	3.98492e-11
			0.00231	3.07208e-11	0.00227	4.06569e-11
			0.00236	3.13508e-11	0.00232	4.14809e-11
			0.00241	3.19937e-11	0.00237	4.23216e-11
			0.00246	3.26499e-11	0.00241	4.31794e-11
			0.00251	3.33194e-11	0.00246	4.40546e-11
			0.00256	3.40028e-11	0.00251	4.49475e-11
			0.00261	3.47001e-11	0.00257	4.58585e-11
			0.00267	3.54117e-11	0.00262	4.6788e-11
			0.00272	3.61379e-11	0.00267	4.77363e-11
			0.00278	3.6879e-11	0.00273	4.87038e-11
			0.00283	3.76354e-11	0.00278	4.96909e-11
			0.00289	3.84072e-11	0.00284	5.06981e-11
			0.00295	3.91948e-11	0.0029	5.17256e-11
			0.00301	3.99986e-11	0.00296	5.2774e-11
			0.00308	4.08189e-11	0.00302	5.38436e-11
			0.00314	4.1656e-11	0.00308	5.49349e-11
			0.0032	4.25103e-11	0.00314	5.60484e-11
			0.00327	4.33821e-11	0.00321	5.71844e-11
			0.00334	4.42718e-11	0.00328	5.83434e-11
			0.00341	4.51797e-11	0.00334	5.95259e-11
			0.00348	4.61063e-11	0.00341	6.07324e-11
			0.00355	4.70518e-11	0.00348	6.19633e-11
			0.00362	4.80168e-11	0.00355	6.32192e-11
			0.0037	4.90015e-11	0.00363	6.45005e-11
			0.00377	5.00064e-11	0.0037	6.58078e-11
			0.00385	5.10319e-11	0.00378	6.71416e-11
			0.00393	5.20785e-11	0.00385	6.85025e-11
			0.00401	5.31465e-11	0.00393	6.98909e-11
			0.00409	5.42364e-11	0.00401	7.13074e-11
			0.00418	5.53487e-11	0.0041	7.27527e-11
			0.00426	5.64838e-11	0.00418	7.42273e-11
			0.00435	5.76422e-11	0.00427	7.57317e-11
			0.00444	5.88243e-11	0.00435	7.72666e-11
			0.00453	6.00307e-11	0.00444	7.88327e-11
			0.00462	6.12618e-11	0.00453	8.04305e-11
			0.00472	6.25181e-11	0.00463	8.20606e-11
			0.00482	6.38002e-11	0.00472	8.37239e-11
			0.00492	6.51086e-11	0.00482	8.54208e-11
			0.00502	6.64439e-11	0.00492	8.71521e-11
			0.00512	6.78065e-11	0.00502	8.89185e-11
			0.00523	6.91971e-11	0.00512	9.07207e-11
			0.00533	7.06162e-11	0.00523	9.25595e-11
			0.00544	7.20644e-11	0.00533	9.44355e-11
			0.00556	7.35423e-11	0.00544	9.63495e-11
			0.00567	7.50505e-11	0.00556	9.83023e-11
			0.00579	7.65896e-11	0.00567	1.00295e-10
			0.00591	7.81603e-11	0.00579	1.02328e-10
			0.00603	7.97632e-11	0.00591	1.04401e-10
			0.00615	8.1399e-11	0.00603	1.06518e-10
			0.00628	8.30683e-11	0.00615	1.08676e-10
			0.00641	8.47719e-11	0.00628	1.10879e-10
			0.00654	8.65104e-11	0.00641	1.13126e-10
			0.00667	8.82845e-11	0.00654	1.15419e-10
			0.00681	9.00951e-11	0.00667	1.17759e-10
			0.00695	9.19427e-11	0.00681	1.20145e-10
			0.0071	9.38283e-11	0.00695	1.2258e-10
			0.00724	9.57525e-11	0.00709	1.25065e-10
			0.00739	9.77162e-11	0.00724	1.276e-10
			0.00754	9.97202e-11	0.00739	1.30186e-10
			0.0077	1.01765e-10	0.00754	1.32825e-10
			0.00786	1.03852e-10	0.00769	1.35517e-10
			0.00802	1.05982e-10	0.00785	1.38263e-10
			0.00818	1.08155e-10	0.00801	1.41066e-10
			0.00835	1.10374e-10	0.00818	1.43925e-10
			0.00852	1.12637e-10	0.00834	1.46842e-10
			0.0087	1.14947e-10	0.00851	1.49818e-10
			0.00888	1.17304e-10	0.00869	1.52855e-10
			0.00906	1.1971e-10	0.00887	1.55953e-10
			0.00925	1.22165e-10	0.00905	1.59114e-10
			0.00944	1.2467e-10	0.00924	1.62339e-10
			0.00963	1.27227e-10	0.00943	1.65629e-10
			0.00983	1.29836e-10	0.00962	1.68986e-10
			0.01003	1.32499e-10	0.00982	1.72411e-10
			0.01024	1.35216e-10	0.01002	1.75905e-10
			0.01045	1.37989e-10	0.01022	1.79471e-10
			0.01067	1.40819e-10	0.01043	1.83108e-10
			0.01089	1.43707e-10	0.01065	1.86819e-10
			0.01111	1.46654e-10	0.01087	1.90606e-10
			0.01134	1.49662e-10	0.01109	1.94469e-10
			0.01157	1.52731e-10	0.01132	1.98411e-10
			0.01181	1.55863e-10	0.01155	2.02432e-10
			0.01206	1.5906e-10	0.01179	2.06535e-10
			0.0123	1.62322e-10	0.01203	2.10721e-10
			0.01256	1.65651e-10	0.01228	2.14992e-10
			0.01282	1.69048e-10	0.01253	2.19349e-10
			0.01308	1.72515e-10	0.01279	2.23795e-10
			0.01335	1.76052e-10	0.01305	2.28331e-10
			0.01362	1.79663e-10	0.01332	2.32959e-10
			0.0139	1.83347e-10	0.01359	2.37681e-10
			0.01419	1.87107e-10	0.01387	2.42498e-10
			0.01448	1.90945e-10	0.01415	2.47413e-10
			0.01478	1.94861e-10	0.01444	2.52427e-10
			0.01509	1.98857e-10	0.01474	2.57544e-10
			0.0154	2.02935e-10	0.01504	2.62764e-10
			0.01571	2.07097e-10	0.01535	2.68089e-10
			0.01604	2.11344e-10	0.01567	2.73523e-10
			0.01637	2.15678e-10	0.01599	2.79067e-10
			0.0167	2.20101e-10	0.01632	2.84723e-10
			0.01705	2.24615e-10	0.01665	2.90494e-10
			0.0174	2.29221e-10	0.01699	2.96381e-10
			0.01776	2.33922e-10	0.01734	3.02389e-10
			0.01812	2.3872e-10	0.0177	3.08517e-10
			0.0185	2.43615e-10	0.01806	3.1477e-10
			0.01888	2.48611e-10	0.01843	3.2115e-10
			0.01927	2.5371e-10	0.01881	3.27659e-10
			0.01966	2.58913e-10	0.0192	3.343e-10
			0.02007	2.64223e-10	0.01959	3.41076e-10
			0.02048	2.69641e-10	0.02	3.47989e-10
			0.0209	2.75171e-10	0.02041	3.55042e-10
			0.02133	2.80814e-10	0.02083	3.62238e-10
			0.02177	2.86573e-10	0.02125	3.6958e-10
			0.02222	2.9245e-10	0.02169	3.77071e-10
			0.02268	2.98448e-10	0.02214	3.84713e-10
			0.02315	3.04568e-10	0.02259	3.92511e-10
			0.02362	3.10814e-10	0.02305	4.00466e-10
			0.02411	3.17189e-10	0.02353	4.08583e-10
			0.02461	3.23693e-10	0.02401	4.16864e-10
			0.02511	3.30332e-10	0.0245	4.25313e-10
			0.02563	3.37106e-10	0.02501	4.33933e-10
			0.02616	3.44019e-10	0.02552	4.42728e-10
			0.0267	3.51075e-10	0.02604	4.51702e-10
			0.02725	3.58274e-10	0.02658	4.60857e-10
			0.02781	3.65622e-10	0.02713	4.70197e-10
			0.02838	3.7312e-10	0.02768	4.79727e-10
			0.02897	3.80772e-10	0.02825	4.89451e-10
			0.02956	3.88581e-10	0.02883	4.99371e-10
			0.03017	3.9655e-10	0.02942	5.09492e-10
			0.03079	4.04682e-10	0.03003	5.19819e-10
			0.03143	4.12981e-10	0.03064	5.30354e-10
			0.03208	4.21451e-10	0.03127	5.41104e-10
			0.03274	4.30094e-10	0.03192	5.52071e-10
			0.03341	4.38914e-10	0.03257	5.6326e-10
			0.0341	4.47916e-10	0.03324	5.74676e-10
			0.0348	4.57101e-10	0.03392	5.86324e-10
			0.03552	4.66476e-10	0.03462	5.98208e-10
			0.03625	4.76042e-10	0.03533	6.10332e-10
			0.037	4.85805e-10	0.03606	6.22703e-10
			0.03776	4.95768e-10	0.0368	6.35324e-10
			0.03853	5.05935e-10	0.03755	6.482e-10
			0.03933	5.1631e-10	0.03832	6.61338e-10
			0.04014	5.26899e-10	0.03911	6.74742e-10
			0.04097	5.37705e-10	0.03991	6.88418e-10
			0.04181	5.48732e-10	0.04073	7.02371e-10
			0.04267	5.59985e-10	0.04157	7.16607e-10
			0.04355	5.71469e-10	0.04242	7.31131e-10
			0.04445	5.83189e-10	0.04329	7.4595e-10
			0.04536	5.95149e-10	0.04418	7.61069e-10
			0.0463	6.07354e-10	0.04509	7.76494e-10
			0.04725	6.1981e-10	0.04602	7.92232e-10
			0.04822	6.32521e-10	0.04696	8.08289e-10
			0.04922	6.45493e-10	0.04793	8.24672e-10
			0.05023	6.5873e-10	0.04891	8.41386e-10
			0.05126	6.7224e-10	0.04991	8.5844e-10
			0.05232	6.86026e-10	0.05094	8.75838e-10
			0.0534	7.00095e-10	0.05199	8.9359e-10
			0.0545	7.14452e-10	0.05305	9.11701e-10
			0.05562	7.29104e-10	0.05414	9.3018e-10
			0.05676	7.44057e-10	0.05525	9.49033e-10
			0.05793	7.59316e-10	0.05639	9.68268e-10
			0.05913	7.74888e-10	0.05755	9.87893e-10
			0.06035	7.90779e-10	0.05873	1.00792e-09
			0.06159	8.06996e-10	0.05993	1.02834e-09
			0.06286	8.23546e-10	0.06117	1.04919e-09
			0.06415	8.40435e-10	0.06242	1.07045e-09
			0.06547	8.57671e-10	0.0637	1.09215e-09
			0.06682	8.7526e-10	0.06501	1.11428e-09
			0.0682	8.9321e-10	0.06635	1.13687e-09
			0.0696	9.11528e-10	0.06771	1.15991e-09
			0.07104	9.30221e-10	0.0691	1.18342e-09
			0.0725	9.49298e-10	0.07052	1.20741e-09
			0.07399	9.68767e-10	0.07197	1.23188e-09
			0.07552	9.88634e-10	0.07344	1.25684e-09
			0.07707	1.00891e-09	0.07495	1.28232e-09
			0.07866	1.0296e-09	0.07649	1.30831e-09
			0.08028	1.05071e-09	0.07806	1.33483e-09
			0.08193	1.07226e-09	0.07967	1.36188e-09
			0.08362	1.09425e-09	0.0813	1.38948e-09
			0.08534	1.11669e-09	0.08297	1.41765e-09
			0.0871	1.13959e-09	0.08468	1.44638e-09
			0.08889	1.16297e-09	0.08641	1.47569e-09
			0.09072	1.18682e-09	0.08819	1.5056e-09
			0.09259	1.21115e-09	0.09	1.53612e-09
			0.0945	1.23599e-09	0.09185	1.56725e-09
			0.09645	1.26134e-09	0.09374	1.59902e-09
			0.09843	1.28721e-09	0.09566	1.63143e-09
			0.10046	1.31361e-09	0.09762	1.66449e-09
			0.10253	1.34055e-09	0.09963	1.69823e-09
			0.10464	1.36804e-09	0.10168	1.73265e-09
			0.1068	1.39609e-09	0.10376	1.76777e-09
			0.10899	1.42472e-09	0.10589	1.8036e-09
			0.11124	1.45394e-09	0.10807	1.84015e-09
			0.11353	1.48376e-09	0.11029	1.87745e-09
			0.11587	1.51419e-09	0.11255	1.9155e-09
			0.11826	1.54524e-09	0.11486	1.95432e-09
			0.12069	1.57693e-09	0.11722	1.99393e-09
			0.12318	1.60927e-09	0.11963	2.03435e-09
			0.12571	1.64227e-09	0.12209	2.07558e-09
			0.1283	1.67595e-09	0.12459	2.11765e-09
			0.13095	1.71032e-09	0.12715	2.16057e-09
			0.13364	1.7454e-09	0.12976	2.20436e-09
			0.1364	1.78119e-09	0.13243	2.24904e-09
			0.1392	1.81772e-09	0.13515	2.29462e-09
			0.14207	1.855e-09	0.13792	2.34113e-09
			0.145	1.89304e-09	0.14076	2.38858e-09
			0.14798	1.93186e-09	0.14365	2.43699e-09
			0.15103	1.97148e-09	0.1466	2.48638e-09
			0.15414	2.01191e-09	0.14961	2.53678e-09
			0.15732	2.05317e-09	0.15268	2.5882e-09
			0.16056	2.09528e-09	0.15582	2.64065e-09
			0.16386	2.13825e-09	0.15902	2.69417e-09
			0.16724	2.1821e-09	0.16228	2.74878e-09
			0.17068	2.22685e-09	0.16561	2.80449e-09
			0.1742	2.27252e-09	0.16901	2.86133e-09
			0.17779	2.31912e-09	0.17249	2.91933e-09
			0.18145	2.36669e-09	0.17603	2.9785e-09
			0.18519	2.41522e-09	0.17964	3.03887e-09
			0.189	2.46475e-09	0.18333	3.10046e-09
			0.19289	2.5153e-09	0.1871	3.1633e-09
			0.19687	2.56688e-09	0.19094	3.22741e-09
			0.20092	2.61952e-09	0.19486	3.29283e-09
			0.20506	2.67325e-09	0.19886	3.35957e-09
			0.20928	2.72807e-09	0.20295	3.42766e-09
			0.21359	2.78402e-09	0.20711	3.49713e-09
			0.21799	2.84111e-09	0.21137	3.56801e-09
			0.22248	2.89938e-09	0.21571	3.64033e-09
			0.22706	2.95884e-09	0.22014	3.71411e-09
			0.23174	3.01952e-09	0.22466	3.78939e-09
			0.23651	3.08144e-09	0.22927	3.86619e-09
			0.24139	3.14463e-09	0.23398	3.94455e-09
			0.24636	3.20912e-09	0.23879	4.0245e-09
			0.25143	3.27494e-09	0.24369	4.10607e-09
			0.25661	3.3421e-09	0.24869	4.18929e-09
			0.26189	3.41064e-09	0.2538	4.2742e-09
			0.26729	3.48058e-09	0.25901	4.36083e-09
			0.27279	3.55196e-09	0.26433	4.44922e-09
			0.27841	3.62481e-09	0.26976	4.53939e-09
			0.28415	3.69914e-09	0.2753	4.6314e-09
			0.29	3.77501e-09	0.28095	4.72527e-09
			0.29597	3.85242e-09	0.28672	4.82104e-09
			0.30207	3.93143e-09	0.29261	4.91875e-09
			0.30829	4.01205e-09	0.29862	5.01845e-09
			0.31464	4.09433e-09	0.30475	5.12016e-09
			0.32112	4.1783e-09	0.31101	5.22394e-09
			0.32773	4.26399e-09	0.3174	5.32982e-09
			0.33448	4.35143e-09	0.32392	5.43784e-09
			0.34137	4.44067e-09	0.33057	5.54806e-09
			0.3484	4.53174e-09	0.33736	5.66051e-09
			0.35558	4.62468e-09	0.34428	5.77523e-09
			0.3629	4.71952e-09	0.35136	5.89229e-09
			0.37038	4.81631e-09	0.35857	6.01171e-09
			0.37801	4.91508e-09	0.36593	6.13356e-09
			0.38579	5.01588e-09	0.37345	6.25787e-09
			0.39374	5.11875e-09	0.38112	6.38471e-09
			0.40185	5.22372e-09	0.38895	6.51412e-09
			0.41012	5.33085e-09	0.39693	6.64614e-09
			0.41857	5.44017e-09	0.40508	6.78085e-09
			0.42719	5.55174e-09	0.4134	6.91828e-09
			0.43599	5.66559e-09	0.42189	7.0585e-09
			0.44497	5.78178e-09	0.43056	7.20157e-09
			0.45413	5.90036e-09	0.4394	7.34753e-09
			0.46349	6.02136e-09	0.44842	7.49645e-09
			0.47303	6.14485e-09	0.45763	7.64839e-09
			0.48278	6.27086e-09	0.46703	7.80341e-09
			0.49272	6.39947e-09	0.47662	7.96157e-09
			0.50287	6.53071e-09	0.48641	8.12293e-09
			0.51322	6.66464e-09	0.4964	8.28757e-09
			0.52379	6.80132e-09	0.50659	8.45554e-09
			0.53458	6.9408e-09	0.51699	8.62692e-09
			0.54559	7.08314e-09	0.52761	8.80177e-09
			0.55683	7.2284e-09	0.53845	8.98017e-09
			0.5683	7.37664e-09	0.5495	9.16218e-09
			0.58	7.52792e-09	0.56079	9.34788e-09
			0.59195	7.6823e-09	0.5723	9.53734e-09
			0.60414	7.83985e-09	0.58406	9.73065e-09
			0.61658	8.00063e-09	0.59605	9.92787e-09
			0.62928	8.16471e-09	0.60829	1.01291e-08
			0.64224	8.33215e-09	0.62078	1.03344e-08
			0.65547	8.50302e-09	0.63353	1.05438e-08
			0.66897	8.6774e-09	0.64654	1.07575e-08
			0.68275	8.85536e-09	0.65982	1.09756e-08
			0.69681	9.03696e-09	0.67337	1.1198e-08
			0.71116	9.22229e-09	0.6872	1.1425e-08
			0.72581	9.41142e-09	0.70131	1.16566e-08
			0.74076	9.60443e-09	0.71571	1.18928e-08
			0.75602	9.8014e-09	0.73041	1.21339e-08
			0.77159	1.00024e-08	0.74541	1.23798e-08
			0.78748	1.02075e-08	0.76072	1.26307e-08
			0.8037	1.04169e-08	0.77634	1.28867e-08
			0.82025	1.06305e-08	0.79228	1.31479e-08
			0.83715	1.08485e-08	0.80856	1.34144e-08
			0.85439	1.1071e-08	0.82516	1.36863e-08
			0.87199	1.1298e-08	0.84211	1.39637e-08
			0.88995	1.15297e-08	0.8594	1.42467e-08
			0.90828	1.17662e-08	0.87705	1.45354e-08
			0.92698	1.20075e-08	0.89506	1.483e-08
			0.94607	1.22537e-08	0.91344	1.51306e-08
			0.96556	1.2505e-08	0.9322	1.54373e-08
			0.98545	1.27615e-08	0.95134	1.57502e-08
			1.00574	1.30232e-08	0.97088	1.60694e-08
			1.02646	1.32903e-08	0.99082	1.63951e-08
			1.0476	1.35628e-08	1.01116	1.67274e-08
			1.06918	1.3841e-08	1.03193	1.70664e-08
			1.0912	1.41248e-08	1.05312	1.74123e-08
			1.11367	1.44145e-08	1.07475	1.77652e-08
			1.13661	1.47101e-08	1.09682	1.81253e-08
			1.16002	1.50118e-08	1.11934	1.84927e-08
			1.18391	1.53196e-08	1.14233	1.88675e-08
			1.20829	1.56338e-08	1.16579	1.92499e-08
			1.23318	1.59544e-08	1.18973	1.96401e-08
			1.25858	1.62816e-08	1.21416	2.00381e-08
			1.2845	1.66155e-08	1.2391	2.04443e-08
			1.31096	1.69563e-08	1.26454	2.08586e-08
			1.33796	1.7304e-08	1.29051	2.12814e-08
			1.36552	1.76589e-08	1.31701	2.17127e-08
			1.39364	1.8021e-08	1.34406	2.21528e-08
			1.42234	1.83906e-08	1.37166	2.26018e-08
			1.45164	1.87678e-08	1.39983	2.30599e-08
			1.48154	1.91527e-08	1.42858	2.35273e-08
			1.51205	1.95454e-08	1.45792	2.40041e-08
			1.54319	1.99463e-08	1.48786	2.44906e-08
			1.57498	2.03553e-08	1.51841	2.4987e-08
			1.60742	2.07728e-08	1.54959	2.54935e-08
			1.64052	2.11988e-08	1.58142	2.60102e-08
			1.67431	2.16335e-08	1.61389	2.65373e-08
			1.7088	2.20772e-08	1.64703	2.70752e-08
			1.74399	2.253e-08	1.68086	2.7624e-08
			1.77991	2.2992e-08	1.71538	2.81839e-08
			1.81657	2.34635e-08	1.7506	2.87551e-08
			1.85398	2.39447e-08	1.78655	2.93379e-08
			1.89217	2.44358e-08	1.82324	2.99325e-08
			1.93114	2.49369e-08	1.86069	3.05392e-08
			1.97091	2.54483e-08	1.8989	3.11582e-08
			2.01151	2.59702e-08	1.93789	3.17897e-08
			2.05294	2.65028e-08	1.97769	3.2434e-08
			2.09522	2.70463e-08	2.0183	3.30914e-08
			2.13837	2.7601e-08	2.05975	3.37621e-08
			2.18242	2.8167e-08	2.10205	3.44464e-08
			2.22736	2.87447e-08	2.14522	3.51445e-08
			2.27324	2.93341e-08	2.18927	3.58569e-08
			2.32006	2.99357e-08	2.23423	3.65836e-08
			2.36784	3.05496e-08	2.28011	3.73251e-08
			2.41661	3.11762e-08	2.32694	3.80816e-08
			2.46639	3.18155e-08	2.37473	3.88534e-08
			2.51718	3.2468e-08	2.42349	3.96409e-08
			2.56903	3.31338e-08	2.47326	4.04444e-08
			2.62194	3.38133e-08	2.52405	4.12641e-08
			2.67594	3.45068e-08	2.57589	4.21004e-08
			2.73106	3.52145e-08	2.62879	4.29537e-08
			2.78731	3.59366e-08	2.68277	4.38243e-08
			2.84472	3.66736e-08	2.73786	4.47126e-08
			2.90331	3.74257e-08	2.79409	4.56188e-08
			2.9631	3.81932e-08	2.85147	4.65434e-08
			3.02413	3.89765e-08	2.91003	4.74868e-08
			3.08642	3.97758e-08	2.96979	4.84492e-08
			3.14999	4.05916e-08	3.03078	4.94312e-08
			3.21486	4.1424e-08	3.09302	5.04331e-08
			3.28108	4.22735e-08	3.15654	5.14553e-08
			3.34866	4.31405e-08	3.22136	5.24982e-08
			3.41762	4.40252e-08	3.28751	5.35622e-08
			3.48801	4.49281e-08	3.35502	5.46478e-08
			3.55985	4.58494e-08	3.42392	5.57554e-08
			3.63317	4.67897e-08	3.49424	5.68855e-08
			3.708	4.77493e-08	3.566	5.80384e-08
			3.78437	4.87285e-08	3.63923	5.92148e-08
			3.86232	4.97279e-08	3.71396	6.04149e-08
			3.94187	5.07477e-08	3.79023	6.16394e-08
			4.02306	5.17884e-08	3.86807	6.28887e-08
			4.10591	5.28505e-08	3.94751	6.41634e-08
			4.19048	5.39343e-08	4.02857	6.54639e-08
			4.27679	5.50404e-08	4.1113	6.67907e-08
			4.36487	5.61692e-08	4.19573	6.81444e-08
			4.45477	5.73211e-08	4.2819	6.95256e-08
			4.54653	5.84966e-08	4.36983	7.09347e-08
			4.64017	5.96963e-08	4.45957	7.23724e-08
			4.73574	6.09205e-08	4.55115	7.38393e-08
			4.83328	6.21699e-08	4.64461	7.53359e-08
			4.93282	6.34449e-08	4.74	7.68628e-08
			5.03442	6.4746e-08	4.83734	7.84206e-08
			5.13811	6.60738e-08	4.93668	8.00101e-08
			5.24394	6.74288e-08	5.03806	8.16317e-08
			5.35194	6.88117e-08	5.14152	8.32863e-08
			5.46217	7.02228e-08	5.24711	8.49743e-08
			5.57467	7.1663e-08	5.35486	8.66966e-08
			5.68949	7.31326e-08	5.46483	8.84538e-08
			5.80667	7.46324e-08	5.57706	9.02466e-08
			5.92627	7.6163e-08	5.69159	9.20757e-08
			6.04832	7.77249e-08	5.80847	9.39419e-08
			6.1729	7.93189e-08	5.92775	9.58459e-08
			6.30003	8.09456e-08	6.04949	9.77885e-08
			6.42979	8.26056e-08	6.17372	9.97705e-08
			6.56222	8.42997e-08	6.3005	1.01793e-07
			6.69738	8.60285e-08	6.42989	1.03856e-07
			6.83532	8.77928e-08	6.56194	1.05961e-07
			6.9761	8.95932e-08	6.69669	1.08108e-07
			7.11978	9.14306e-08	6.83422	1.103e-07
			7.26642	9.33056e-08	6.97457	1.12535e-07
			7.41608	9.52192e-08	7.1178	1.14816e-07
			7.56883	9.71719e-08	7.26397	1.17143e-07
			7.72471	9.91647e-08	7.41314	1.19517e-07
			7.88381	1.01198e-07	7.56538	1.2194e-07
			8.04619	1.03274e-07	7.72074	1.24411e-07
			8.21191	1.05392e-07	7.8793	1.26933e-07
			8.38105	1.07553e-07	8.04111	1.29506e-07
			8.55366	1.09759e-07	8.20624	1.3213e-07
			8.72984	1.1201e-07	8.37476	1.34808e-07
			8.90964	1.14307e-07	8.54675	1.37541e-07
			9.09314	1.16651e-07	8.72226	1.40328e-07
			9.28043	1.19043e-07	8.90139	1.43173e-07
			9.47157	1.21485e-07	9.08419	1.46074e-07
			9.66665	1.23976e-07	9.27074	1.49035e-07
			9.86574	1.26518e-07	9.46112	1.52056e-07
			10.0689	1.29113e-07	9.65542	1.55138e-07
			10.2763	1.31761e-07	9.8537	1.58282e-07
			10.488	1.34463e-07	10.0561	1.6149e-07
			10.704	1.37221e-07	10.2626	1.64763e-07
			10.9245	1.40035e-07	10.4733	1.68103e-07
			11.1494	1.42907e-07	10.6884	1.7151e-07
			11.3791	1.45837e-07	10.9079	1.74986e-07
			11.6135	1.48828e-07	11.1319	1.78533e-07
			11.8527	1.5188e-07	11.3605	1.82151e-07
			12.0968	1.54995e-07	11.5938	1.85843e-07
			12.3459	1.58174e-07	11.8319	1.8961e-07
			12.6002	1.61417e-07	12.0749	1.93453e-07
			12.8597	1.64728e-07	12.3229	1.97374e-07
			13.1246	1.68106e-07	12.5759	2.01374e-07
			13.3949	1.71554e-07	12.8342	2.05455e-07
			13.6708	1.75072e-07	13.0977	2.0962e-07
			13.9523	1.78662e-07	13.3667	2.13868e-07
			14.2397	1.82326e-07	13.6412	2.18203e-07
			14.533	1.86065e-07	13.9214	2.22625e-07
			14.8323	1.89881e-07	14.2073	2.27138e-07
			15.1378	1.93775e-07	14.499	2.31741e-07
			15.4496	1.97749e-07	14.7968	2.36438e-07
			15.7678	2.01805e-07	15.1006	2.4123e-07
			16.0925	2.05943e-07	15.4108	2.4612e-07
			16.424	2.10167e-07	15.7272	2.51108e-07
			16.7623	2.14477e-07	16.0502	2.56198e-07
			17.1075	2.18875e-07	16.3798	2.6139e-07
			17.4598	2.23364e-07	16.7162	2.66688e-07
			17.8195	2.27945e-07	17.0595	2.72093e-07
			18.1865	2.32619e-07	17.4098	2.77608e-07
			18.561	2.3739e-07	17.7673	2.83235e-07
			18.9433	2.42258e-07	18.1322	2.88975e-07
			19.3335	2.47226e-07	18.5046	2.94832e-07
			19.7317	2.52297e-07	18.8846	3.00808e-07
			20.1381	2.57471e-07	19.2724	3.06905e-07
			20.5528	2.62751e-07	19.6682	3.13125e-07
			20.9762	2.68139e-07	20.0721	3.19472e-07
			21.4082	2.73638e-07	20.4843	3.25947e-07
			21.8491	2.7925e-07	20.9049	3.32553e-07
			22.2991	2.84977e-07	21.3343	3.39293e-07
			22.7584	2.90821e-07	21.7724	3.4617e-07
			23.2272	2.96785e-07	22.2195	3.53186e-07
			23.7055	3.02872e-07	22.6758	3.60345e-07
			24.1938	3.09083e-07	23.1415	3.67648e-07
			24.6921	3.15422e-07	23.6167	3.751e-07
			25.2006	3.2189e-07	24.1017	3.82702e-07
			25.7197	3.28492e-07	24.5967	3.90459e-07
			26.2494	3.35228e-07	25.1018	3.98373e-07
			26.7901	3.42103e-07	25.6173	4.06447e-07
			27.3418	3.49119e-07	26.1434	4.14685e-07
			27.905	3.56279e-07	26.6802	4.2309e-07
			28.4797	3.63585e-07	27.2281	4.31665e-07
			29.0663	3.71042e-07	27.7873	4.40414e-07
			29.6649	3.78651e-07	28.3579	4.49341e-07
			30.2759	3.86416e-07	28.9403	4.58448e-07
			30.8995	3.94341e-07	29.5346	4.6774e-07
			31.5359	4.02428e-07	30.1412	4.7722e-07
			32.1854	4.10681e-07	30.7601	4.86892e-07
			32.8483	4.19103e-07	31.3918	4.96761e-07
			33.5249	4.27698e-07	32.0365	5.06829e-07
			34.2154	4.36469e-07	32.6944	5.17102e-07
			34.9201	4.45421e-07	33.3658	5.27582e-07
			35.6393	4.54555e-07	34.051	5.38275e-07
			36.3733	4.63877e-07	34.7503	5.49185e-07
			37.1225	4.7339e-07	35.4639	5.60316e-07
			37.887	4.83099e-07	36.1922	5.71673e-07
			38.6674	4.93006e-07	36.9355	5.8326e-07
			39.4638	5.03117e-07	37.694	5.95081e-07
			40.2766	5.13435e-07	38.4681	6.07142e-07
			41.1061	5.23964e-07	39.258	6.19448e-07
			41.9528	5.34709e-07	40.0643	6.32003e-07
			42.8168	5.45675e-07	40.887	6.44812e-07
			43.6987	5.56866e-07	41.7267	6.57882e-07
			44.5987	5.68286e-07	42.5836	6.71216e-07
			45.5173	5.7994e-07	43.4581	6.8482e-07
			46.4548	5.91834e-07	44.3505	6.987e-07
			47.4115	6.03971e-07	45.2613	7.12861e-07
			48.388	6.16357e-07	46.1908	7.2731e-07
			49.3847	6.28998e-07	47.1394	7.42051e-07
			50.4018	6.41897e-07	48.1075	7.57091e-07
			51.4399	6.55061e-07	49.0954	7.72436e-07
			52.4993	6.68495e-07	50.1036	7.88091e-07
			53.5806	6.82204e-07	51.1326	8.04064e-07
			54.6842	6.96195e-07	52.1826	8.20361e-07
			55.8105	7.10473e-07	53.2543	8.36988e-07
			56.96	7.25043e-07	54.3479	8.53953e-07
			58.1331	7.39912e-07	55.464	8.71261e-07
			59.3304	7.55086e-07	56.603	8.88919e-07
			60.5524	7.70571e-07	57.7654	9.06936e-07
			61.7996	7.86374e-07	58.9517	9.25318e-07
			63.0724	8.02501e-07	60.1623	9.44073e-07
			64.3715	8.18959e-07	61.3978	9.63207e-07
			65.6973	8.35754e-07	62.6587	9.8273e-07
			67.0504	8.52894e-07	63.9455	1.00265e-06
			68.4314	8.70385e-07	65.2587	1.02297e-06
			69.8408	8.88235e-07	66.5988	1.0437e-06
			71.2793	9.06451e-07	67.9665	1.06486e-06
			72.7473	9.2504e-07	69.3623	1.08644e-06
			74.2457	9.44011e-07	70.7867	1.10846e-06
			75.7749	9.6337e-07	72.2404	1.13093e-06
			77.3355	9.83127e-07	73.7239	1.15385e-06
			78.9283	1.00329e-06	75.2379	1.17723e-06
			80.554	1.02386e-06	76.783	1.20109e-06
			82.2131	1.04486e-06	78.3598	1.22544e-06
			83.9064	1.06629e-06	79.969	1.25028e-06
			85.6345	1.08816e-06	81.6113	1.27562e-06
			87.3983	1.11047e-06	83.2873	1.30147e-06
			89.1983	1.13325e-06	84.9976	1.32785e-06
			91.0355	1.15649e-06	86.7432	1.35476e-06
			92.9105	1.1802e-06	88.5245	1.38222e-06
			94.8241	1.20441e-06	90.3425	1.41024e-06
			96.7771	1.22911e-06	92.1978	1.43882e-06
			98.7703	1.25431e-06	94.0911	1.46798e-06
			100.805	1.28004e-06	96.0234	1.49773e-06
			102.881	1.30629e-06	97.9954	1.52809e-06
			105	1.33308e-06	100.008	1.55906e-06
			107.162	1.36042e-06	102.062	1.59066e-06
			109.369	1.38832e-06	104.158	1.6229e-06
			111.622	1.41679e-06	106.297	1.65579e-06
			113.921	1.44584e-06	108.479	1.68935e-06
			116.267	1.47549e-06	110.707	1.72359e-06
			118.662	1.50575e-06	112.981	1.75853e-06
			121.106	1.53663e-06	115.301	1.79417e-06
			123.6	1.56815e-06	117.669	1.83053e-06
			126.146	1.60031e-06	120.085	1.86764e-06
			128.744	1.63313e-06	122.551	1.90549e-06
			131.396	1.66662e-06	125.068	1.94411e-06
			134.102	1.7008e-06	127.636	1.98351e-06
			136.864	1.73568e-06	130.257	2.02371e-06
			139.683	1.77127e-06	132.932	2.06473e-06
			142.56	1.8076e-06	135.662	2.10658e-06
			145.496	1.84467e-06	138.448	2.14928e-06
			148.493	1.8825e-06	141.292	2.19284e-06
			151.551	1.9211e-06	144.193	2.23728e-06
			154.673	1.9605e-06	147.154	2.28263e-06
			157.858	2.00071e-06	150.176	2.32889e-06
			161.11	2.04174e-06	153.26	2.3761e-06
			164.428	2.08361e-06	156.408	2.42425e-06
			167.814	2.12634e-06	159.62	2.47339e-06
			171.271	2.16995e-06	162.898	2.52352e-06
			174.798	2.21445e-06	166.243	2.57467e-06
			178.398	2.25986e-06	169.657	2.62685e-06
			182.073	2.30621e-06	173.141	2.68009e-06
			185.823	2.3535e-06	176.697	2.73441e-06
			189.65	2.40177e-06	180.325	2.78983e-06
			193.556	2.45102e-06	184.028	2.84638e-06
			197.543	2.50129e-06	187.808	2.90407e-06
			201.611	2.55259e-06	191.665	2.96293e-06
			205.764	2.60493e-06	195.601	3.02298e-06
			210.002	2.65836e-06	199.617	3.08425e-06
			214.327	2.71287e-06	203.717	3.14676e-06
			218.741	2.76851e-06	207.9	3.21054e-06
			223.246	2.82528e-06	212.17	3.27562e-06
			227.844	2.88323e-06	216.527	3.34201e-06
			232.537	2.94235e-06	220.974	3.40974e-06
			237.327	3.0027e-06	225.512	3.47885e-06
			242.215	3.06428e-06	230.143	3.54936e-06
			247.203	3.12712e-06	234.869	3.6213e-06
			252.295	3.19125e-06	239.692	3.6947e-06
			257.491	3.25669e-06	244.615	3.76958e-06
			262.794	3.32348e-06	249.638	3.84598e-06
			268.207	3.39164e-06	254.765	3.92393e-06
			273.731	3.4612e-06	259.996	4.00346e-06
			279.369	3.53218e-06	265.336	4.08461e-06
			285.123	3.60462e-06	270.785	4.16739e-06
			290.995	3.67854e-06	276.346	4.25186e-06
			296.989	3.75398e-06	282.021	4.33804e-06
			303.105	3.83096e-06	287.812	4.42596e-06
			309.348	3.90953e-06	293.723	4.51567e-06
			315.72	3.98971e-06	299.755	4.60719e-06
			322.222	4.07153e-06	305.911	4.70057e-06
			328.859	4.15503e-06	312.193	4.79584e-06
			335.632	4.24024e-06	318.604	4.89304e-06
			342.545	4.3272e-06	325.147	4.99222e-06
			349.6	4.41594e-06	331.824	5.0934e-06
			356.8	4.5065e-06	338.638	5.19663e-06
			364.149	4.59892e-06	345.593	5.30196e-06
			371.649	4.69323e-06	352.69	5.40942e-06
			379.304	4.78948e-06	359.933	5.51906e-06
			387.116	4.8877e-06	367.324	5.63092e-06
			395.089	4.98794e-06	374.868	5.74505e-06
			403.227	5.09023e-06	382.566	5.86149e-06
			411.531	5.19462e-06	390.423	5.98029e-06
			420.007	5.30115e-06	398.44	6.1015e-06
			428.658	5.40987e-06	406.623	6.22517e-06
			437.487	5.52082e-06	414.973	6.35134e-06
			446.497	5.63404e-06	423.495	6.48007e-06
			455.694	5.74958e-06	432.192	6.61141e-06
			465.079	5.86749e-06	441.068	6.74541e-06
			474.658	5.98782e-06	450.125	6.88212e-06
			484.434	6.11062e-06	459.369	7.02161e-06
			494.412	6.23593e-06	468.803	7.16393e-06
			504.595	6.36382e-06	478.43	7.30913e-06
			514.987	6.49433e-06	488.255	7.45727e-06
			525.594	6.62752e-06	498.282	7.60841e-06
			536.419	6.76343e-06	508.515	7.76262e-06
			547.468	6.90214e-06	518.958	7.91995e-06
			558.743	7.04369e-06	529.615	8.08048e-06
			570.251	7.18814e-06	540.491	8.24425e-06
			581.996	7.33555e-06	551.591	8.41135e-06
			593.983	7.48599e-06	562.919	8.58183e-06
			606.217	7.63951e-06	574.479	8.75577e-06
			618.703	7.79618e-06	586.276	8.93323e-06
			631.446	7.95606e-06	598.316	9.11429e-06
			644.451	8.11923e-06	610.603	9.29902e-06
			657.724	8.28574e-06	623.143	9.48749e-06
			671.271	8.45566e-06	635.939	9.67979e-06
			685.097	8.62907e-06	648.999	9.87598e-06
			699.207	8.80603e-06	662.327	1.00761e-05
			713.608	8.98663e-06	675.929	1.02804e-05
			728.306	9.17092e-06	689.81	1.04887e-05
			743.306	9.359e-06	703.976	1.07013e-05
			758.615	9.55093e-06	718.433	1.09182e-05
			774.24	9.7468e-06	733.186	1.11395e-05
			790.186	9.94669e-06	748.243	1.13653e-05
			806.461	1.01507e-05	763.609	1.15956e-05
			823.071	1.03588e-05	779.291	1.18307e-05
			840.023	1.05713e-05	795.294	1.20704e-05
			857.325	1.07881e-05	811.627	1.23151e-05
			874.982	1.10093e-05	828.294	1.25647e-05
			893.004	1.12351e-05	845.304	1.28194e-05
			911.396	1.14655e-05	862.663	1.30792e-05
			930.168	1.17006e-05	880.379	1.33443e-05
			949.325	1.19406e-05	898.459	1.36147e-05
			968.878	1.21855e-05	916.91	1.38907e-05
			988.833	1.24354e-05	935.739	1.41722e-05
			1009.2	1.26904e-05	954.956	1.44595e-05
			1029.99	1.29507e-05	974.567	1.47525e-05
			1051.2	1.32162e-05	994.581	1.50515e-05
			1072.85	1.34873e-05	1015.01	1.53566e-05
			1094.95	1.37639e-05	1035.85	1.56678e-05
			1117.5	1.40462e-05	1057.12	1.59854e-05
			1140.51	1.43342e-05	1078.83	1.63094e-05
			1164	1.46282e-05	1100.99	1.664e-05
			1187.98	1.49282e-05	1123.6	1.69772e-05
			1212.45	1.52343e-05	1146.67	1.73213e-05
			1237.42	1.55467e-05	1170.22	1.76724e-05
			1262.9	1.58656e-05	1194.25	1.80306e-05
			1288.92	1.61909e-05	1218.78	1.8396e-05
			1315.46	1.6523e-05	1243.8	1.87689e-05
			1342.56	1.68618e-05	1269.35	1.91493e-05
			1370.21	1.72076e-05	1295.41	1.95374e-05
			1398.43	1.75605e-05	1322.02	1.99334e-05
			1427.23	1.79207e-05	1349.17	2.03374e-05
			1456.63	1.82882e-05	1376.87	2.07496e-05
			1486.63	1.86632e-05	1405.15	2.11702e-05
			1517.25	1.9046e-05	1434.01	2.15992e-05
			1548.5	1.94366e-05	1463.45	2.2037e-05
			1580.39	1.98352e-05	1493.51	2.24837e-05
			1612.94	2.0242e-05	1524.18	2.29394e-05
			1646.16	2.06571e-05	1555.48	2.34043e-05
			1680.06	2.10807e-05	1587.42	2.38787e-05
			1714.67	2.1513e-05	1620.02	2.43626e-05
			1749.98	2.19542e-05	1653.29	2.48564e-05
			1786.03	2.24045e-05	1687.24	2.53602e-05
			1822.81	2.28639e-05	1721.89	2.58742e-05
			1860.35	2.33328e-05	1757.25	2.63986e-05
			1898.67	2.38113e-05	1793.34	2.69337e-05
			1937.78	2.42996e-05	1830.17	2.74796e-05
			1977.69	2.4798e-05	1867.75	2.80365e-05
			2018.42	2.53065e-05	1906.11	2.86048e-05
			2059.99	2.58255e-05	1945.25	2.91846e-05
			2102.42	2.63552e-05	1985.2	2.97761e-05
			2145.72	2.68956e-05	2025.97	3.03796e-05
			2189.91	2.74472e-05	2067.58	3.09953e-05
			2235.02	2.80101e-05	2110.04	3.16235e-05
			2281.05	2.85845e-05	2153.37	3.22645e-05
			2328.03	2.91707e-05	2197.59	3.29184e-05
			2375.98	2.9769e-05	2242.72	3.35856e-05
			2424.92	3.03795e-05	2288.78	3.42663e-05
			2474.86	3.10025e-05	2335.78	3.49608e-05
			2525.83	3.16383e-05	2383.75	3.56694e-05
			2577.86	3.22871e-05	2432.7	3.63924e-05
			2630.95	3.29493e-05	2482.66	3.713e-05
			2685.14	3.3625e-05	2533.64	3.78825e-05
			2740.44	3.43146e-05	2585.67	3.86504e-05
			2796.88	3.50183e-05	2638.77	3.94337e-05
			2854.49	3.57365e-05	2692.96	4.0233e-05
			2913.28	3.64693e-05	2748.26	4.10484e-05
			2973.28	3.72173e-05	2804.7	4.18804e-05
			3034.52	3.79805e-05	2862.3	4.27292e-05
			3097.02	3.87594e-05	2921.08	4.35953e-05
			3160.81	3.95543e-05	2981.07	4.44789e-05
			3225.91	4.03655e-05	3042.29	4.53804e-05
			3292.35	4.11933e-05	3104.77	4.63001e-05
			3360.16	4.20381e-05	3168.53	4.72386e-05
			3429.37	4.29002e-05	3233.59	4.8196e-05
			3500	4.378e-05	3300	4.91728e-05

## Sheet: f_LDR
Intensity (W/m2)	Current density (A/cm2)	Intensity (W/m2)	Current density (A/cm2)	Intensity (W/m2)_fitted plot	Current density (A/cm2)_fitted plot	Intensity (W/m2)_fitted plot	Current density (A/cm2)_fitted plot
wo-air	wo-air	3.0 h	3.0 h	w-o	w-o	3.0 h	3.0 h
7.13551e-06	2.90301e-14	4.7038e-10	1.05683e-13	5e-06	6.2244e-14	5e-06	5.3335e-14
1.45991e-05	1.30406e-13	9.62933e-10	5.60838e-14	5.10298e-06	6.35222e-14	5.10298e-06	5.4416e-14
3.19842e-05	3.73439e-13	1.46475e-09	9.75983e-14	5.20808e-06	6.48267e-14	5.20808e-06	5.55188e-14
4.44745e-05	6.04574e-13	1.91727e-09	8.32766e-14	5.31535e-06	6.61579e-14	5.31535e-06	5.6644e-14
7.61345e-05	9.21965e-13	4.7038e-09	1.83833e-13	5.42483e-06	6.75164e-14	5.42483e-06	5.7792e-14
0.000158299	1.70585e-12	6.46766e-09	1.20208e-13	5.53656e-06	6.89029e-14	5.53656e-06	5.89633e-14
0.000321498	3.8158e-12	9.90503e-09	6.78732e-14	5.65059e-06	7.03178e-14	5.65059e-06	6.01583e-14
0.000454169	5.16305e-12	2.02709e-08	9.05631e-14	5.76697e-06	7.17618e-14	5.76697e-06	6.13776e-14
0.00197	2.52484e-11	2.33637e-08	8.51692e-14	5.88575e-06	7.32354e-14	5.88575e-06	6.26215e-14
0.00408	5.23141e-11	6.22816e-08	8.83189e-14	6.00697e-06	7.47393e-14	6.00697e-06	6.38906e-14
0.00837	1.07451e-10	1.2886e-07	2.04158e-13	6.13069e-06	7.62741e-14	6.13069e-06	6.51855e-14
0.01175	1.53321e-10	1.54429e-07	1.07369e-13	6.25696e-06	7.78404e-14	6.25696e-06	6.65066e-14
0.03674	4.81995e-10	1.57453e-07	6.01775e-14	6.38583e-06	7.94389e-14	6.38583e-06	6.78545e-14
0.07638	1.00338e-09	3.17289e-07	1.5652e-13	6.51736e-06	8.10702e-14	6.51736e-06	6.92297e-14
0.15625	2.05906e-09	6.19229e-07	5.73678e-14	6.65159e-06	8.27349e-14	6.65159e-06	7.06328e-14
0.21546	2.87355e-09	7.41496e-07	9.87544e-14	6.78859e-06	8.44339e-14	6.78859e-06	7.20643e-14
0.37419	5.01318e-09	1.38111e-06	8.33762e-14	6.9284e-06	8.61678e-14	6.9284e-06	7.35249e-14
0.78464	1.05082e-08	2.69958e-06	6.04333e-14	7.0711e-06	8.79372e-14	7.0711e-06	7.5015e-14
1.65528	2.2039e-08	6.26338e-06	6.13246e-14	7.21674e-06	8.9743e-14	7.21674e-06	7.65353e-14
2.39243	3.16349e-08	7.47612e-06	9.90027e-14	7.36538e-06	9.15859e-14	7.36538e-06	7.80865e-14
2.99751	3.9317e-08	7.13551e-06	2.52862e-13	7.51708e-06	9.34666e-14	7.51708e-06	7.96691e-14
6.23249	8.11024e-08	1.45991e-05	1.73431e-13	7.6719e-06	9.5386e-14	7.6719e-06	8.12837e-14
12.7544	1.63458e-07	3.19842e-05	1.96643e-13	7.82991e-06	9.73447e-14	7.82991e-06	8.29311e-14
17.805	2.24887e-07	4.44745e-05	4.95249e-13	7.99118e-06	9.93437e-14	7.99118e-06	8.46119e-14
55.597	6.59681e-07	7.61345e-05	7.1733e-13	8.15577e-06	1.01384e-13	8.15577e-06	8.63267e-14
115.724	1.28151e-06	0.000158299	1.45597e-12	8.32375e-06	1.03466e-13	8.32375e-06	8.80763e-14
237.693	2.40145e-06	0.000321498	3.02066e-12	8.49518e-06	1.0559e-13	8.49518e-06	8.98613e-14
331.186	3.18103e-06	0.000454169	4.42247e-12	8.67015e-06	1.07759e-13	8.67015e-06	9.16825e-14
576.7	5.03672e-06	0.00197	1.92406e-11	8.84872e-06	1.09972e-13	8.84872e-06	9.35407e-14
1205.18	9.04079e-06	0.00408	3.99699e-11	9.03097e-06	1.1223e-13	9.03097e-06	9.54365e-14
2500.24	1.58305e-05	0.00837	8.20233e-11	9.21698e-06	1.14534e-13	9.21698e-06	9.73707e-14
3545	2.05481e-05	0.01175	1.17529e-10	9.40681e-06	1.16886e-13	9.40681e-06	9.93441e-14
		0.03674	3.63999e-10	9.60056e-06	1.19287e-13	9.60056e-06	1.01357e-13
		0.07638	7.55599e-10	9.79829e-06	1.21736e-13	9.79829e-06	1.03412e-13
		0.15625	1.54662e-09	1.00001e-05	1.24236e-13	1.00001e-05	1.05508e-13
		0.21546	2.15971e-09	1.02061e-05	1.26787e-13	1.02061e-05	1.07646e-13
		0.37419	3.76054e-09	1.04163e-05	1.29391e-13	1.04163e-05	1.09828e-13
		0.78464	7.82163e-09	1.06308e-05	1.32048e-13	1.06308e-05	1.12053e-13
		1.65528	1.61723e-08	1.08498e-05	1.3476e-13	1.08498e-05	1.14324e-13
		2.39243	2.28266e-08	1.10732e-05	1.37527e-13	1.10732e-05	1.16641e-13
		2.99751	2.99981e-08	1.13013e-05	1.40351e-13	1.13013e-05	1.19005e-13
		6.23249	6.13573e-08	1.15341e-05	1.43233e-13	1.15341e-05	1.21417e-13
		12.7544	1.22545e-07	1.17716e-05	1.46174e-13	1.17716e-05	1.23878e-13
		17.805	1.68501e-07	1.20141e-05	1.49176e-13	1.20141e-05	1.26389e-13
		55.597	4.80372e-07	1.22615e-05	1.52239e-13	1.22615e-05	1.2895e-13
		115.724	9.03361e-07	1.2514e-05	1.55366e-13	1.2514e-05	1.31564e-13
		237.693	1.60351e-06	1.27718e-05	1.58556e-13	1.27718e-05	1.3423e-13
		331.186	2.05073e-06	1.30348e-05	1.61812e-13	1.30348e-05	1.3695e-13
		576.7	2.98061e-06	1.33033e-05	1.65135e-13	1.33033e-05	1.39726e-13
		1205.18	4.64962e-06	1.35773e-05	1.68526e-13	1.35773e-05	1.42558e-13
		2500.24	6.94464e-06	1.38569e-05	1.71987e-13	1.38569e-05	1.45447e-13
		3545	8.39262e-06	1.41423e-05	1.75518e-13	1.41423e-05	1.48395e-13
				1.44336e-05	1.79123e-13	1.44336e-05	1.51402e-13
				1.47309e-05	1.82801e-13	1.47309e-05	1.54471e-13
				1.50343e-05	1.86555e-13	1.50343e-05	1.57602e-13
				1.5344e-05	1.90386e-13	1.5344e-05	1.60796e-13
				1.566e-05	1.94295e-13	1.566e-05	1.64055e-13
				1.59825e-05	1.98285e-13	1.59825e-05	1.67379e-13
				1.63117e-05	2.02357e-13	1.63117e-05	1.70772e-13
				1.66477e-05	2.06513e-13	1.66477e-05	1.74233e-13
				1.69905e-05	2.10753e-13	1.69905e-05	1.77764e-13
				1.73405e-05	2.15081e-13	1.73405e-05	1.81367e-13
				1.76976e-05	2.19498e-13	1.76976e-05	1.85042e-13
				1.80621e-05	2.24005e-13	1.80621e-05	1.88793e-13
				1.84341e-05	2.28605e-13	1.84341e-05	1.92619e-13
				1.88138e-05	2.333e-13	1.88138e-05	1.96523e-13
				1.92013e-05	2.3809e-13	1.92013e-05	2.00506e-13
				1.95968e-05	2.4298e-13	1.95968e-05	2.04569e-13
				2.00004e-05	2.47969e-13	2.00004e-05	2.08715e-13
				2.04123e-05	2.53061e-13	2.04123e-05	2.12945e-13
				2.08328e-05	2.58258e-13	2.08328e-05	2.17261e-13
				2.12618e-05	2.63561e-13	2.12618e-05	2.21664e-13
				2.16997e-05	2.68974e-13	2.16997e-05	2.26157e-13
				2.21467e-05	2.74497e-13	2.21467e-05	2.3074e-13
				2.26028e-05	2.80134e-13	2.26028e-05	2.35417e-13
				2.30683e-05	2.85886e-13	2.30683e-05	2.40188e-13
				2.35435e-05	2.91757e-13	2.35435e-05	2.45056e-13
				2.40284e-05	2.97748e-13	2.40284e-05	2.50023e-13
				2.45233e-05	3.03863e-13	2.45233e-05	2.5509e-13
				2.50283e-05	3.10103e-13	2.50283e-05	2.6026e-13
				2.55438e-05	3.1647e-13	2.55438e-05	2.65534e-13
				2.60699e-05	3.22969e-13	2.60699e-05	2.70916e-13
				2.66069e-05	3.29601e-13	2.66069e-05	2.76407e-13
				2.71549e-05	3.3637e-13	2.71549e-05	2.82009e-13
				2.77142e-05	3.43277e-13	2.77142e-05	2.87724e-13
				2.8285e-05	3.50326e-13	2.8285e-05	2.93555e-13
				2.88675e-05	3.5752e-13	2.88675e-05	2.99505e-13
				2.94621e-05	3.64862e-13	2.94621e-05	3.05575e-13
				3.00689e-05	3.72355e-13	3.00689e-05	3.11768e-13
				3.06882e-05	3.80001e-13	3.06882e-05	3.18087e-13
				3.13203e-05	3.87804e-13	3.13203e-05	3.24533e-13
				3.19654e-05	3.95768e-13	3.19654e-05	3.31111e-13
				3.26237e-05	4.03895e-13	3.26237e-05	3.37821e-13
				3.32957e-05	4.12189e-13	3.32957e-05	3.44668e-13
				3.39814e-05	4.20653e-13	3.39814e-05	3.51653e-13
				3.46813e-05	4.29292e-13	3.46813e-05	3.5878e-13
				3.53956e-05	4.38107e-13	3.53956e-05	3.66052e-13
				3.61246e-05	4.47104e-13	3.61246e-05	3.7347e-13
				3.68687e-05	4.56285e-13	3.68687e-05	3.8104e-13
				3.7628e-05	4.65655e-13	3.7628e-05	3.88762e-13
				3.8403e-05	4.75217e-13	3.8403e-05	3.96641e-13
				3.9194e-05	4.84976e-13	3.9194e-05	4.0468e-13
				4.00012e-05	4.94935e-13	4.00012e-05	4.12881e-13
				4.08251e-05	5.05098e-13	4.08251e-05	4.21249e-13
				4.16659e-05	5.15471e-13	4.16659e-05	4.29787e-13
				4.25241e-05	5.26056e-13	4.25241e-05	4.38497e-13
				4.33999e-05	5.36858e-13	4.33999e-05	4.47384e-13
				4.42938e-05	5.47883e-13	4.42938e-05	4.56452e-13
				4.52061e-05	5.59134e-13	4.52061e-05	4.65702e-13
				4.61372e-05	5.70616e-13	4.61372e-05	4.75141e-13
				4.70874e-05	5.82333e-13	4.70874e-05	4.84771e-13
				4.80572e-05	5.94291e-13	4.80572e-05	4.94595e-13
				4.9047e-05	6.06495e-13	4.9047e-05	5.04619e-13
				5.00572e-05	6.1895e-13	5.00572e-05	5.14847e-13
				5.10882e-05	6.3166e-13	5.10882e-05	5.25281e-13
				5.21404e-05	6.44631e-13	5.21404e-05	5.35927e-13
				5.32143e-05	6.57869e-13	5.32143e-05	5.46788e-13
				5.43103e-05	6.71378e-13	5.43103e-05	5.5787e-13
				5.54289e-05	6.85165e-13	5.54289e-05	5.69177e-13
				5.65705e-05	6.99235e-13	5.65705e-05	5.80712e-13
				5.77357e-05	7.13594e-13	5.77357e-05	5.92481e-13
				5.89248e-05	7.28247e-13	5.89248e-05	6.04489e-13
				6.01384e-05	7.43202e-13	6.01384e-05	6.1674e-13
				6.13771e-05	7.58464e-13	6.13771e-05	6.2924e-13
				6.26412e-05	7.74039e-13	6.26412e-05	6.41993e-13
				6.39314e-05	7.89934e-13	6.39314e-05	6.55004e-13
				6.52481e-05	8.06155e-13	6.52481e-05	6.68279e-13
				6.6592e-05	8.2271e-13	6.6592e-05	6.81823e-13
				6.79635e-05	8.39604e-13	6.79635e-05	6.95642e-13
				6.93633e-05	8.56845e-13	6.93633e-05	7.0974e-13
				7.07919e-05	8.74441e-13	7.07919e-05	7.24124e-13
				7.225e-05	8.92397e-13	7.225e-05	7.388e-13
				7.37381e-05	9.10723e-13	7.37381e-05	7.53774e-13
				7.52568e-05	9.29425e-13	7.52568e-05	7.6905e-13
				7.68068e-05	9.4851e-13	7.68068e-05	7.84637e-13
				7.83887e-05	9.67988e-13	7.83887e-05	8.00539e-13
				8.00032e-05	9.87866e-13	8.00032e-05	8.16764e-13
				8.1651e-05	1.00815e-12	8.1651e-05	8.33317e-13
				8.33327e-05	1.02885e-12	8.33327e-05	8.50206e-13
				8.5049e-05	1.04998e-12	8.5049e-05	8.67437e-13
				8.68007e-05	1.07154e-12	8.68007e-05	8.85017e-13
				8.85885e-05	1.09355e-12	8.85885e-05	9.02954e-13
				9.04131e-05	1.116e-12	9.04131e-05	9.21254e-13
				9.22752e-05	1.13892e-12	9.22752e-05	9.39925e-13
				9.41758e-05	1.16231e-12	9.41758e-05	9.58975e-13
				9.61154e-05	1.18618e-12	9.61154e-05	9.7841e-13
				9.8095e-05	1.21054e-12	9.8095e-05	9.9824e-13
				0.000100115	1.23539e-12	0.000100115	1.01847e-12
				0.000102177	1.26076e-12	0.000102177	1.03911e-12
				0.000104282	1.28665e-12	0.000104282	1.06017e-12
				0.00010643	1.31307e-12	0.00010643	1.08166e-12
				0.000108622	1.34004e-12	0.000108622	1.10358e-12
				0.000110859	1.36756e-12	0.000110859	1.12595e-12
				0.000113142	1.39564e-12	0.000113142	1.14877e-12
				0.000115473	1.4243e-12	0.000115473	1.17205e-12
				0.000117851	1.45355e-12	0.000117851	1.1958e-12
				0.000120278	1.4834e-12	0.000120278	1.22004e-12
				0.000122755	1.51386e-12	0.000122755	1.24476e-12
				0.000125284	1.54494e-12	0.000125284	1.26999e-12
				0.000127864	1.57667e-12	0.000127864	1.29573e-12
				0.000130498	1.60905e-12	0.000130498	1.32199e-12
				0.000133185	1.64209e-12	0.000133185	1.34878e-12
				0.000135928	1.67581e-12	0.000135928	1.37612e-12
				0.000138728	1.71022e-12	0.000138728	1.40401e-12
				0.000141585	1.74534e-12	0.000141585	1.43247e-12
				0.000144501	1.78118e-12	0.000144501	1.4615e-12
				0.000147478	1.81776e-12	0.000147478	1.49112e-12
				0.000150515	1.85509e-12	0.000150515	1.52134e-12
				0.000153615	1.89318e-12	0.000153615	1.55217e-12
				0.000156779	1.93206e-12	0.000156779	1.58363e-12
				0.000160008	1.97173e-12	0.000160008	1.61572e-12
				0.000163304	2.01222e-12	0.000163304	1.64847e-12
				0.000166667	2.05354e-12	0.000166667	1.68188e-12
				0.0001701	2.09571e-12	0.0001701	1.71597e-12
				0.000173603	2.13875e-12	0.000173603	1.75074e-12
				0.000177179	2.18267e-12	0.000177179	1.78623e-12
				0.000180828	2.22749e-12	0.000180828	1.82243e-12
				0.000184552	2.27323e-12	0.000184552	1.85936e-12
				0.000188353	2.31991e-12	0.000188353	1.89705e-12
				0.000192233	2.36755e-12	0.000192233	1.93549e-12
				0.000196192	2.41617e-12	0.000196192	1.97472e-12
				0.000200233	2.46579e-12	0.000200233	2.01474e-12
				0.000204357	2.51642e-12	0.000204357	2.05558e-12
				0.000208566	2.5681e-12	0.000208566	2.09724e-12
				0.000212862	2.62083e-12	0.000212862	2.13974e-12
				0.000217246	2.67465e-12	0.000217246	2.18311e-12
				0.00022172	2.72958e-12	0.00022172	2.22735e-12
				0.000226287	2.78563e-12	0.000226287	2.27249e-12
				0.000230947	2.84283e-12	0.000230947	2.31855e-12
				0.000235704	2.90121e-12	0.000235704	2.36554e-12
				0.000240559	2.96079e-12	0.000240559	2.41348e-12
				0.000245513	3.02159e-12	0.000245513	2.4624e-12
				0.00025057	3.08363e-12	0.00025057	2.5123e-12
				0.000255731	3.14696e-12	0.000255731	2.56322e-12
				0.000260998	3.21158e-12	0.000260998	2.61517e-12
				0.000266373	3.27753e-12	0.000266373	2.66817e-12
				0.00027186	3.34483e-12	0.00027186	2.72225e-12
				0.000277459	3.41352e-12	0.000277459	2.77742e-12
				0.000283173	3.48362e-12	0.000283173	2.83371e-12
				0.000289006	3.55515e-12	0.000289006	2.89114e-12
				0.000294958	3.62816e-12	0.000294958	2.94973e-12
				0.000301033	3.70266e-12	0.000301033	3.00952e-12
				0.000307233	3.7787e-12	0.000307233	3.07051e-12
				0.000313561	3.85629e-12	0.000313561	3.13274e-12
				0.000320019	3.93548e-12	0.000320019	3.19623e-12
				0.000326611	4.0163e-12	0.000326611	3.26101e-12
				0.000333337	4.09877e-12	0.000333337	3.3271e-12
				0.000340203	4.18294e-12	0.000340203	3.39453e-12
				0.00034721	4.26884e-12	0.00034721	3.46333e-12
				0.000354361	4.3565e-12	0.000354361	3.53352e-12
				0.00036166	4.44596e-12	0.00036166	3.60513e-12
				0.000369108	4.53726e-12	0.000369108	3.6782e-12
				0.000376711	4.63043e-12	0.000376711	3.75274e-12
				0.000384469	4.72552e-12	0.000384469	3.8288e-12
				0.000392388	4.82256e-12	0.000392388	3.9064e-12
				0.00040047	4.92159e-12	0.00040047	3.98557e-12
				0.000408718	5.02266e-12	0.000408718	4.06635e-12
				0.000417136	5.1258e-12	0.000417136	4.14876e-12
				0.000425727	5.23106e-12	0.000425727	4.23284e-12
				0.000434496	5.33848e-12	0.000434496	4.31863e-12
				0.000443445	5.4481e-12	0.000443445	4.40616e-12
				0.000452578	5.55998e-12	0.000452578	4.49545e-12
				0.000461899	5.67415e-12	0.000461899	4.58656e-12
				0.000471413	5.79067e-12	0.000471413	4.67952e-12
				0.000481122	5.90959e-12	0.000481122	4.77436e-12
				0.000491031	6.03094e-12	0.000491031	4.87112e-12
				0.000501145	6.15479e-12	0.000501145	4.96985e-12
				0.000511466	6.28117e-12	0.000511466	5.07057e-12
				0.000522001	6.41016e-12	0.000522001	5.17334e-12
				0.000532752	6.54179e-12	0.000532752	5.27818e-12
				0.000543725	6.67613e-12	0.000543725	5.38516e-12
				0.000554923	6.81322e-12	0.000554923	5.4943e-12
				0.000566353	6.95313e-12	0.000566353	5.60565e-12
				0.000578017	7.09592e-12	0.000578017	5.71926e-12
				0.000589922	7.24163e-12	0.000589922	5.83517e-12
				0.000602072	7.39034e-12	0.000602072	5.95343e-12
				0.000614473	7.5421e-12	0.000614473	6.07409e-12
				0.000627129	7.69698e-12	0.000627129	6.1972e-12
				0.000640045	7.85504e-12	0.000640045	6.3228e-12
				0.000653228	8.01634e-12	0.000653228	6.45094e-12
				0.000666682	8.18096e-12	0.000666682	6.58168e-12
				0.000680413	8.34895e-12	0.000680413	6.71507e-12
				0.000694427	8.5204e-12	0.000694427	6.85117e-12
				0.000708729	8.69537e-12	0.000708729	6.99002e-12
				0.000723326	8.87393e-12	0.000723326	7.13169e-12
				0.000738224	9.05615e-12	0.000738224	7.27622e-12
				0.000753429	9.24212e-12	0.000753429	7.42369e-12
				0.000768947	9.43191e-12	0.000768947	7.57415e-12
				0.000784784	9.6256e-12	0.000784784	7.72765e-12
				0.000800948	9.82326e-12	0.000800948	7.88427e-12
				0.000817444	1.0025e-11	0.000817444	8.04406e-12
				0.00083428	1.02308e-11	0.00083428	8.20709e-12
				0.000851463	1.04409e-11	0.000851463	8.37342e-12
				0.000869	1.06553e-11	0.000869	8.54313e-12
				0.000886898	1.08741e-11	0.000886898	8.71627e-12
				0.000905165	1.10975e-11	0.000905165	8.89292e-12
				0.000923808	1.13253e-11	0.000923808	9.07316e-12
				0.000942835	1.15579e-11	0.000942835	9.25704e-12
				0.000962254	1.17952e-11	0.000962254	9.44466e-12
				0.000982073	1.20375e-11	0.000982073	9.63607e-12
				0.001	1.22847e-11	0.001	9.83137e-12
				0.00102	1.25369e-11	0.00102	1.00306e-11
				0.00104	1.27944e-11	0.00104	1.02339e-11
				0.00107	1.30571e-11	0.00107	1.04413e-11
				0.00109	1.33252e-11	0.00109	1.06529e-11
				0.00111	1.35989e-11	0.00111	1.08688e-11
				0.00113	1.38781e-11	0.00113	1.10891e-11
				0.00116	1.41631e-11	0.00116	1.13139e-11
				0.00118	1.44539e-11	0.00118	1.15432e-11
				0.0012	1.47508e-11	0.0012	1.17771e-11
				0.00123	1.50537e-11	0.00123	1.20158e-11
				0.00125	1.53628e-11	0.00125	1.22593e-11
				0.00128	1.56783e-11	0.00128	1.25078e-11
				0.00131	1.60002e-11	0.00131	1.27613e-11
				0.00133	1.63288e-11	0.00133	1.30199e-11
				0.00136	1.66641e-11	0.00136	1.32838e-11
				0.00139	1.70063e-11	0.00139	1.3553e-11
				0.00142	1.73555e-11	0.00142	1.38277e-11
				0.00145	1.77119e-11	0.00145	1.41079e-11
				0.00148	1.80756e-11	0.00148	1.43939e-11
				0.00151	1.84468e-11	0.00151	1.46856e-11
				0.00154	1.88256e-11	0.00154	1.49832e-11
				0.00157	1.92122e-11	0.00157	1.52869e-11
				0.0016	1.96068e-11	0.0016	1.55967e-11
				0.00163	2.00094e-11	0.00163	1.59128e-11
				0.00167	2.04203e-11	0.00167	1.62353e-11
				0.0017	2.08396e-11	0.0017	1.65643e-11
				0.00174	2.12675e-11	0.00174	1.69e-11
				0.00177	2.17043e-11	0.00177	1.72426e-11
				0.00181	2.215e-11	0.00181	1.7592e-11
				0.00185	2.26048e-11	0.00185	1.79485e-11
				0.00189	2.3069e-11	0.00189	1.83123e-11
				0.00192	2.35427e-11	0.00192	1.86834e-11
				0.00196	2.40262e-11	0.00196	1.90621e-11
				0.002	2.45196e-11	0.002	1.94484e-11
				0.00205	2.50231e-11	0.00205	1.98426e-11
				0.00209	2.55369e-11	0.00209	2.02448e-11
				0.00213	2.60613e-11	0.00213	2.06551e-11
				0.00217	2.65965e-11	0.00217	2.10737e-11
				0.00222	2.71427e-11	0.00222	2.15008e-11
				0.00227	2.77001e-11	0.00227	2.19365e-11
				0.00231	2.82689e-11	0.00231	2.23811e-11
				0.00236	2.88494e-11	0.00236	2.28347e-11
				0.00241	2.94418e-11	0.00241	2.32975e-11
				0.00246	3.00464e-11	0.00246	2.37697e-11
				0.00251	3.06634e-11	0.00251	2.42514e-11
				0.00256	3.12931e-11	0.00256	2.47429e-11
				0.00261	3.19357e-11	0.00261	2.52444e-11
				0.00267	3.25915e-11	0.00267	2.5756e-11
				0.00272	3.32608e-11	0.00272	2.6278e-11
				0.00278	3.39438e-11	0.00278	2.68106e-11
				0.00283	3.46408e-11	0.00283	2.7354e-11
				0.00289	3.53522e-11	0.00289	2.79083e-11
				0.00295	3.60781e-11	0.00295	2.8474e-11
				0.00301	3.6819e-11	0.00301	2.9051e-11
				0.00308	3.75751e-11	0.00308	2.96398e-11
				0.00314	3.83467e-11	0.00314	3.02405e-11
				0.0032	3.91341e-11	0.0032	3.08534e-11
				0.00327	3.99378e-11	0.00327	3.14787e-11
				0.00334	4.07579e-11	0.00334	3.21167e-11
				0.00341	4.15948e-11	0.00341	3.27676e-11
				0.00348	4.2449e-11	0.00348	3.34317e-11
				0.00355	4.33207e-11	0.00355	3.41093e-11
				0.00362	4.42103e-11	0.00362	3.48006e-11
				0.0037	4.51182e-11	0.0037	3.55059e-11
				0.00377	4.60447e-11	0.00377	3.62255e-11
				0.00385	4.69902e-11	0.00385	3.69597e-11
				0.00393	4.79551e-11	0.00393	3.77087e-11
				0.00401	4.89399e-11	0.00401	3.8473e-11
				0.00409	4.99449e-11	0.00409	3.92527e-11
				0.00418	5.09705e-11	0.00418	4.00482e-11
				0.00426	5.20172e-11	0.00426	4.08599e-11
				0.00435	5.30854e-11	0.00435	4.1688e-11
				0.00444	5.41755e-11	0.00444	4.25329e-11
				0.00453	5.5288e-11	0.00453	4.33949e-11
				0.00462	5.64233e-11	0.00462	4.42744e-11
				0.00472	5.7582e-11	0.00472	4.51717e-11
				0.00482	5.87644e-11	0.00482	4.60872e-11
				0.00492	5.99712e-11	0.00492	4.70213e-11
				0.00502	6.12027e-11	0.00502	4.79742e-11
				0.00512	6.24595e-11	0.00512	4.89465e-11
				0.00523	6.37421e-11	0.00523	4.99385e-11
				0.00533	6.5051e-11	0.00533	5.09506e-11
				0.00544	6.63869e-11	0.00544	5.19833e-11
				0.00556	6.77501e-11	0.00556	5.30368e-11
				0.00567	6.91414e-11	0.00567	5.41117e-11
				0.00579	7.05612e-11	0.00579	5.52084e-11
				0.00591	7.20102e-11	0.00591	5.63273e-11
				0.00603	7.34889e-11	0.00603	5.74689e-11
				0.00615	7.4998e-11	0.00615	5.86336e-11
				0.00628	7.65381e-11	0.00628	5.98219e-11
				0.00641	7.81098e-11	0.00641	6.10343e-11
				0.00654	7.97138e-11	0.00654	6.22713e-11
				0.00667	8.13508e-11	0.00667	6.35334e-11
				0.00681	8.30213e-11	0.00681	6.4821e-11
				0.00695	8.47262e-11	0.00695	6.61347e-11
				0.0071	8.6466e-11	0.0071	6.74751e-11
				0.00724	8.82416e-11	0.00724	6.88426e-11
				0.00739	9.00537e-11	0.00739	7.02378e-11
				0.00754	9.19029e-11	0.00754	7.16614e-11
				0.0077	9.37902e-11	0.0077	7.31137e-11
				0.00786	9.57161e-11	0.00786	7.45955e-11
				0.00802	9.76817e-11	0.00802	7.61074e-11
				0.00818	9.96876e-11	0.00818	7.76498e-11
				0.00835	1.01735e-10	0.00835	7.92236e-11
				0.00852	1.03824e-10	0.00852	8.08292e-11
				0.0087	1.05956e-10	0.0087	8.24673e-11
				0.00888	1.08132e-10	0.00888	8.41387e-11
				0.00906	1.10352e-10	0.00906	8.5844e-11
				0.00925	1.12618e-10	0.00925	8.75838e-11
				0.00944	1.14931e-10	0.00944	8.93588e-11
				0.00963	1.17291e-10	0.00963	9.11699e-11
				0.00983	1.197e-10	0.00983	9.30176e-11
				0.01003	1.22158e-10	0.01003	9.49028e-11
				0.01024	1.24666e-10	0.01024	9.68262e-11
				0.01045	1.27226e-10	0.01045	9.87886e-11
				0.01067	1.29839e-10	0.01067	1.00791e-10
				0.01089	1.32505e-10	0.01089	1.02833e-10
				0.01111	1.35226e-10	0.01111	1.04918e-10
				0.01134	1.38003e-10	0.01134	1.07044e-10
				0.01157	1.40837e-10	0.01157	1.09213e-10
				0.01181	1.43729e-10	0.01181	1.11427e-10
				0.01206	1.4668e-10	0.01206	1.13685e-10
				0.0123	1.49692e-10	0.0123	1.15989e-10
				0.01256	1.52766e-10	0.01256	1.1834e-10
				0.01282	1.55903e-10	0.01282	1.20738e-10
				0.01308	1.59105e-10	0.01308	1.23185e-10
				0.01335	1.62372e-10	0.01335	1.25682e-10
				0.01362	1.65707e-10	0.01362	1.28229e-10
				0.0139	1.69109e-10	0.0139	1.30828e-10
				0.01419	1.72582e-10	0.01419	1.33479e-10
				0.01448	1.76126e-10	0.01448	1.36185e-10
				0.01478	1.79743e-10	0.01478	1.38945e-10
				0.01509	1.83434e-10	0.01509	1.41761e-10
				0.0154	1.87201e-10	0.0154	1.44634e-10
				0.01571	1.91045e-10	0.01571	1.47565e-10
				0.01604	1.94968e-10	0.01604	1.50556e-10
				0.01637	1.98972e-10	0.01637	1.53607e-10
				0.0167	2.03058e-10	0.0167	1.5672e-10
				0.01705	2.07227e-10	0.01705	1.59897e-10
				0.0174	2.11483e-10	0.0174	1.63137e-10
				0.01776	2.15826e-10	0.01776	1.66443e-10
				0.01812	2.20258e-10	0.01812	1.69817e-10
				0.0185	2.24781e-10	0.0185	1.73258e-10
				0.01888	2.29396e-10	0.01888	1.7677e-10
				0.01927	2.34107e-10	0.01927	1.80353e-10
				0.01966	2.38915e-10	0.01966	1.84008e-10
				0.02007	2.43821e-10	0.02007	1.87737e-10
				0.02048	2.48828e-10	0.02048	1.91542e-10
				0.0209	2.53937e-10	0.0209	1.95424e-10
				0.02133	2.59152e-10	0.02133	1.99385e-10
				0.02177	2.64474e-10	0.02177	2.03425e-10
				0.02222	2.69905e-10	0.02222	2.07548e-10
				0.02268	2.75447e-10	0.02268	2.11755e-10
				0.02315	2.81103e-10	0.02315	2.16046e-10
				0.02362	2.86876e-10	0.02362	2.20425e-10
				0.02411	2.92767e-10	0.02411	2.24892e-10
				0.02461	2.98779e-10	0.02461	2.2945e-10
				0.02511	3.04914e-10	0.02511	2.341e-10
				0.02563	3.11176e-10	0.02563	2.38845e-10
				0.02616	3.17566e-10	0.02616	2.43686e-10
				0.0267	3.24087e-10	0.0267	2.48624e-10
				0.02725	3.30742e-10	0.02725	2.53663e-10
				0.02781	3.37534e-10	0.02781	2.58804e-10
				0.02838	3.44465e-10	0.02838	2.6405e-10
				0.02897	3.51539e-10	0.02897	2.69401e-10
				0.02956	3.58758e-10	0.02956	2.74861e-10
				0.03017	3.66125e-10	0.03017	2.80432e-10
				0.03079	3.73643e-10	0.03079	2.86115e-10
				0.03143	3.81316e-10	0.03143	2.91914e-10
				0.03208	3.89147e-10	0.03208	2.9783e-10
				0.03274	3.97138e-10	0.03274	3.03866e-10
				0.03341	4.05293e-10	0.03341	3.10025e-10
				0.0341	4.13616e-10	0.0341	3.16308e-10
				0.0348	4.22109e-10	0.0348	3.22719e-10
				0.03552	4.30777e-10	0.03552	3.29259e-10
				0.03625	4.39624e-10	0.03625	3.35932e-10
				0.037	4.48651e-10	0.037	3.4274e-10
				0.03776	4.57864e-10	0.03776	3.49687e-10
				0.03853	4.67267e-10	0.03853	3.56774e-10
				0.03933	4.76862e-10	0.03933	3.64005e-10
				0.04014	4.86654e-10	0.04014	3.71382e-10
				0.04097	4.96648e-10	0.04097	3.78909e-10
				0.04181	5.06847e-10	0.04181	3.86588e-10
				0.04267	5.17255e-10	0.04267	3.94423e-10
				0.04355	5.27877e-10	0.04355	4.02417e-10
				0.04445	5.38717e-10	0.04445	4.10573e-10
				0.04536	5.49779e-10	0.04536	4.18894e-10
				0.0463	5.61069e-10	0.0463	4.27384e-10
				0.04725	5.72591e-10	0.04725	4.36045e-10
				0.04822	5.84349e-10	0.04822	4.44883e-10
				0.04922	5.96348e-10	0.04922	4.53899e-10
				0.05023	6.08594e-10	0.05023	4.63098e-10
				0.05126	6.21092e-10	0.05126	4.72484e-10
				0.05232	6.33846e-10	0.05232	4.8206e-10
				0.0534	6.46862e-10	0.0534	4.9183e-10
				0.0545	6.60146e-10	0.0545	5.01798e-10
				0.05562	6.73702e-10	0.05562	5.11968e-10
				0.05676	6.87536e-10	0.05676	5.22344e-10
				0.05793	7.01655e-10	0.05793	5.3293e-10
				0.05913	7.16063e-10	0.05913	5.43731e-10
				0.06035	7.30768e-10	0.06035	5.54751e-10
				0.06159	7.45774e-10	0.06159	5.65994e-10
				0.06286	7.61089e-10	0.06286	5.77465e-10
				0.06415	7.76718e-10	0.06415	5.89168e-10
				0.06547	7.92668e-10	0.06547	6.01109e-10
				0.06682	8.08945e-10	0.06682	6.13292e-10
				0.0682	8.25557e-10	0.0682	6.25721e-10
				0.0696	8.4251e-10	0.0696	6.38403e-10
				0.07104	8.59811e-10	0.07104	6.51341e-10
				0.0725	8.77467e-10	0.0725	6.64542e-10
				0.07399	8.95486e-10	0.07399	6.7801e-10
				0.07552	9.13875e-10	0.07552	6.91752e-10
				0.07707	9.32642e-10	0.07707	7.05771e-10
				0.07866	9.51794e-10	0.07866	7.20075e-10
				0.08028	9.71339e-10	0.08028	7.34669e-10
				0.08193	9.91285e-10	0.08193	7.49559e-10
				0.08362	1.01164e-09	0.08362	7.6475e-10
				0.08534	1.03242e-09	0.08534	7.80249e-10
				0.0871	1.05362e-09	0.0871	7.96062e-10
				0.08889	1.07525e-09	0.08889	8.12196e-10
				0.09072	1.09733e-09	0.09072	8.28657e-10
				0.09259	1.11987e-09	0.09259	8.45452e-10
				0.0945	1.14286e-09	0.0945	8.62586e-10
				0.09645	1.16633e-09	0.09645	8.80068e-10
				0.09843	1.19028e-09	0.09843	8.97905e-10
				0.10046	1.21473e-09	0.10046	9.16103e-10
				0.10253	1.23967e-09	0.10253	9.34669e-10
				0.10464	1.26513e-09	0.10464	9.53612e-10
				0.1068	1.29111e-09	0.1068	9.72939e-10
				0.10899	1.31762e-09	0.10899	9.92658e-10
				0.11124	1.34468e-09	0.11124	1.01278e-09
				0.11353	1.37229e-09	0.11353	1.0333e-09
				0.11587	1.40047e-09	0.11587	1.05424e-09
				0.11826	1.42923e-09	0.11826	1.07561e-09
				0.12069	1.45858e-09	0.12069	1.09741e-09
				0.12318	1.48853e-09	0.12318	1.11965e-09
				0.12571	1.5191e-09	0.12571	1.14234e-09
				0.1283	1.55029e-09	0.1283	1.16549e-09
				0.13095	1.58213e-09	0.13095	1.18912e-09
				0.13364	1.61462e-09	0.13364	1.21322e-09
				0.1364	1.64777e-09	0.1364	1.2378e-09
				0.1392	1.68161e-09	0.1392	1.26289e-09
				0.14207	1.71614e-09	0.14207	1.28849e-09
				0.145	1.75138e-09	0.145	1.3146e-09
				0.14798	1.78735e-09	0.14798	1.34124e-09
				0.15103	1.82405e-09	0.15103	1.36843e-09
				0.15414	1.86151e-09	0.15414	1.39616e-09
				0.15732	1.89973e-09	0.15732	1.42446e-09
				0.16056	1.93875e-09	0.16056	1.45332e-09
				0.16386	1.97856e-09	0.16386	1.48278e-09
				0.16724	2.01919e-09	0.16724	1.51283e-09
				0.17068	2.06065e-09	0.17068	1.54349e-09
				0.1742	2.10297e-09	0.1742	1.57477e-09
				0.17779	2.14615e-09	0.17779	1.60669e-09
				0.18145	2.19022e-09	0.18145	1.63925e-09
				0.18519	2.2352e-09	0.18519	1.67247e-09
				0.189	2.2811e-09	0.189	1.70637e-09
				0.19289	2.32794e-09	0.19289	1.74095e-09
				0.19687	2.37575e-09	0.19687	1.77624e-09
				0.20092	2.42453e-09	0.20092	1.81224e-09
				0.20506	2.47432e-09	0.20506	1.84897e-09
				0.20928	2.52513e-09	0.20928	1.88644e-09
				0.21359	2.57699e-09	0.21359	1.92467e-09
				0.21799	2.6299e-09	0.21799	1.96368e-09
				0.22248	2.68391e-09	0.22248	2.00348e-09
				0.22706	2.73902e-09	0.22706	2.04408e-09
				0.23174	2.79527e-09	0.23174	2.08551e-09
				0.23651	2.85267e-09	0.23651	2.12778e-09
				0.24139	2.91125e-09	0.24139	2.1709e-09
				0.24636	2.97103e-09	0.24636	2.2149e-09
				0.25143	3.03204e-09	0.25143	2.25979e-09
				0.25661	3.09431e-09	0.25661	2.30559e-09
				0.26189	3.15785e-09	0.26189	2.35231e-09
				0.26729	3.2227e-09	0.26729	2.39999e-09
				0.27279	3.28887e-09	0.27279	2.44863e-09
				0.27841	3.35641e-09	0.27841	2.49825e-09
				0.28415	3.42534e-09	0.28415	2.54889e-09
				0.29	3.49568e-09	0.29	2.60054e-09
				0.29597	3.56746e-09	0.29597	2.65325e-09
				0.30207	3.64072e-09	0.30207	2.70702e-09
				0.30829	3.71548e-09	0.30829	2.76189e-09
				0.31464	3.79178e-09	0.31464	2.81786e-09
				0.32112	3.86964e-09	0.32112	2.87497e-09
				0.32773	3.94911e-09	0.32773	2.93324e-09
				0.33448	4.0302e-09	0.33448	2.99269e-09
				0.34137	4.11296e-09	0.34137	3.05334e-09
				0.3484	4.19742e-09	0.3484	3.11522e-09
				0.35558	4.28362e-09	0.35558	3.17836e-09
				0.3629	4.37158e-09	0.3629	3.24277e-09
				0.37038	4.46135e-09	0.37038	3.3085e-09
				0.37801	4.55297e-09	0.37801	3.37555e-09
				0.38579	4.64646e-09	0.38579	3.44396e-09
				0.39374	4.74188e-09	0.39374	3.51376e-09
				0.40185	4.83925e-09	0.40185	3.58497e-09
				0.41012	4.93863e-09	0.41012	3.65763e-09
				0.41857	5.04004e-09	0.41857	3.73176e-09
				0.42719	5.14354e-09	0.42719	3.80739e-09
				0.43599	5.24916e-09	0.43599	3.88456e-09
				0.44497	5.35695e-09	0.44497	3.96328e-09
				0.45413	5.46696e-09	0.45413	4.04361e-09
				0.46349	5.57922e-09	0.46349	4.12556e-09
				0.47303	5.69379e-09	0.47303	4.20917e-09
				0.48278	5.81072e-09	0.48278	4.29448e-09
				0.49272	5.93004e-09	0.49272	4.38152e-09
				0.50287	6.05181e-09	0.50287	4.47032e-09
				0.51322	6.17609e-09	0.51322	4.56092e-09
				0.52379	6.30291e-09	0.52379	4.65335e-09
				0.53458	6.43235e-09	0.53458	4.74766e-09
				0.54559	6.56443e-09	0.54559	4.84388e-09
				0.55683	6.69924e-09	0.55683	4.94205e-09
				0.5683	6.83681e-09	0.5683	5.04222e-09
				0.58	6.9772e-09	0.58	5.14441e-09
				0.59195	7.12048e-09	0.59195	5.24867e-09
				0.60414	7.2667e-09	0.60414	5.35504e-09
				0.61658	7.41592e-09	0.61658	5.46357e-09
				0.62928	7.56821e-09	0.62928	5.5743e-09
				0.64224	7.72362e-09	0.64224	5.68728e-09
				0.65547	7.88222e-09	0.65547	5.80254e-09
				0.66897	8.04409e-09	0.66897	5.92014e-09
				0.68275	8.20927e-09	0.68275	6.04013e-09
				0.69681	8.37785e-09	0.69681	6.16254e-09
				0.71116	8.54989e-09	0.71116	6.28744e-09
				0.72581	8.72546e-09	0.72581	6.41487e-09
				0.74076	8.90464e-09	0.74076	6.54488e-09
				0.75602	9.0875e-09	0.75602	6.67752e-09
				0.77159	9.27411e-09	0.77159	6.81286e-09
				0.78748	9.46456e-09	0.78748	6.95093e-09
				0.8037	9.65891e-09	0.8037	7.09181e-09
				0.82025	9.85726e-09	0.82025	7.23554e-09
				0.83715	1.00597e-08	0.83715	7.38218e-09
				0.85439	1.02663e-08	0.85439	7.53179e-09
				0.87199	1.04771e-08	0.87199	7.68444e-09
				0.88995	1.06922e-08	0.88995	7.84018e-09
				0.90828	1.09118e-08	0.90828	7.99908e-09
				0.92698	1.11359e-08	0.92698	8.1612e-09
				0.94607	1.13645e-08	0.94607	8.3266e-09
				0.96556	1.15979e-08	0.96556	8.49536e-09
				0.98545	1.18361e-08	0.98545	8.66753e-09
				1.00574	1.20791e-08	1.00574	8.8432e-09
				1.02646	1.23272e-08	1.02646	9.02242e-09
				1.0476	1.25803e-08	1.0476	9.20528e-09
				1.06918	1.28387e-08	1.06918	9.39184e-09
				1.0912	1.31023e-08	1.0912	9.58219e-09
				1.11367	1.33714e-08	1.11367	9.77639e-09
				1.13661	1.36459e-08	1.13661	9.97453e-09
				1.16002	1.39262e-08	1.16002	1.01767e-08
				1.18391	1.42121e-08	1.18391	1.03829e-08
				1.20829	1.4504e-08	1.20829	1.05934e-08
				1.23318	1.48018e-08	1.23318	1.08081e-08
				1.25858	1.51058e-08	1.25858	1.10271e-08
				1.2845	1.5416e-08	1.2845	1.12506e-08
				1.31096	1.57325e-08	1.31096	1.14786e-08
				1.33796	1.60556e-08	1.33796	1.17112e-08
				1.36552	1.63853e-08	1.36552	1.19486e-08
				1.39364	1.67218e-08	1.39364	1.21908e-08
				1.42234	1.70652e-08	1.42234	1.24378e-08
				1.45164	1.74156e-08	1.45164	1.26899e-08
				1.48154	1.77732e-08	1.48154	1.29471e-08
				1.51205	1.81382e-08	1.51205	1.32095e-08
				1.54319	1.85107e-08	1.54319	1.34772e-08
				1.57498	1.88908e-08	1.57498	1.37504e-08
				1.60742	1.92787e-08	1.60742	1.4029e-08
				1.64052	1.96746e-08	1.64052	1.43134e-08
				1.67431	2.00786e-08	1.67431	1.46035e-08
				1.7088	2.0491e-08	1.7088	1.48994e-08
				1.74399	2.09117e-08	1.74399	1.52014e-08
				1.77991	2.13412e-08	1.77991	1.55095e-08
				1.81657	2.17794e-08	1.81657	1.58238e-08
				1.85398	2.22266e-08	1.85398	1.61445e-08
				1.89217	2.26831e-08	1.89217	1.64717e-08
				1.93114	2.31489e-08	1.93114	1.68055e-08
				1.97091	2.36242e-08	1.97091	1.71461e-08
				2.01151	2.41094e-08	2.01151	1.74936e-08
				2.05294	2.46044e-08	2.05294	1.78482e-08
				2.09522	2.51097e-08	2.09522	1.82099e-08
				2.13837	2.56253e-08	2.13837	1.8579e-08
				2.18242	2.61516e-08	2.18242	1.89555e-08
				2.22736	2.66886e-08	2.22736	1.93397e-08
				2.27324	2.72366e-08	2.27324	1.97316e-08
				2.32006	2.77959e-08	2.32006	2.01315e-08
				2.36784	2.83667e-08	2.36784	2.05396e-08
				2.41661	2.89492e-08	2.41661	2.09558e-08
				2.46639	2.95437e-08	2.46639	2.13805e-08
				2.51718	3.01504e-08	2.51718	2.18139e-08
				2.56903	3.07695e-08	2.56903	2.2256e-08
				2.62194	3.14014e-08	2.62194	2.2707e-08
				2.67594	3.20462e-08	2.67594	2.31672e-08
				2.73106	3.27043e-08	2.73106	2.36368e-08
				2.78731	3.33759e-08	2.78731	2.41158e-08
				2.84472	3.40613e-08	2.84472	2.46046e-08
				2.90331	3.47607e-08	2.90331	2.51032e-08
				2.9631	3.54745e-08	2.9631	2.5612e-08
				3.02413	3.6203e-08	3.02413	2.61311e-08
				3.08642	3.69464e-08	3.08642	2.66607e-08
				3.14999	3.77051e-08	3.14999	2.7201e-08
				3.21486	3.84794e-08	3.21486	2.77523e-08
				3.28108	3.92696e-08	3.28108	2.83147e-08
				3.34866	4.0076e-08	3.34866	2.88886e-08
				3.41762	4.0899e-08	3.41762	2.94741e-08
				3.48801	4.17388e-08	3.48801	3.00714e-08
				3.55985	4.25959e-08	3.55985	3.06809e-08
				3.63317	4.34706e-08	3.63317	3.13027e-08
				3.708	4.43633e-08	3.708	3.19371e-08
				3.78437	4.52743e-08	3.78437	3.25844e-08
				3.86232	4.6204e-08	3.86232	3.32448e-08
				3.94187	4.71528e-08	3.94187	3.39185e-08
				4.02306	4.81211e-08	4.02306	3.4606e-08
				4.10591	4.91093e-08	4.10591	3.53073e-08
				4.19048	5.01178e-08	4.19048	3.60229e-08
				4.27679	5.11469e-08	4.27679	3.6753e-08
				4.36487	5.21972e-08	4.36487	3.74979e-08
				4.45477	5.32691e-08	4.45477	3.82578e-08
				4.54653	5.4363e-08	4.54653	3.90332e-08
				4.64017	5.54793e-08	4.64017	3.98243e-08
				4.73574	5.66186e-08	4.73574	4.06314e-08
				4.83328	5.77813e-08	4.83328	4.14549e-08
				4.93282	5.89678e-08	4.93282	4.22951e-08
				5.03442	6.01787e-08	5.03442	4.31523e-08
				5.13811	6.14145e-08	5.13811	4.40268e-08
				5.24394	6.26757e-08	5.24394	4.49191e-08
				5.35194	6.39627e-08	5.35194	4.58295e-08
				5.46217	6.52762e-08	5.46217	4.67583e-08
				5.57467	6.66167e-08	5.57467	4.7706e-08
				5.68949	6.79846e-08	5.68949	4.86728e-08
				5.80667	6.93807e-08	5.80667	4.96593e-08
				5.92627	7.08054e-08	5.92627	5.06657e-08
				6.04832	7.22594e-08	6.04832	5.16926e-08
				6.1729	7.37433e-08	6.1729	5.27402e-08
				6.30003	7.52576e-08	6.30003	5.38091e-08
				6.42979	7.6803e-08	6.42979	5.48997e-08
				6.56222	7.83802e-08	6.56222	5.60123e-08
				6.69738	7.99897e-08	6.69738	5.71475e-08
				6.83532	8.16323e-08	6.83532	5.83057e-08
				6.9761	8.33087e-08	6.9761	5.94874e-08
				7.11978	8.50194e-08	7.11978	6.0693e-08
				7.26642	8.67653e-08	7.26642	6.19231e-08
				7.41608	8.8547e-08	7.41608	6.31781e-08
				7.56883	9.03654e-08	7.56883	6.44585e-08
				7.72471	9.2221e-08	7.72471	6.57649e-08
				7.88381	9.41148e-08	7.88381	6.70978e-08
				8.04619	9.60474e-08	8.04619	6.84577e-08
				8.21191	9.80198e-08	8.21191	6.98451e-08
				8.38105	1.00033e-07	8.38105	7.12606e-08
				8.55366	1.02087e-07	8.55366	7.27049e-08
				8.72984	1.04183e-07	8.72984	7.41784e-08
				8.90964	1.06323e-07	8.90964	7.56818e-08
				9.09314	1.08506e-07	9.09314	7.72156e-08
				9.28043	1.10734e-07	9.28043	7.87805e-08
				9.47157	1.13008e-07	9.47157	8.03772e-08
				9.66665	1.15329e-07	9.66665	8.20062e-08
				9.86574	1.17697e-07	9.86574	8.36682e-08
				10.0689	1.20114e-07	10.0689	8.53639e-08
				10.2763	1.2258e-07	10.2763	8.7094e-08
				10.488	1.25098e-07	10.488	8.88591e-08
				10.704	1.27667e-07	10.704	9.066e-08
				10.9245	1.30288e-07	10.9245	9.24975e-08
				11.1494	1.32964e-07	11.1494	9.43721e-08
				11.3791	1.35694e-07	11.3791	9.62847e-08
				11.6135	1.38481e-07	11.6135	9.82362e-08
				11.8527	1.41324e-07	11.8527	1.00227e-07
				12.0968	1.44226e-07	12.0968	1.02258e-07
				12.3459	1.47188e-07	12.3459	1.04331e-07
				12.6002	1.50211e-07	12.6002	1.06445e-07
				12.8597	1.53295e-07	12.8597	1.08603e-07
				13.1246	1.56443e-07	13.1246	1.10804e-07
				13.3949	1.59656e-07	13.3949	1.13049e-07
				13.6708	1.62934e-07	13.6708	1.15341e-07
				13.9523	1.6628e-07	13.9523	1.17678e-07
				14.2397	1.69695e-07	14.2397	1.20063e-07
				14.533	1.73179e-07	14.533	1.22497e-07
				14.8323	1.76736e-07	14.8323	1.24979e-07
				15.1378	1.80365e-07	15.1378	1.27512e-07
				15.4496	1.84069e-07	15.4496	1.30096e-07
				15.7678	1.87849e-07	15.7678	1.32733e-07
				16.0925	1.91706e-07	16.0925	1.35423e-07
				16.424	1.95643e-07	16.424	1.38168e-07
				16.7623	1.9966e-07	16.7623	1.40968e-07
				17.1075	2.0376e-07	17.1075	1.43825e-07
				17.4598	2.07945e-07	17.4598	1.4674e-07
				17.8195	2.12215e-07	17.8195	1.49714e-07
				18.1865	2.16573e-07	18.1865	1.52748e-07
				18.561	2.2102e-07	18.561	1.55844e-07
				18.9433	2.25559e-07	18.9433	1.59002e-07
				19.3335	2.3019e-07	19.3335	1.62225e-07
				19.7317	2.34917e-07	19.7317	1.65513e-07
				20.1381	2.39741e-07	20.1381	1.68867e-07
				20.5528	2.44665e-07	20.5528	1.7229e-07
				20.9762	2.49689e-07	20.9762	1.75781e-07
				21.4082	2.54816e-07	21.4082	1.79344e-07
				21.8491	2.60049e-07	21.8491	1.82979e-07
				22.2991	2.65389e-07	22.2991	1.86687e-07
				22.7584	2.70839e-07	22.7584	1.90471e-07
				23.2272	2.764e-07	23.2272	1.94331e-07
				23.7055	2.82076e-07	23.7055	1.9827e-07
				24.1938	2.87869e-07	24.1938	2.02288e-07
				24.6921	2.9378e-07	24.6921	2.06388e-07
				25.2006	2.99813e-07	25.2006	2.10571e-07
				25.7197	3.0597e-07	25.7197	2.14838e-07
				26.2494	3.12253e-07	26.2494	2.19192e-07
				26.7901	3.18665e-07	26.7901	2.23635e-07
				27.3418	3.25209e-07	27.3418	2.28167e-07
				27.905	3.31887e-07	27.905	2.32791e-07
				28.4797	3.38702e-07	28.4797	2.37509e-07
				29.0663	3.45658e-07	29.0663	2.42323e-07
				29.6649	3.52756e-07	29.6649	2.47234e-07
				30.2759	3.6e-07	30.2759	2.52245e-07
				30.8995	3.67392e-07	30.8995	2.57357e-07
				31.5359	3.74937e-07	31.5359	2.62573e-07
				32.1854	3.82636e-07	32.1854	2.67895e-07
				32.8483	3.90494e-07	32.8483	2.73324e-07
				33.5249	3.98512e-07	33.5249	2.78863e-07
				34.2154	4.06696e-07	34.2154	2.84515e-07
				34.9201	4.15047e-07	34.9201	2.90281e-07
				35.6393	4.2357e-07	35.6393	2.96165e-07
				36.3733	4.32268e-07	36.3733	3.02167e-07
				37.1225	4.41145e-07	37.1225	3.08291e-07
				37.887	4.50204e-07	37.887	3.14539e-07
				38.6674	4.59449e-07	38.6674	3.20914e-07
				39.4638	4.68884e-07	39.4638	3.27418e-07
				40.2766	4.78512e-07	40.2766	3.34054e-07
				41.1061	4.88339e-07	41.1061	3.40824e-07
				41.9528	4.98367e-07	41.9528	3.47731e-07
				42.8168	5.08601e-07	42.8168	3.54779e-07
				43.6987	5.19045e-07	43.6987	3.61969e-07
				44.5987	5.29704e-07	44.5987	3.69305e-07
				45.5173	5.40581e-07	45.5173	3.7679e-07
				46.4548	5.51682e-07	46.4548	3.84426e-07
				47.4115	5.63011e-07	47.4115	3.92218e-07
				48.388	5.74572e-07	48.388	4.00167e-07
				49.3847	5.86371e-07	49.3847	4.08277e-07
				50.4018	5.98412e-07	50.4018	4.16551e-07
				51.4399	6.10701e-07	51.4399	4.24994e-07
				52.4993	6.23242e-07	52.4993	4.33607e-07
				53.5806	6.3604e-07	53.5806	4.42395e-07
				54.6842	6.49101e-07	54.6842	4.51361e-07
				55.8105	6.62431e-07	55.8105	4.60509e-07
				56.96	6.76034e-07	56.96	4.69842e-07
				58.1331	6.89916e-07	58.1331	4.79364e-07
				59.3304	7.04084e-07	59.3304	4.89079e-07
				60.5524	7.18542e-07	60.5524	4.98992e-07
				61.7996	7.33297e-07	61.7996	5.09105e-07
				63.0724	7.48356e-07	63.0724	5.19423e-07
				64.3715	7.63723e-07	64.3715	5.2995e-07
				65.6973	7.79406e-07	65.6973	5.4069e-07
				67.0504	7.95411e-07	67.0504	5.51649e-07
				68.4314	8.11745e-07	68.4314	5.62829e-07
				69.8408	8.28415e-07	69.8408	5.74236e-07
				71.2793	8.45426e-07	71.2793	5.85874e-07
				72.7473	8.62787e-07	72.7473	5.97748e-07
				74.2457	8.80504e-07	74.2457	6.09862e-07
				75.7749	8.98586e-07	75.7749	6.22222e-07
				77.3355	9.17038e-07	77.3355	6.34833e-07
				78.9283	9.3587e-07	78.9283	6.47699e-07
				80.554	9.55088e-07	80.554	6.60826e-07
				82.2131	9.74701e-07	82.2131	6.74219e-07
				83.9064	9.94716e-07	83.9064	6.87883e-07
				85.6345	1.01514e-06	85.6345	7.01825e-07
				87.3983	1.03599e-06	87.3983	7.16049e-07
				89.1983	1.05726e-06	89.1983	7.30561e-07
				91.0355	1.07897e-06	91.0355	7.45367e-07
				92.9105	1.10113e-06	92.9105	7.60474e-07
				94.8241	1.12374e-06	94.8241	7.75886e-07
				96.7771	1.14682e-06	96.7771	7.91611e-07
				98.7703	1.17037e-06	98.7703	8.07655e-07
				100.805	1.1944e-06	100.805	8.24023e-07
				102.881	1.21893e-06	102.881	8.40724e-07
				105	1.24396e-06	105	8.57763e-07
				107.162	1.26951e-06	107.162	8.75147e-07
				109.369	1.29557e-06	109.369	8.92884e-07
				111.622	1.32218e-06	111.622	9.1098e-07
				113.921	1.34933e-06	113.921	9.29443e-07
				116.267	1.37704e-06	116.267	9.4828e-07
				118.662	1.40532e-06	118.662	9.67499e-07
				121.106	1.43418e-06	121.106	9.87107e-07
				123.6	1.46363e-06	123.6	1.00711e-06
				126.146	1.49368e-06	126.146	1.02752e-06
				128.744	1.52435e-06	128.744	1.04835e-06
				131.396	1.55566e-06	131.396	1.0696e-06
				134.102	1.5876e-06	134.102	1.09127e-06
				136.864	1.6202e-06	136.864	1.11339e-06
				139.683	1.65348e-06	139.683	1.13596e-06
				142.56	1.68743e-06	142.56	1.15898e-06
				145.496	1.72208e-06	145.496	1.18247e-06
				148.493	1.75744e-06	148.493	1.20643e-06
				151.551	1.79353e-06	151.551	1.23088e-06
				154.673	1.83036e-06	154.673	1.25583e-06
				157.858	1.86795e-06	157.858	1.28128e-06
				161.11	1.90631e-06	161.11	1.30725e-06
				164.428	1.94546e-06	164.428	1.33374e-06
				167.814	1.98541e-06	167.814	1.36077e-06
				171.271	2.02618e-06	171.271	1.38835e-06
				174.798	2.06778e-06	174.798	1.41649e-06
				178.398	2.11025e-06	178.398	1.4452e-06
				182.073	2.15358e-06	182.073	1.47449e-06
				185.823	2.1978e-06	185.823	1.50437e-06
				189.65	2.24294e-06	189.65	1.53486e-06
				193.556	2.289e-06	193.556	1.56597e-06
				197.543	2.336e-06	197.543	1.5977e-06
				201.611	2.38397e-06	201.611	1.63009e-06
				205.764	2.43292e-06	205.764	1.66312e-06
				210.002	2.48289e-06	210.002	1.69683e-06
				214.327	2.53387e-06	214.327	1.73122e-06
				218.741	2.5859e-06	218.741	1.76631e-06
				223.246	2.63901e-06	223.246	1.8021e-06
				227.844	2.6932e-06	227.844	1.83863e-06
				232.537	2.7485e-06	232.537	1.87589e-06
				237.327	2.80494e-06	237.327	1.91391e-06
				242.215	2.86254e-06	242.215	1.9527e-06
				247.203	2.92133e-06	247.203	1.99227e-06
				252.295	2.98132e-06	252.295	2.03265e-06
				257.491	3.04254e-06	257.491	2.07385e-06
				262.794	3.10502e-06	262.794	2.11588e-06
				268.207	3.16878e-06	268.207	2.15876e-06
				273.731	3.23385e-06	273.731	2.20251e-06
				279.369	3.30026e-06	279.369	2.24715e-06
				285.123	3.36803e-06	285.123	2.29269e-06
				290.995	3.43719e-06	290.995	2.33916e-06
				296.989	3.50777e-06	296.989	2.38657e-06
				303.105	3.57981e-06	303.105	2.43494e-06
				309.348	3.65332e-06	309.348	2.48428e-06
				315.72	3.72834e-06	315.72	2.53463e-06
				322.222	3.8049e-06	322.222	2.586e-06
				328.859	3.88304e-06	328.859	2.63841e-06
				335.632	3.96277e-06	335.632	2.69189e-06
				342.545	4.04415e-06	342.545	2.74644e-06
				349.6	4.1272e-06	349.6	2.80211e-06
				356.8	4.21195e-06	356.8	2.8589e-06
				364.149	4.29844e-06	364.149	2.91684e-06
				371.649	4.38671e-06	371.649	2.97595e-06
				379.304	4.47679e-06	379.304	3.03627e-06
				387.116	4.56872e-06	387.116	3.0978e-06
				395.089	4.66254e-06	395.089	3.16059e-06
				403.227	4.75829e-06	403.227	3.22464e-06
				411.531	4.856e-06	411.531	3.28999e-06
				420.007	4.95572e-06	420.007	3.35667e-06
				428.658	5.05749e-06	428.658	3.4247e-06
				437.487	5.16134e-06	437.487	3.49411e-06
				446.497	5.26733e-06	446.497	3.56493e-06
				455.694	5.3755e-06	455.694	3.63718e-06
				465.079	5.48588e-06	465.079	3.71089e-06
				474.658	5.59853e-06	474.658	3.7861e-06
				484.434	5.7135e-06	484.434	3.86283e-06
				494.412	5.83083e-06	494.412	3.94112e-06
				504.595	5.95056e-06	504.595	4.021e-06
				514.987	6.07276e-06	514.987	4.10249e-06
				525.594	6.19747e-06	525.594	4.18564e-06
				536.419	6.32473e-06	536.419	4.27047e-06
				547.468	6.45461e-06	547.468	4.35702e-06
				558.743	6.58716e-06	558.743	4.44532e-06
				570.251	6.72242e-06	570.251	4.53541e-06
				581.996	6.86047e-06	581.996	4.62733e-06
				593.983	7.00135e-06	593.983	4.72111e-06
				606.217	7.14512e-06	606.217	4.8168e-06
				618.703	7.29185e-06	618.703	4.91442e-06
				631.446	7.44159e-06	631.446	5.01402e-06
				644.451	7.5944e-06	644.451	5.11564e-06
				657.724	7.75035e-06	657.724	5.21932e-06
				671.271	7.90951e-06	671.271	5.3251e-06
				685.097	8.07193e-06	685.097	5.43302e-06
				699.207	8.23769e-06	699.207	5.54313e-06
				713.608	8.40685e-06	713.608	5.65548e-06
				728.306	8.57948e-06	728.306	5.7701e-06
				743.306	8.75566e-06	743.306	5.88704e-06
				758.615	8.93546e-06	758.615	6.00635e-06
				774.24	9.11895e-06	774.24	6.12808e-06
				790.186	9.30621e-06	790.186	6.25228e-06
				806.461	9.49732e-06	806.461	6.379e-06
				823.071	9.69234e-06	823.071	6.50828e-06
				840.023	9.89138e-06	840.023	6.64018e-06
				857.325	1.00945e-05	857.325	6.77476e-06
				874.982	1.03018e-05	874.982	6.91206e-06
				893.004	1.05133e-05	893.004	7.05215e-06
				911.396	1.07292e-05	911.396	7.19508e-06
				930.168	1.09496e-05	930.168	7.3409e-06
				949.325	1.11744e-05	949.325	7.48968e-06
				968.878	1.14039e-05	968.878	7.64147e-06
				988.833	1.16381e-05	988.833	7.79634e-06
				1009.2	1.1877e-05	1009.2	7.95435e-06
				1029.99	1.21209e-05	1029.99	8.11556e-06
				1051.2	1.23698e-05	1051.2	8.28004e-06
				1072.85	1.26239e-05	1072.85	8.44785e-06
				1094.95	1.28831e-05	1094.95	8.61906e-06
				1117.5	1.31476e-05	1117.5	8.79375e-06
				1140.51	1.34176e-05	1140.51	8.97197e-06
				1164	1.36932e-05	1164	9.1538e-06
				1187.98	1.39744e-05	1187.98	9.33932e-06
				1212.45	1.42613e-05	1212.45	9.5286e-06
				1237.42	1.45542e-05	1237.42	9.72172e-06
				1262.9	1.4853e-05	1262.9	9.91875e-06
				1288.92	1.51581e-05	1288.92	1.01198e-05
				1315.46	1.54693e-05	1315.46	1.03249e-05
				1342.56	1.5787e-05	1342.56	1.05341e-05
				1370.21	1.61112e-05	1370.21	1.07476e-05
				1398.43	1.6442e-05	1398.43	1.09654e-05
				1427.23	1.67797e-05	1427.23	1.11877e-05
				1456.63	1.71242e-05	1456.63	1.14144e-05
				1486.63	1.74759e-05	1486.63	1.16458e-05
				1517.25	1.78348e-05	1517.25	1.18818e-05
				1548.5	1.8201e-05	1548.5	1.21226e-05
				1580.39	1.85748e-05	1580.39	1.23683e-05
				1612.94	1.89562e-05	1612.94	1.2619e-05
				1646.16	1.93455e-05	1646.16	1.28747e-05
				1680.06	1.97427e-05	1680.06	1.31356e-05
				1714.67	2.01481e-05	1714.67	1.34019e-05
				1749.98	2.05619e-05	1749.98	1.36735e-05
				1786.03	2.09841e-05	1786.03	1.39506e-05
				1822.81	2.1415e-05	1822.81	1.42333e-05
				1860.35	2.18548e-05	1860.35	1.45218e-05
				1898.67	2.23036e-05	1898.67	1.48161e-05
				1937.78	2.27616e-05	1937.78	1.51164e-05
				1977.69	2.3229e-05	1977.69	1.54227e-05
				2018.42	2.3706e-05	2018.42	1.57353e-05
				2059.99	2.41928e-05	2059.99	1.60542e-05
				2102.42	2.46896e-05	2102.42	1.63796e-05
				2145.72	2.51966e-05	2145.72	1.67116e-05
				2189.91	2.5714e-05	2189.91	1.70503e-05
				2235.02	2.62421e-05	2235.02	1.73958e-05
				2281.05	2.67809e-05	2281.05	1.77484e-05
				2328.03	2.73309e-05	2328.03	1.81081e-05
				2375.98	2.78921e-05	2375.98	1.84751e-05
				2424.92	2.84649e-05	2424.92	1.88495e-05
				2474.86	2.90494e-05	2474.86	1.92315e-05
				2525.83	2.9646e-05	2525.83	1.96213e-05
				2577.86	3.02548e-05	2577.86	2.0019e-05
				2630.95	3.0876e-05	2630.95	2.04247e-05
				2685.14	3.15101e-05	2685.14	2.08386e-05
				2740.44	3.21571e-05	2740.44	2.1261e-05
				2796.88	3.28175e-05	2796.88	2.16919e-05
				2854.49	3.34914e-05	2854.49	2.21315e-05
				2913.28	3.41792e-05	2913.28	2.258e-05
				2973.28	3.4881e-05	2973.28	2.30377e-05
				3034.52	3.55973e-05	3034.52	2.35046e-05
				3097.02	3.63283e-05	3097.02	2.3981e-05
				3160.81	3.70743e-05	3160.81	2.4467e-05
				3225.91	3.78356e-05	3225.91	2.49628e-05
				3292.35	3.86126e-05	3292.35	2.54688e-05
				3360.16	3.94055e-05	3360.16	2.59849e-05
				3429.37	4.02147e-05	3429.37	2.65116e-05
				3500	4.10405e-05	3500	2.70489e-05
