# Supplementary material for: Light-induced fine-tuning of optical cavities for organic optoelectronic devices
Source: Nat Commun. 2025 Sep 25;16:8426. doi: 10.1038/s41467-025-64272-7 (PMC12462449; doi:10.1038/s41467-025-64272-7)
Supplement: Supplementary file 3 — Source data [file 41467_2025_64272_MOESM3_ESM.zip › Data availability/Figure 4.xlsx]

## Sheet: a_Spectrum
Wavelength (nm)	w-o	0.3 h	0.6 h	1.0 h
298.568	0.00976	0.00315	0.00279	0.02057
299.386	0.00988	0.00309	0.00275	0.02084
300.205	0.01	0.00305	0.0028	0.02056
301.024	0.01012	0.00303	0.00291	0.0197
301.843	0.01024	0.00303	0.00305	0.01894
302.662	0.01034	0.00303	0.00317	0.01887
303.481	0.01043	0.00305	0.00315	0.01968
304.3	0.01051	0.00308	0.00313	0.01992
305.118	0.01056	0.00311	0.00311	0.0203
305.937	0.0106	0.00314	0.00309	0.01993
306.756	0.01061	0.00317	0.00293	0.01989
307.575	0.01048	0.00311	0.00284	0.01974
308.394	0.01042	0.00311	0.00276	0.02018
309.213	0.01031	0.00311	0.00278	0.01946
310.032	0.01015	0.00312	0.00287	0.01972
310.85	0.01014	0.00321	0.0029	0.02005
311.669	0.0102	0.00321	0.0029	0.02061
312.488	0.00996	0.00311	0.00284	0.02017
313.307	0.01002	0.00323	0.00288	0.01953
314.126	0.00997	0.00325	0.00289	0.01937
314.945	0.01003	0.00314	0.00287	0.02007
315.764	0.00997	0.00314	0.00286	0.02044
316.582	0.01	0.00321	0.00282	0.01981
317.401	0.01005	0.00329	0.00286	0.01956
318.22	0.01019	0.00335	0.00301	0.01966
319.039	0.01014	0.00336	0.003	0.02008
319.858	0.01022	0.0033	0.00301	0.02017
320.677	0.01037	0.00334	0.00299	0.01985
321.496	0.01042	0.00327	0.003	0.0193
322.314	0.01032	0.00322	0.00298	0.01964
323.133	0.01019	0.00328	0.00296	0.02041
323.952	0.01004	0.00322	0.00302	0.02077
324.771	0.0101	0.00325	0.00307	0.02044
325.59	0.01006	0.00328	0.00314	0.02001
326.409	0.01014	0.00325	0.00325	0.01979
327.228	0.01012	0.00323	0.00314	0.01965
328.046	0.01011	0.00324	0.00309	0.02032
328.865	0.01023	0.00318	0.00307	0.02042
329.684	0.01039	0.0032	0.003	0.02053
330.503	0.01029	0.00317	0.00296	0.02031
331.322	0.01022	0.00306	0.00291	0.02069
332.141	0.01006	0.00314	0.00294	0.02
332.96	0.01011	0.00324	0.00286	0.02056
333.778	0.01005	0.00324	0.00288	0.02065
334.597	0.01002	0.00325	0.00294	0.02042
335.416	0.00997	0.00321	0.00284	0.01959
336.235	0.01008	0.00318	0.00276	0.01929
337.054	0.0102	0.00324	0.00283	0.01957
337.873	0.01013	0.0032	0.00279	0.01964
338.692	0.01004	0.00326	0.00281	0.0207
339.51	0.01	0.00332	0.00278	0.02098
340.329	0.00993	0.00333	0.00277	0.02039
341.148	0.00997	0.00332	0.0028	0.0195
341.967	0.00995	0.00331	0.00282	0.01937
342.786	0.00994	0.00324	0.00289	0.02022
343.605	0.00994	0.00321	0.00281	0.01989
344.424	0.01001	0.00326	0.00274	0.0193
345.242	0.01023	0.00323	0.0028	0.01908
346.061	0.01016	0.00324	0.00274	0.01969
346.88	0.01	0.00325	0.00273	0.02007
347.699	0.01007	0.00321	0.00273	0.01958
348.518	0.01002	0.00324	0.00285	0.01957
349.337	0.00992	0.00317	0.00293	0.02023
350.156	0.00985	0.00318	0.00292	0.02012
350.974	0.00991	0.00317	0.00288	0.01972
351.793	0.00986	0.00311	0.00281	0.01978
352.612	0.00995	0.0031	0.00276	0.02038
353.431	0.00989	0.00309	0.00277	0.01974
354.25	0.00987	0.00308	0.00273	0.01954
355.069	0.00982	0.00312	0.00267	0.01989
355.888	0.00979	0.00308	0.00279	0.02003
356.706	0.00973	0.00307	0.00287	0.01988
357.525	0.00974	0.00311	0.00291	0.02014
358.344	0.00971	0.00311	0.00288	0.02038
359.163	0.00961	0.00305	0.00285	0.02035
359.982	0.00969	0.00304	0.00287	0.02032
360.801	0.00976	0.00313	0.00283	0.02018
361.62	0.0099	0.00314	0.00287	0.01973
362.438	0.00995	0.00325	0.00292	0.01943
363.257	0.01006	0.00327	0.00291	0.01999
364.076	0.01021	0.00326	0.00296	0.02037
364.895	0.0102	0.00323	0.00289	0.02026
365.692	0.01013	0.00324	0.00283	0.01996
366.489	0.01026	0.00328	0.00274	0.02027
367.286	0.01033	0.00319	0.00268	0.02028
368.083	0.01032	0.00323	0.00267	0.01973
368.88	0.01023	0.00324	0.00266	0.01962
369.677	0.0101	0.00311	0.00274	0.01975
370.474	0.01015	0.00306	0.00281	0.01988
371.271	0.01005	0.003	0.00284	0.01976
372.068	0.01004	0.00292	0.00285	0.01981
372.865	0.01002	0.0029	0.00284	0.01989
373.662	0.01002	0.00297	0.00281	0.02031
374.459	0.00995	0.00296	0.00279	0.02027
375.256	0.00992	0.00297	0.00274	0.0203
376.053	0.01003	0.003	0.0028	0.02011
376.85	0.01	0.00306	0.0028	0.02018
377.647	0.01006	0.00309	0.00279	0.01964
378.444	0.01014	0.00322	0.00284	0.01996
379.241	0.01021	0.0032	0.00286	0.02007
380.038	0.01018	0.00321	0.00285	0.01957
380.835	0.01018	0.00317	0.00283	0.01893
381.632	0.01018	0.00315	0.00273	0.01889
382.429	0.01013	0.00315	0.00268	0.01928
383.226	0.01006	0.00313	0.00264	0.01968
384.024	0.01001	0.00324	0.00264	0.02006
384.82	0.00984	0.00315	0.00263	0.02
385.618	0.00974	0.00301	0.00265	0.01944
386.415	0.00982	0.00304	0.00266	0.01943
387.212	0.00976	0.00299	0.00266	0.01953
388.009	0.0098	0.003	0.00268	0.01978
388.806	0.00979	0.00303	0.00272	0.02031
389.603	0.00977	0.00309	0.00271	0.02068
390.4	0.00974	0.00307	0.00276	0.02039
391.197	0.00973	0.00305	0.00284	0.01959
391.994	0.00983	0.00304	0.00284	0.01982
392.791	0.00983	0.00307	0.00283	0.01985
393.588	0.00994	0.00307	0.00277	0.02011
394.385	0.01001	0.00301	0.00272	0.0198
395.182	0.01012	0.00292	0.00273	0.01974
395.979	0.01021	0.00287	0.00279	0.01946
396.776	0.01021	0.00284	0.00277	0.0196
397.573	0.01027	0.00288	0.00274	0.01985
398.37	0.01028	0.00295	0.00273	0.01995
399.167	0.0103	0.00295	0.00275	0.01976
399.964	0.01023	0.00295	0.00273	0.01959
400.761	0.01016	0.00291	0.00272	0.01953
401.558	0.01006	0.00288	0.00271	0.01959
402.355	0.01003	0.00294	0.00271	0.01965
403.152	0.00991	0.00289	0.00272	0.0195
403.949	0.00982	0.00292	0.00277	0.01924
404.77	0.00974	0.00287	0.00276	0.01949
405.592	0.00969	0.00292	0.00275	0.01995
406.413	0.00967	0.00296	0.00273	0.02009
407.235	0.00966	0.00304	0.0028	0.01993
408.056	0.00973	0.00309	0.0028	0.01979
408.878	0.00969	0.00307	0.00283	0.01983
409.699	0.00969	0.00304	0.00284	0.01972
410.521	0.00979	0.00304	0.0028	0.01981
411.342	0.00982	0.00302	0.00276	0.0197
412.163	0.0099	0.00305	0.00278	0.01954
412.985	0.0099	0.00309	0.00274	0.01927
413.806	0.01005	0.0031	0.00266	0.01937
414.628	0.01014	0.00311	0.00264	0.01965
415.449	0.01016	0.00311	0.00266	0.01982
416.271	0.0102	0.00308	0.00265	0.01969
417.092	0.0102	0.00304	0.00267	0.01962
417.914	0.01022	0.00302	0.0027	0.01962
418.735	0.01027	0.00298	0.00266	0.01995
419.556	0.01029	0.00291	0.00265	0.02001
420.378	0.01033	0.00287	0.00266	0.01992
421.199	0.01036	0.00278	0.0026	0.01961
422.021	0.0104	0.00283	0.00258	0.01976
422.842	0.01043	0.00283	0.00259	0.01992
423.664	0.01035	0.00285	0.00261	0.01984
424.485	0.01032	0.00285	0.00261	0.01971
425.307	0.01024	0.00285	0.00262	0.01948
426.128	0.01023	0.00288	0.00269	0.01942
426.95	0.01024	0.00291	0.00266	0.01953
427.771	0.01017	0.00292	0.0027	0.01991
428.592	0.01014	0.00296	0.00274	0.0198
429.414	0.01005	0.003	0.0027	0.01972
430.235	0.01003	0.003	0.00271	0.01987
431.057	0.00995	0.00301	0.00267	0.02013
431.878	0.00989	0.00298	0.00265	0.02018
432.7	0.00987	0.00296	0.00261	0.02008
433.521	0.00979	0.0029	0.00261	0.01985
434.343	0.0098	0.00286	0.00262	0.01963
435.164	0.00978	0.00276	0.00262	0.01968
435.974	0.00981	0.00273	0.00267	0.01972
436.784	0.0098	0.00268	0.00267	0.01953
437.594	0.0098	0.00263	0.00267	0.01945
438.404	0.00978	0.00266	0.00269	0.0195
439.214	0.00975	0.00268	0.00269	0.01957
440.024	0.00975	0.00272	0.00268	0.01977
440.834	0.00978	0.00274	0.00267	0.01986
441.644	0.00981	0.00276	0.00265	0.01972
442.454	0.00987	0.00282	0.00264	0.01958
443.264	0.00988	0.00289	0.00264	0.01981
444.074	0.00988	0.00295	0.00264	0.01997
444.884	0.00989	0.00295	0.00265	0.02011
445.694	0.00989	0.00294	0.00265	0.02013
446.504	0.00987	0.00294	0.00267	0.01984
447.314	0.00987	0.00294	0.00271	0.01958
448.124	0.00989	0.00291	0.00272	0.01957
448.934	0.00992	0.00292	0.00274	0.01975
449.744	0.00993	0.0029	0.00276	0.01997
450.554	0.01	0.00289	0.00273	0.02008
451.364	0.00998	0.00287	0.00271	0.02003
452.174	0.01	0.00288	0.00271	0.01967
452.984	0.00997	0.00283	0.00275	0.01959
453.794	0.00994	0.00279	0.00275	0.01966
454.604	0.00993	0.00279	0.00274	0.01966
455.414	0.0099	0.0028	0.00276	0.01963
456.224	0.00988	0.00281	0.00276	0.01971
457.034	0.00983	0.00281	0.00275	0.01974
457.844	0.00984	0.00281	0.00274	0.01953
458.654	0.00988	0.00285	0.00269	0.01955
459.464	0.00985	0.00286	0.00267	0.01958
460.274	0.00986	0.00286	0.00269	0.0197
461.084	0.00985	0.00286	0.00271	0.01987
461.894	0.00984	0.00287	0.00273	0.01992
462.704	0.00982	0.00289	0.00273	0.01972
463.515	0.00984	0.00289	0.00273	0.0196
464.325	0.00992	0.00289	0.00273	0.01985
465.135	0.01001	0.00293	0.00272	0.01982
465.945	0.01004	0.00294	0.0027	0.01963
466.755	0.0101	0.00294	0.00269	0.0195
467.565	0.01011	0.00296	0.0027	0.01968
468.375	0.01016	0.00298	0.00275	0.01978
469.185	0.01018	0.00298	0.00277	0.01964
469.995	0.01016	0.00297	0.00282	0.0195
470.805	0.01014	0.00299	0.00284	0.01966
471.615	0.01012	0.00304	0.00287	0.01992
472.425	0.01015	0.00303	0.00289	0.02004
473.235	0.01015	0.00301	0.00287	0.01993
474.045	0.01019	0.00301	0.00284	0.01986
474.855	0.0102	0.00303	0.00282	0.02008
475.665	0.01017	0.00304	0.00283	0.02007
476.475	0.01015	0.00304	0.00283	0.0201
477.285	0.01011	0.00305	0.00282	0.01986
478.095	0.01006	0.00303	0.00281	0.01972
478.905	0.01006	0.00302	0.00282	0.01951
479.715	0.01009	0.00303	0.00283	0.01966
480.525	0.01011	0.00304	0.00281	0.01993
481.335	0.01013	0.00304	0.00281	0.02001
482.145	0.01011	0.00305	0.00283	0.01999
482.955	0.01014	0.00305	0.00283	0.0198
483.765	0.01015	0.00307	0.00285	0.01982
484.575	0.01012	0.00307	0.00285	0.01983
485.385	0.01014	0.00306	0.00285	0.01998
486.195	0.01013	0.00307	0.00285	0.01992
487.005	0.01018	0.00309	0.00287	0.02003
487.815	0.01018	0.00311	0.00289	0.02003
488.625	0.01021	0.00307	0.00288	0.01994
489.435	0.01018	0.00309	0.00291	0.01985
490.245	0.0102	0.00311	0.00292	0.01964
491.055	0.01017	0.00312	0.00292	0.01972
491.865	0.01017	0.00312	0.00291	0.01977
492.675	0.01011	0.00311	0.00287	0.02008
493.485	0.01012	0.00313	0.00286	0.02001
494.295	0.01009	0.00315	0.00285	0.02005
495.105	0.01014	0.00318	0.00286	0.01997
495.915	0.01019	0.00321	0.00288	0.02004
496.725	0.01018	0.00323	0.00288	0.02005
497.535	0.01016	0.0032	0.00288	0.02001
498.345	0.01012	0.00322	0.00289	0.01993
499.155	0.01013	0.00322	0.00292	0.02
499.965	0.01012	0.00321	0.00294	0.02001
500.775	0.01009	0.00318	0.00292	0.01993
501.585	0.01013	0.00318	0.00291	0.01995
502.395	0.01014	0.00318	0.0029	0.02011
503.205	0.01014	0.00317	0.0029	0.01999
504.015	0.0101	0.00317	0.0029	0.01989
504.825	0.01011	0.00317	0.00291	0.0199
505.635	0.01007	0.00319	0.00291	0.02003
506.445	0.01011	0.00318	0.00294	0.01998
507.255	0.01007	0.00317	0.00296	0.02008
508.065	0.01013	0.0032	0.003	0.02006
508.875	0.0101	0.00318	0.00299	0.02005
509.685	0.01012	0.00321	0.00297	0.02011
510.495	0.01014	0.0032	0.00295	0.02025
511.305	0.0102	0.0032	0.00296	0.02017
512.115	0.01023	0.00319	0.00297	0.02017
512.925	0.0102	0.00318	0.00298	0.02034
513.735	0.01019	0.00314	0.00298	0.0203
514.545	0.0102	0.00312	0.00298	0.02009
515.355	0.01025	0.00311	0.00298	0.0201
516.165	0.01024	0.00308	0.00298	0.02031
516.975	0.01027	0.00308	0.00299	0.02033
517.786	0.01028	0.00308	0.00298	0.02028
518.596	0.01033	0.0031	0.00299	0.02045
519.406	0.01032	0.00312	0.00304	0.02054
520.216	0.01031	0.00313	0.00308	0.0204
521.026	0.01031	0.00316	0.00309	0.02033
521.836	0.01032	0.00318	0.00308	0.02031
522.646	0.01033	0.00319	0.0031	0.02029
523.456	0.01031	0.00322	0.00312	0.02036
524.266	0.0103	0.00327	0.00313	0.02053
525.076	0.01028	0.00327	0.00313	0.02053
525.886	0.01029	0.00331	0.00314	0.02066
526.696	0.0103	0.00332	0.00318	0.02066
527.506	0.01033	0.00336	0.00322	0.02058
528.316	0.01035	0.00338	0.00324	0.02052
529.126	0.01034	0.0034	0.00325	0.02056
529.936	0.01038	0.00339	0.00324	0.02054
530.746	0.01036	0.00343	0.00328	0.02055
531.556	0.01039	0.00349	0.00329	0.02055
532.366	0.01038	0.00349	0.00333	0.02047
533.176	0.01043	0.00355	0.00337	0.02066
533.986	0.01051	0.0036	0.00341	0.02093
534.796	0.01059	0.00368	0.00348	0.02111
535.606	0.01061	0.00371	0.00355	0.02119
536.416	0.01063	0.00373	0.00363	0.02147
537.226	0.01067	0.0038	0.00369	0.02142
538.036	0.01075	0.00386	0.00377	0.02136
538.846	0.01082	0.00393	0.00385	0.02148
539.656	0.01093	0.00404	0.00391	0.02167
540.466	0.011	0.00413	0.00403	0.02179
541.276	0.01115	0.00424	0.00412	0.02186
542.086	0.01126	0.00436	0.00422	0.02223
542.896	0.01136	0.00447	0.00433	0.02244
543.706	0.01155	0.00461	0.00449	0.02274
544.516	0.01169	0.00477	0.00468	0.02284
545.326	0.01182	0.00491	0.00491	0.02303
546.125	0.01208	0.00512	0.00516	0.02353
546.925	0.01223	0.00535	0.00541	0.02393
547.724	0.0125	0.00562	0.0057	0.02451
548.523	0.01279	0.00592	0.00604	0.02469
549.323	0.01313	0.00628	0.00636	0.02534
550.122	0.01353	0.0067	0.00674	0.02602
550.922	0.01394	0.00712	0.00714	0.02691
551.721	0.01433	0.0076	0.0076	0.02741
552.52	0.0148	0.00811	0.00811	0.02832
553.32	0.01534	0.00875	0.00871	0.02899
554.119	0.01598	0.0094	0.00934	0.02993
554.918	0.01668	0.01016	0.01004	0.0309
555.718	0.01748	0.01097	0.01083	0.03244
556.517	0.0183	0.01187	0.0117	0.03366
557.317	0.01927	0.01286	0.01265	0.03504
558.116	0.02026	0.0139	0.01369	0.0366
558.915	0.02136	0.01505	0.01489	0.03837
559.715	0.02261	0.0163	0.01612	0.04037
560.514	0.02394	0.01761	0.01745	0.04232
561.313	0.02543	0.01914	0.01892	0.04477
562.113	0.02702	0.02078	0.02057	0.04715
562.912	0.02876	0.02252	0.02231	0.04951
563.711	0.03064	0.02443	0.02425	0.0524
564.511	0.03263	0.02649	0.02639	0.05615
565.31	0.03473	0.02874	0.02868	0.05994
566.11	0.0371	0.03115	0.03109	0.06361
566.909	0.03954	0.0338	0.03356	0.06735
567.708	0.0421	0.03664	0.03621	0.07178
568.508	0.04489	0.03964	0.03906	0.07595
569.307	0.04795	0.04284	0.04207	0.08106
570.106	0.05125	0.0462	0.04531	0.08597
570.906	0.05473	0.04985	0.04875	0.09143
571.705	0.05839	0.05369	0.05263	0.09699
572.504	0.06219	0.05775	0.05682	0.1033
573.304	0.06623	0.06197	0.06113	0.10975
574.103	0.07045	0.06649	0.06566	0.11691
574.903	0.07495	0.07125	0.07032	0.12406
575.702	0.07971	0.07624	0.07534	0.13153
576.501	0.08474	0.08134	0.08036	0.13912
577.301	0.08998	0.08679	0.08565	0.14717
578.1	0.09529	0.09229	0.09107	0.1561
578.899	0.101	0.09811	0.09683	0.16608
579.699	0.10665	0.10406	0.10298	0.17591
580.498	0.11252	0.11024	0.10926	0.18562
581.297	0.11861	0.11651	0.11573	0.19586
582.097	0.12487	0.12313	0.12235	0.20607
582.896	0.13144	0.12998	0.12923	0.21648
583.696	0.13816	0.13711	0.1363	0.22813
584.495	0.14513	0.14447	0.14376	0.24051
585.294	0.1523	0.1521	0.15157	0.25232
586.094	0.15961	0.15999	0.15946	0.26414
586.893	0.16686	0.16798	0.16772	0.27664
587.692	0.17394	0.17595	0.17602	0.28935
588.492	0.18136	0.18413	0.18418	0.30162
589.291	0.18896	0.19239	0.1926	0.31428
590.091	0.19657	0.20079	0.20076	0.3276
590.89	0.20428	0.20938	0.20881	0.34152
591.689	0.21229	0.21786	0.21713	0.35572
592.489	0.22014	0.22627	0.22618	0.36944
593.288	0.22802	0.23475	0.2352	0.38112
594.087	0.23562	0.24316	0.24437	0.39356
594.887	0.24353	0.25154	0.25369	0.40889
595.686	0.25124	0.2598	0.26307	0.42492
596.485	0.25932	0.26826	0.27199	0.43945
597.285	0.26728	0.27697	0.28127	0.45202
598.084	0.27563	0.28591	0.29028	0.46644
598.884	0.28393	0.29486	0.2993	0.48037
599.683	0.29217	0.3039	0.3087	0.49568
600.482	0.30042	0.31309	0.3186	0.5094
601.282	0.3087	0.32233	0.32864	0.52573
602.081	0.31704	0.33143	0.33922	0.54156
602.88	0.32493	0.34044	0.34966	0.55812
603.68	0.3328	0.34939	0.36013	0.57294
604.479	0.34084	0.35862	0.37008	0.58715
605.279	0.34884	0.36732	0.37994	0.60045
606.078	0.35648	0.37602	0.38975	0.61225
606.877	0.36383	0.3846	0.39907	0.62519
607.677	0.37117	0.3928	0.40826	0.63804
608.476	0.37804	0.40066	0.41805	0.65197
609.275	0.38474	0.40856	0.42766	0.66403
610.075	0.39145	0.41644	0.4369	0.67839
610.874	0.39834	0.42392	0.44532	0.69454
611.673	0.40512	0.43137	0.4537	0.70758
612.473	0.41173	0.43907	0.46205	0.71904
613.272	0.41815	0.44638	0.47003	0.73026
614.072	0.42463	0.45371	0.47883	0.74335
614.871	0.43083	0.46075	0.48736	0.7538
615.67	0.43728	0.46784	0.4966	0.76499
616.47	0.44334	0.47497	0.50683	0.77754
617.269	0.44926	0.48149	0.51663	0.7887
618.068	0.45503	0.48842	0.52576	0.79926
618.868	0.46038	0.49523	0.53491	0.81026
619.667	0.4657	0.50193	0.54401	0.82389
620.466	0.47114	0.50873	0.55217	0.83468
621.266	0.47593	0.51473	0.55977	0.84555
622.065	0.48078	0.52073	0.56702	0.85431
622.865	0.48549	0.52722	0.57375	0.86035
623.664	0.48996	0.53306	0.58095	0.86553
624.463	0.49443	0.53895	0.58859	0.87448
625.263	0.49876	0.54517	0.59619	0.88384
626.062	0.50331	0.55119	0.60427	0.89293
626.861	0.50784	0.55662	0.61355	0.90027
627.661	0.51189	0.56215	0.62338	0.90863
628.46	0.51637	0.5679	0.63254	0.91753
629.26	0.52096	0.57341	0.64177	0.92646
630.059	0.52536	0.57889	0.6505	0.93124
630.858	0.52979	0.58419	0.65859	0.93487
631.658	0.53445	0.58951	0.66653	0.94126
632.457	0.53844	0.59491	0.67457	0.94744
633.246	0.54242	0.60007	0.68311	0.9537
634.035	0.54638	0.60596	0.69147	0.95909
634.824	0.55038	0.61152	0.70017	0.96429
635.613	0.55469	0.61745	0.70938	0.96966
636.402	0.55927	0.62319	0.71819	0.97499
637.191	0.56383	0.6291	0.72707	0.98147
637.98	0.56939	0.63571	0.73575	0.98549
638.769	0.57432	0.64245	0.74478	0.98779
639.558	0.57859	0.64868	0.75484	0.98782
640.347	0.58319	0.65499	0.76512	0.98959
641.136	0.58751	0.66101	0.77571	0.99277
641.925	0.59201	0.66678	0.78613	0.99565
642.714	0.59667	0.6724	0.7956	0.99884
643.503	0.6008	0.67792	0.8049	1
644.292	0.60561	0.68363	0.81299	0.99942
645.081	0.60974	0.689	0.8206	0.99601
645.87	0.61424	0.69433	0.82768	0.99206
646.659	0.61872	0.69975	0.83518	0.98881
647.448	0.62261	0.70511	0.8434	0.98619
648.237	0.62639	0.71082	0.85116	0.98434
649.026	0.63088	0.71695	0.85986	0.97922
649.815	0.63532	0.72331	0.86902	0.97583
650.604	0.63985	0.72969	0.87748	0.9725
651.393	0.64464	0.73604	0.8862	0.96738
652.182	0.64956	0.74267	0.89505	0.95783
652.971	0.65428	0.74944	0.90351	0.94904
653.76	0.65864	0.75596	0.91105	0.94059
654.549	0.66228	0.76207	0.91827	0.93261
655.338	0.66563	0.76784	0.92548	0.92638
656.127	0.66946	0.77292	0.9322	0.91801
656.916	0.67303	0.77808	0.93814	0.90591
657.705	0.67681	0.78327	0.94297	0.89094
658.494	0.68026	0.78798	0.94755	0.87918
659.283	0.68358	0.79286	0.95233	0.86608
660.072	0.68712	0.79785	0.95752	0.85503
660.861	0.69082	0.80287	0.96175	0.84219
661.65	0.6953	0.80835	0.96636	0.82889
662.439	0.69989	0.81435	0.97053	0.81387
663.228	0.70408	0.82059	0.97526	0.80215
664.016	0.70955	0.82719	0.97998	0.79107
664.805	0.71507	0.83433	0.98377	0.7758
665.594	0.72028	0.84125	0.9876	0.76147
666.383	0.72546	0.84869	0.99176	0.74754
667.172	0.73109	0.85594	0.99536	0.73508
667.961	0.73683	0.86349	0.99759	0.72366
668.75	0.74236	0.87041	0.9987	0.71277
669.539	0.74786	0.87784	1	0.69671
670.328	0.75363	0.88478	0.99962	0.67823
671.117	0.75896	0.89104	0.99932	0.66169
671.906	0.76446	0.89733	0.9988	0.64721
672.695	0.76903	0.90304	0.99604	0.6329
673.484	0.77357	0.90835	0.99278	0.61737
674.273	0.77795	0.9128	0.98983	0.60151
675.062	0.78217	0.91755	0.98424	0.58714
675.851	0.78644	0.92219	0.97654	0.57377
676.64	0.79126	0.92718	0.96877	0.55858
677.429	0.79563	0.93189	0.96035	0.5419
678.218	0.79966	0.93615	0.94988	0.52724
679.007	0.80369	0.94017	0.93827	0.51374
679.796	0.8074	0.94389	0.92711	0.49875
680.585	0.81112	0.94765	0.91394	0.48184
681.374	0.81557	0.95168	0.89932	0.4669
682.163	0.82034	0.9558	0.88447	0.45384
682.952	0.82543	0.95993	0.86895	0.44066
683.741	0.8306	0.96365	0.85443	0.42606
684.53	0.83552	0.96694	0.84186	0.41152
685.319	0.84037	0.9704	0.82888	0.40034
686.108	0.84592	0.9742	0.81511	0.38994
686.897	0.85159	0.97796	0.80141	0.37956
687.686	0.85708	0.98199	0.78879	0.3681
688.475	0.86306	0.98585	0.77534	0.35767
689.264	0.86918	0.98934	0.75968	0.34767
690.053	0.87487	0.99216	0.74406	0.33781
690.842	0.88053	0.99546	0.72976	0.32684
691.631	0.88627	0.99798	0.7158	0.31657
692.42	0.89126	0.99959	0.70203	0.30891
693.209	0.8954	1	0.68619	0.30157
693.998	0.89942	0.99963	0.66935	0.29228
694.787	0.90422	0.99963	0.65243	0.28301
695.576	0.90688	0.99772	0.63499	0.27358
696.365	0.9101	0.99545	0.61677	0.2633
697.147	0.91367	0.99276	0.59929	0.25407
697.929	0.91642	0.98966	0.58283	0.24686
698.71	0.91886	0.98555	0.56724	0.24013
699.492	0.92099	0.98022	0.5514	0.2319
700.274	0.9226	0.97525	0.53609	0.22477
701.056	0.92544	0.97114	0.52037	0.21785
701.838	0.92896	0.96741	0.50545	0.21103
702.619	0.93257	0.96277	0.49011	0.20403
703.401	0.93637	0.9591	0.47435	0.1978
704.183	0.9403	0.95505	0.45877	0.19214
704.965	0.94314	0.95012	0.44502	0.18609
705.747	0.94631	0.94479	0.43213	0.17955
706.528	0.9495	0.93883	0.4193	0.17376
707.31	0.95243	0.93215	0.40623	0.16908
708.092	0.95546	0.92504	0.39362	0.16438
708.874	0.9593	0.91838	0.38111	0.15924
709.655	0.96389	0.91214	0.36838	0.15432
710.437	0.96799	0.90553	0.35525	0.14963
711.219	0.97115	0.89784	0.34266	0.1456
712.001	0.97528	0.89016	0.33073	0.14149
712.783	0.97939	0.88191	0.3198	0.13818
713.564	0.98315	0.87336	0.30949	0.13426
714.346	0.98673	0.86384	0.29946	0.13006
715.128	0.98911	0.85381	0.28983	0.12595
715.91	0.99162	0.84391	0.28007	0.12241
716.692	0.99459	0.83334	0.27077	0.11831
717.473	0.99668	0.82205	0.26148	0.11516
718.255	0.99871	0.81076	0.25247	0.11265
719.037	0.99987	0.79972	0.24348	0.10923
719.819	1	0.78717	0.23491	0.10582
720.601	0.99935	0.7736	0.22649	0.10258
721.382	0.99883	0.75958	0.21865	0.09976
722.164	0.99747	0.7453	0.21123	0.09684
722.946	0.99514	0.73079	0.2039	0.09446
723.728	0.99246	0.71616	0.19649	0.0922
724.51	0.99038	0.70233	0.18985	0.09056
725.291	0.98784	0.68866	0.1832	0.08787
726.073	0.98494	0.67466	0.17639	0.08442
726.855	0.98222	0.66089	0.16986	0.08211
727.637	0.97863	0.64649	0.1637	0.08057
728.419	0.97434	0.63229	0.15759	0.07861
729.2	0.96979	0.61826	0.15229	0.07642
729.982	0.96494	0.60417	0.14711	0.07477
730.764	0.95861	0.59022	0.14174	0.0728
731.546	0.95228	0.57623	0.13676	0.0713
732.327	0.94516	0.56224	0.13227	0.06956
733.109	0.93786	0.54874	0.12781	0.0678
733.891	0.93026	0.53563	0.12357	0.06601
734.673	0.92201	0.52201	0.11966	0.06492
735.455	0.91314	0.50809	0.11577	0.06385
736.236	0.90352	0.49452	0.11169	0.06214
737.018	0.89386	0.48122	0.10805	0.06032
737.8	0.88284	0.46798	0.10433	0.05928
738.582	0.87121	0.45451	0.10061	0.05826
739.364	0.85974	0.44148	0.09712	0.05685
740.147	0.84779	0.42875	0.09371	0.05525
740.929	0.83575	0.41628	0.09015	0.0544
741.711	0.82313	0.40435	0.08693	0.05342
742.493	0.80964	0.39218	0.08396	0.05239
743.275	0.79564	0.38031	0.08107	0.05091
744.058	0.78186	0.36905	0.07823	0.0499
744.84	0.76767	0.35812	0.07574	0.04874
745.622	0.75324	0.34742	0.0731	0.04801
746.404	0.73724	0.33694	0.07075	0.0472
747.186	0.7212	0.32588	0.0686	0.04678
747.968	0.70519	0.31576	0.06661	0.04598
748.751	0.68936	0.30608	0.06449	0.04516
749.533	0.67312	0.29636	0.06239	0.04387
750.315	0.65701	0.28668	0.06042	0.04278
751.097	0.64076	0.27756	0.05848	0.04191
751.879	0.62519	0.26881	0.05661	0.04147
752.662	0.60948	0.26003	0.05466	0.04113
753.444	0.59337	0.25166	0.05285	0.04063
754.226	0.5775	0.2432	0.05124	0.03975
755.008	0.56124	0.23497	0.04982	0.03909
755.79	0.54485	0.227	0.04843	0.03892
756.573	0.52902	0.21933	0.04681	0.03832
757.355	0.51313	0.21228	0.04524	0.0376
758.137	0.49793	0.20509	0.04377	0.03729
758.919	0.48268	0.19859	0.04228	0.03648
759.701	0.46769	0.19199	0.04087	0.03527
760.483	0.45239	0.18555	0.03938	0.03484
761.266	0.43751	0.17896	0.03823	0.03508
762.048	0.42241	0.17276	0.03716	0.03472
762.83	0.40818	0.16661	0.03619	0.03373
763.608	0.39413	0.16112	0.03519	0.03334
764.386	0.38046	0.15553	0.03402	0.03308
765.164	0.36687	0.14984	0.03304	0.03302
765.942	0.35417	0.14445	0.03202	0.0323
766.72	0.34172	0.13923	0.03108	0.03183
767.498	0.32973	0.13415	0.03019	0.03153
768.276	0.31773	0.1293	0.02923	0.03133
769.055	0.3063	0.12481	0.02844	0.03102
769.833	0.29536	0.12046	0.02762	0.03068
770.611	0.28483	0.11626	0.02674	0.03057
771.389	0.27448	0.11222	0.02591	0.03014
772.167	0.26444	0.10836	0.02507	0.02943
772.945	0.25508	0.10464	0.02426	0.02896
773.723	0.24572	0.10098	0.02347	0.02868
774.501	0.23625	0.09754	0.02285	0.02845
775.279	0.2275	0.09404	0.02223	0.02794
776.057	0.21924	0.0907	0.02156	0.02774
776.835	0.21115	0.08742	0.02099	0.02765
777.613	0.20313	0.08441	0.02038	0.02746
778.391	0.19587	0.08149	0.01976	0.02736
779.17	0.18844	0.07865	0.01937	0.0271
779.948	0.18154	0.07586	0.01895	0.02725
780.726	0.17485	0.07313	0.01843	0.02702
781.504	0.16865	0.07054	0.01793	0.02696
782.282	0.16254	0.06804	0.01744	0.0264
783.06	0.15683	0.06574	0.01696	0.02591
783.838	0.15149	0.0636	0.01655	0.02547
784.616	0.14652	0.06164	0.01609	0.02573
785.394	0.1413	0.05961	0.01556	0.0257
786.172	0.13635	0.05752	0.01507	0.02544
786.95	0.13127	0.05566	0.01473	0.02522
787.728	0.12657	0.05369	0.01433	0.02532
788.506	0.12205	0.05192	0.01387	0.02501
789.284	0.11773	0.05022	0.01347	0.02463
790.063	0.11353	0.04866	0.01317	0.02451
790.841	0.10971	0.04722	0.01295	0.02448
791.619	0.10607	0.04567	0.01279	0.02444
792.397	0.10238	0.04418	0.01249	0.02429
793.175	0.09902	0.04281	0.01221	0.0243
793.953	0.09602	0.04154	0.01193	0.02408
794.731	0.09292	0.04029	0.01159	0.02385
795.507	0.09003	0.03907	0.01132	0.02363
796.283	0.08732	0.03788	0.01099	0.0236
797.06	0.0847	0.03668	0.01064	0.0236
797.836	0.08218	0.0355	0.01044	0.02345
798.612	0.0796	0.03442	0.01025	0.02317
799.388	0.07718	0.03335	0.01006	0.02293
800.165	0.07473	0.03239	0.00987	0.02299
800.941	0.07235	0.03146	0.00973	0.0235
801.717	0.07012	0.03046	0.00949	0.0232
802.493	0.06778	0.02956	0.00929	0.02321
803.269	0.06565	0.02866	0.00918	0.02347
804.046	0.06339	0.02788	0.00895	0.02366
804.822	0.06131	0.02706	0.00876	0.02271
805.598	0.05936	0.02628	0.00857	0.02214
806.374	0.05747	0.02548	0.00837	0.02216
807.151	0.05591	0.02465	0.00812	0.02261
807.927	0.05435	0.02387	0.00793	0.02269
808.703	0.05287	0.02318	0.00775	0.02233
809.479	0.05133	0.02247	0.00754	0.02216
810.255	0.04997	0.02186	0.0074	0.02224
811.032	0.04862	0.02131	0.00725	0.02214
811.808	0.04738	0.02078	0.00718	0.02193
812.584	0.04625	0.02026	0.00712	0.02175
813.36	0.04509	0.01979	0.00704	0.02173
814.137	0.04393	0.01939	0.00692	0.02156
814.913	0.04287	0.01895	0.0068	0.02173
815.689	0.04175	0.01853	0.00672	0.02148
816.465	0.04081	0.01805	0.00658	0.02142
817.241	0.03979	0.01749	0.00643	0.02152
818.018	0.03873	0.01704	0.00631	0.02172
818.794	0.03763	0.01664	0.00622	0.0215
819.57	0.03656	0.01628	0.00615	0.0211
820.346	0.0357	0.01587	0.00606	0.02105
821.123	0.03495	0.01541	0.006	0.02118
821.899	0.03405	0.01497	0.00586	0.02108
822.675	0.03308	0.01455	0.0057	0.0211
823.446	0.03213	0.01407	0.00557	0.02105
824.217	0.03124	0.0137	0.00541	0.02091
824.989	0.03051	0.01331	0.00531	0.021
825.76	0.02991	0.01305	0.00526	0.02105
826.531	0.02924	0.01278	0.00519	0.02098
827.302	0.02855	0.01242	0.0051	0.02082
828.073	0.02798	0.01218	0.00505	0.02067
828.845	0.02739	0.01193	0.00501	0.02079
829.616	0.0269	0.01173	0.00494	0.02065
830.387	0.02648	0.01147	0.00487	0.021
831.158	0.02602	0.01126	0.00488	0.02098
831.929	0.02576	0.01104	0.00485	0.02105
832.701	0.02536	0.01081	0.00482	0.02087
833.472	0.02494	0.01058	0.00482	0.0208
834.243	0.02464	0.01041	0.00472	0.02081
835.014	0.02422	0.01017	0.00461	0.02039
835.785	0.02374	0.00984	0.00453	0.02041
836.557	0.0233	0.00965	0.0045	0.0206
837.328	0.02277	0.00947	0.00443	0.02058
838.099	0.02213	0.00922	0.0044	0.02028
838.87	0.02173	0.00899	0.00436	0.02054
839.641	0.02136	0.00878	0.00429	0.021
840.413	0.02101	0.00853	0.00424	0.02077
841.184	0.02071	0.00841	0.00416	0.02057
841.955	0.02029	0.00821	0.00403	0.02045
842.726	0.01985	0.00797	0.00394	0.02046
843.497	0.01949	0.00784	0.00389	0.02011
844.269	0.01926	0.00773	0.00391	0.02049
845.04	0.01906	0.00759	0.0039	0.02048
845.811	0.01891	0.00747	0.00392	0.02041
846.582	0.01868	0.00735	0.00393	0.02026
847.353	0.01854	0.00723	0.00391	0.02048
848.125	0.01834	0.00712	0.00393	0.02046
848.896	0.01826	0.00701	0.00392	0.02042
849.667	0.01806	0.00691	0.0039	0.02056
850.438	0.01781	0.00683	0.00389	0.02054
851.209	0.01753	0.00673	0.00386	0.02055
851.981	0.01736	0.00671	0.00386	0.02042
852.752	0.01713	0.00661	0.0038	0.02053
853.523	0.01695	0.00651	0.0038	0.02018
854.294	0.01677	0.0064	0.00375	0.01989
855.065	0.01667	0.00628	0.00369	0.01959
855.836	0.0165	0.00619	0.00363	0.02007
856.608	0.01636	0.00613	0.00364	0.02019
857.379	0.01602	0.00605	0.00362	0.02049
858.15	0.01585	0.0059	0.00362	0.02062
858.921	0.01559	0.00587	0.00362	0.02066
859.692	0.0155	0.00585	0.00357	0.02026
860.464	0.01537	0.00577	0.00356	0.0201
861.235	0.01518	0.00568	0.00362	0.0202
862.006	0.01506	0.00554	0.0036	0.02013
862.777	0.01499	0.0055	0.00357	0.02008
863.548	0.01481	0.00541	0.00354	0.02035
864.32	0.0147	0.00537	0.00357	0.0206
865.091	0.01458	0.00533	0.00352	0.02039
865.862	0.01448	0.00522	0.00348	0.01985
866.633	0.01433	0.0052	0.0034	0.01997
867.404	0.01427	0.00513	0.00331	0.01987
868.176	0.01419	0.00509	0.00328	0.02004
868.947	0.0142	0.00506	0.00323	0.02021
869.718	0.01407	0.005	0.00318	0.02076
870.489	0.014	0.00503	0.00313	0.02024
871.26	0.01381	0.00494	0.00314	0.01983
872.032	0.01369	0.00487	0.00318	0.01984
872.803	0.01354	0.00487	0.00326	0.0203
873.574	0.01342	0.00483	0.00332	0.02043
874.345	0.0132	0.00486	0.00335	0.02039
875.116	0.01321	0.00486	0.0034	0.02033
875.888	0.01317	0.00482	0.0034	0.02036
876.659	0.01312	0.0047	0.00338	0.02036
877.43	0.01302	0.00463	0.0034	0.01987
878.201	0.01296	0.00457	0.00333	0.0197
878.972	0.01282	0.00446	0.00327	0.01989
879.744	0.01273	0.00445	0.0032	0.02022
880.515	0.01264	0.00437	0.00327	0.01981
881.286	0.01249	0.00431	0.00324	0.0196
882.048	0.01254	0.00434	0.00323	0.01994
882.81	0.01256	0.00429	0.00317	0.02016
883.573	0.01251	0.00424	0.00316	0.01999
884.335	0.01249	0.00421	0.00321	0.01959
885.097	0.01225	0.00417	0.00322	0.01977
885.859	0.01207	0.00413	0.00319	0.01962
886.621	0.01195	0.004	0.00316	0.0198
887.383	0.01199	0.00404	0.0031	0.01984
888.146	0.01191	0.0041	0.00312	0.02008
888.908	0.01178	0.00412	0.00301	0.01953
889.67	0.01169	0.00415	0.00295	0.01952
890.432	0.01165	0.00411	0.00289	0.01946
891.194	0.0116	0.00404	0.00291	0.02002
891.956	0.01149	0.00392	0.00291	0.02003
892.719	0.01128	0.00392	0.00289	0.01998
893.481	0.01118	0.00383	0.00293	0.0195
894.243	0.0111	0.00378	0.00298	0.01931
895.005	0.01108	0.00376	0.00293	0.01921
895.767	0.01107	0.00369	0.00293	0.01978
896.529	0.01113	0.00361	0.00291	0.02033
897.292	0.01133	0.00355	0.00294	0.02026
898.054	0.0113	0.00351	0.00296	0.01991
898.816	0.01125	0.00348	0.00289	0.01981
899.578	0.01129	0.00357	0.00286	0.02
900.34	0.01119	0.00355	0.00289	0.01958
901.103	0.01132	0.00356	0.0029	0.01954
901.865	0.01141	0.00357	0.00291	0.0197
902.627	0.01157	0.00369	0.00284	0.01997
903.389	0.0116	0.00376	0.0029	0.01964
904.151	0.01151	0.00377	0.00291	0.01931
904.913	0.01155	0.0038	0.00296	0.01927
905.676	0.01155	0.00376	0.00296	0.01969
906.438	0.01159	0.00379	0.00292	0.02001
907.2	0.01148	0.00378	0.00294	0.02
907.962	0.01145	0.00382	0.00291	0.01955
908.724	0.01144	0.00384	0.00281	0.01965
909.486	0.01144	0.0038	0.00282	0.0198
910.249	0.01134	0.00376	0.00278	0.01972
911.011	0.01129	0.00371	0.00275	0.01924
911.773	0.01135	0.0037	0.00275	0.01896
912.534	0.01143	0.00374	0.00274	0.01896
913.296	0.01128	0.0038	0.00273	0.0195
914.057	0.01109	0.00378	0.00275	0.01972
914.819	0.01113	0.00374	0.00273	0.01966
915.58	0.01108	0.00368	0.00274	0.01975
916.341	0.01115	0.00359	0.00272	0.02026
917.103	0.0112	0.0036	0.00277	0.0199
917.864	0.01121	0.00371	0.00277	0.01948
918.626	0.01123	0.00367	0.00276	0.01945
919.387	0.01117	0.00365	0.00275	0.01989
920.148	0.01122	0.00365	0.00271	0.02022
920.91	0.01118	0.0036	0.00268	0.02006
921.671	0.01127	0.00363	0.00272	0.01991
922.433	0.01122	0.00358	0.00275	0.01947
923.194	0.01137	0.00366	0.00284	0.01979
923.955	0.01138	0.00365	0.00282	0.01966
924.717	0.01121	0.00352	0.00284	0.01963
925.478	0.01108	0.00354	0.00289	0.01934
926.24	0.01107	0.00351	0.00283	0.01946
927.001	0.01102	0.00351	0.00281	0.01983
927.763	0.01099	0.00333	0.00283	0.01931
928.524	0.01072	0.00334	0.0029	0.019
929.285	0.01058	0.00319	0.00297	0.01896
930.047	0.01071	0.00311	0.00307	0.01925
930.808	0.01065	0.003	0.00306	0.0191
931.57	0.01058	0.00297	0.003	0.01975
932.331	0.0105	0.00303	0.00293	0.02047
933.092	0.01037	0.00309	0.00283	0.02041
933.854	0.01033	0.00315	0.00271	0.01984
934.615	0.01024	0.00322	0.00273	0.01944
935.377	0.01019	0.00326	0.00273	0.01922
936.138	0.01019	0.00336	0.00274	0.01895
936.899	0.01046	0.00351	0.00273	0.01907
937.661	0.01056	0.00368	0.00272	0.01996
938.422	0.01072	0.00382	0.00265	0.01967
939.184	0.01075	0.00383	0.00269	0.01951
939.945	0.01067	0.00386	0.00273	0.01916
940.706	0.01064	0.00391	0.00275	0.01959
941.468	0.01062	0.00386	0.00282	0.0197
942.229	0.01063	0.00379	0.00293	0.02004
942.991	0.01061	0.00365	0.00296	0.02001
943.752	0.01049	0.00363	0.00293	0.02004
944.513	0.01045	0.00357	0.00297	0.01992
945.275	0.01038	0.00346	0.00292	0.01967
946.036	0.01023	0.00344	0.00284	0.01988
946.798	0.01001	0.00335	0.00299	0.02049
947.559	0.00978	0.00327	0.00298	0.02019
948.32	0.00962	0.00316	0.00297	0.02027
949.082	0.0096	0.00323	0.00278	0.0212
949.843	0.00942	0.00313	0.00272	0.02072
950.605	0.00947	0.00316	0.00265	0.01918
951.366	0.00955	0.00319	0.00264	0.01825
952.127	0.00964	0.00333	0.00265	0.01974
952.889	0.00964	0.00341	0.00266	0.0201
953.65	0.00968	0.00343	0.00274	0.01927
954.412	0.00984	0.00343	0.00291	0.01919
955.173	0.00982	0.00342	0.00297	0.02028
955.934	0.00991	0.00344	0.00292	0.0202
956.696	0.01	0.00341	0.00278	0.0198
957.457	0.01002	0.00337	0.00273	0.01977
958.219	0.00994	0.00333	0.00265	0.01925
958.98	0.00991	0.00323	0.00258	0.01871
959.741	0.00977	0.00318	0.00253	0.01884
960.503	0.0096	0.00307	0.0026	0.01973
961.264	0.00956	0.00305	0.00273	0.02014
962.026	0.00933	0.00271	0.00277	0.02088
962.787	0.0093	0.00266	0.00289	0.0209
963.549	0.0091	0.00234	0.00291	0.02105
964.31	0.00907	0.00239	0.00296	0.02015
965.071	0.00896	0.00231	0.00291	0.01896
965.833	0.00923	0.00228	0.00284	0.01844
966.594	0.00911	0.00221	0.00273	0.01894
967.356	0.00909	0.00229	0.00264	0.01929
968.117	0.00922	0.00232	0.00259	0.01983
968.878	0.00925	0.00236	0.00249	0.02024
969.64	0.0095	0.00243	0.00247	0.01995
970.401	0.00972	0.00265	0.00245	0.01925
971.163	0.01006	0.00279	0.00248	0.01933
971.924	0.01009	0.00286	0.00246	0.01959
972.685	0.01024	0.00295	0.00247	0.01948
973.447	0.01024	0.00301	0.00242	0.0193
974.208	0.01039	0.00301	0.00248	0.01934
974.97	0.01039	0.00302	0.00245	0.01883
975.731	0.0104	0.00309	0.00245	0.01896
976.492	0.01042	0.003	0.00254	0.01944
977.254	0.01043	0.00291	0.00264	0.02003
978.015	0.01051	0.00291	0.00254	0.01985
978.777	0.01048	0.00277	0.00264	0.01955
979.538	0.01061	0.00265	0.0025	0.0187
980.298	0.01067	0.00268	0.00249	0.01922
981.058	0.01083	0.00261	0.00238	0.0201
981.818	0.01073	0.00255	0.00244	0.01946
982.578	0.0107	0.00262	0.00255	0.01908
983.338	0.01067	0.00268	0.00253	0.01883
984.098	0.0106	0.00264	0.0026	0.02001
984.858	0.01083	0.00275	0.00256	0.02012
985.618	0.01079	0.00285	0.0025	0.02028
986.378	0.01087	0.00287	0.00248	0.01894
987.138	0.01076	0.00298	0.00232	0.01928
987.898	0.01069	0.00304	0.00231	0.02047
988.658	0.01046	0.00316	0.00236	0.02032
989.418	0.01035	0.00311	0.00262	0.01927
990.178	0.01024	0.00303	0.00286	0.01929
990.938	0.01021	0.00297	0.0028	0.02009
991.698	0.00997	0.0029	0.00278	0.02021
992.458	0.00992	0.00292	0.00272	0.0197
993.218	0.0098	0.00289	0.00251	0.02009
993.978	0.00961	0.00276	0.00228	0.01965
994.738	0.00954	0.00268	0.00217	0.01897
995.498	0.00944	0.00281	0.00212	0.0188
996.258	0.0094	0.0027	0.00227	0.01968
997.018	0.00917	0.0026	0.00266	0.01943
997.779	0.00912	0.00281	0.00281	0.0185
998.539	0.00935	0.00266	0.00298	0.01879
999.299	0.0093	0.00257	0.00301	0.02066
1000.06	0.00927	0.00268	0.00305	0.02087
1000.82	0.00937	0.0028	0.00291	0.01995
1001.58	0.00959	0.00289	0.00284	0.01995
1002.34	0.00937	0.00298	0.00275	0.02027
1003.1	0.00913	0.00288	0.00264	0.01977
1003.86	0.00917	0.00287	0.0025	0.01976
1004.62	0.00926	0.00276	0.00266	0.02067
1005.38	0.00942	0.00263	0.00267	0.0207
1006.14	0.00937	0.00255	0.00266	0.0205
1006.9	0.00901	0.0026	0.00274	0.01977
1007.66	0.00877	0.00268	0.00289	0.01899
1008.42	0.00873	0.00277	0.00287	0.01848
1009.18	0.00899	0.00295	0.00284	0.01921
1009.94	0.00933	0.00308	0.0026	0.01965
1010.7	0.00942	0.00299	0.00248	0.0188
1011.46	0.00945	0.00318	0.00229	0.01872
1012.22	0.00971	0.00354	0.0024	0.01881
1012.98	0.01011	0.00384	0.00264	0.01924
1013.74	0.01012	0.00373	0.00263	0.01889
1014.5	0.01	0.00397	0.00275	0.01824
1015.25	0.01014	0.00409	0.00286	0.01769
1016.01	0.01036	0.00425	0.00274	0.01883
1016.76	0.01016	0.00407	0.00258	0.02028
1017.52	0.00992	0.00412	0.00229	0.0187
1018.27	0.00984	0.00401	0.00204	0.01665
1019.03	0.00996	0.00428	0.00197	0.01844
1019.79	0.01003	0.00409	0.00224	0.02145
1020.54	0.00954	0.00392	0.00251	0.02158
1021.3	0.00953	0.00394	0.00284	0.01934
1022.05	0.00929	0.00388	0.00281	0.01789
1022.81	0.00947	0.00394	0.00288	0.01839
1023.57	0.01001	0.00399	0.00283	0.01872
1024.32	0.01059	0.00402	0.00268	0.01926
1025.08	0.01081	0.0037	0.00233	0.01912
1025.83	0.01107	0.00365	0.00212	0.01944
1026.59	0.0111	0.00392	0.00244	0.01899
1027.35	0.01175	0.00395	0.00282	0.01872
1028.1	0.01176	0.00374	0.00294	0.01817
1028.86	0.0115	0.00355	0.00334	0.0193
1029.61	0.01144	0.00334	0.00329	0.01875
1030.37	0.01149	0.00317	0.00325	0.01848
1031.13	0.01096	0.00322	0.00315	0.01775
1031.88	0.01012	0.00293	0.00287	0.01978
1032.64	0.0098	0.00322	0.00259	0.01898
1033.39	0.00919	0.0033	0.00283	0.01875
1034.15	0.00875	0.00319	0.00281	0.01722
1034.91	0.00833	0.00295	0.00257	0.01898
1035.66	0.0079	0.00327	0.00262	0.0177
1036.42	0.00841	0.00332	0.00244	0.02083
1037.17	0.0086	0.00337	0.00229	0.02156
1037.93	0.00882	0.00354	0.00196	0.02155
1038.69	0.00941	0.00348	0.00204	0.019
1039.44	0.0097	0.00313	0.00226	0.01687
1040.2	0.01001	0.00299	0.00231	0.01401
1040.95	0.01071	0.00299	0.00242	0.01317
1041.71	0.01098	0.00303	0.00211	0.01725
1042.47	0.0116	0.00255	0.00219	0.01967
1043.22	0.01217	0.00224	0.00235	0.01813
1043.98	0.01231	0.00192	0.00214	0.01794
1044.73	0.01306	0.00168	0.00246	0.01661
1045.49	0.0136	0.00213	0.00273	0.01952
1046.25	0.01303	0.00179	0.00318	0.01693
1047	0.013	0.00129	0.0036	0.0185
1047.76	0.01338	0.0017	0.00368	0.0154
1048.51	0.01323	0.0017	0.00349	0.01899
1049.27	0.01272	0.00124	0.00356	0.01849
1050.03	0.01225	0.00164	0.00331	0.02132
1050.78	0.0124	0.00228	0.00292	0.01934
1051.54	0.01149	0.0024	0.0027	0.01943
1052.29	0.01166	0.00247	0.00266	0.01819
1053.05	0.01246	0.0031	0.00242	0.01608
1053.81	0.01283	0.00275	0.00237	0.01307
1054.56	0.01237	0.00235	0.00281	0.01779
1055.32	0.013	0.00235	0.00312	0.02291
1056.07	0.01267	0.00251	0.00333	0.02244
1056.83	0.01321	0.00269	0.00355	0.01692
1057.59	0.01468	0.00259	0.00363	0.01746
1058.34	0.01466	0.00306	0.00334	0.01907
1059.1	0.01512	0.00262	0.00342	0.01978
1059.85	0.01518	0.00253	0.00385	0.01989
1060.61	0.01461	0.0029	0.00418	0.02029
1061.37	0.0135	0.00212	0.00401	0.01794
1062.12	0.01342	0.00164	0.00412	0.01504
1062.88	0.01328	0.00254	0.00353	0.01446
1063.63	0.01224	0.00204	0.00301	0.01375
1064.39	0.00998	0.00191	0.00265	0.02033
1065.15	0.00984	0.00292	0.00308	0.02321
1065.9	0.00874	0.00416	0.00317	0.01729
1066.66	0.00762	0.00432	0.00401	0.01579
1067.41	0.00827	0.00395	0.00409	0.02392
1068.17	0.0089	0.00506	0.00412	0.02309
1068.93	0.00739	0.0039	0.00343	0.01462
1069.68	0.00653	0.00413	0.00335	0.01306
1070.44	0.00671	0.00379	0.00266	0.01478
1071.19	0.00582	0.00369	0.00248	0.01742
1071.95	0.00625	0.00338	0.00254	0.0153
1072.71	0.00591	0.00356	0.00233	0.01727
1073.46	0.00407	0.00316	0.00337	0.0165
1074.22	0.00444	0.00222	0.00301	0.02188
1074.97	0.0044	0.00189	0.00265	0.02119
1075.73	0.0027	0.00182	0.00282	0.02273
1076.49	0.00251	0.000986411	0.00233	0.01355
1077.24	0.00244	0	0.00328	0.01632
1078	0.00165	0.000882191	0.00377	0.02644
1078.75	0.000988784	0.00149	0.004	0.03113
1079.51	0.00112	0.00242	0.00326	0.01678
1080.27	0.00331	0.00524	0.00185	0.0142
1081.02	0.00312	0.00622	0.00236	0.01237
1081.78	0.0044	0.00631	0.00255	0.02482
1082.53	0.00463	0.00643	0.00185	0.02429
1083.29	0.00485	0.00747	0.000540953	0.02065
1084.05	0.00601	0.00642	0.000954052	0.00854
1084.8	0.00733	0.00788	0.00158	0.01261
1085.56	0.00695	0.00882	0.00266	0.01871
1086.31	0.00673	0.0088	0.00193	0.01443
1087.07	0.00752	0.00895	0.00181	0.00732
1087.82	0.00779	0.00989	0.00289	0.00846
1088.58	0.00968	0.00826	0.00373	0.01549
1089.34	0.01093	0.00836	0.00515	0.02136
1090.09	0.01154	0.00905	0.00386	0.02597
1090.85	0.00955	0.00807	0.00511	0.02443
1091.6	0.00767	0.00746	0.00581	0.0204
1092.36	0.00484	0.00674	0.0069	0.01368
1093.12	0.00228	0.00795	0.00694	0.00483
1093.87	0.00234	0.00876	0.00572	0
1094.63	0.00368	0.00999	0.00782	0.0082
1095.38	0.00255	0.01053	0.00868	0.01353
1096.14	0.00154	0.011	0.00748	0.01341
1096.9	0.000720758	0.01137	0.00666	0.01448
1097.65	0.000181861	0.01163	0.00507	0.02428
1098.41	0	0.01173	0.00444	0.03087
1099.16	0.000255119	0.01166	0.00215	0.03108
1099.92	0.00103	0.01138	0.000455787	0.02193
1100.68	0.0024	0.01088	0	0.01895
1101.43	0.00444	0.01012	0.00142	0.01865
1102.19	0.00724	0.00908	0.00536	0.01168

## Sheet: b_IVL
evaluation Voltage	evaluation Current density	evaluation Luminance	evaluation Voltage	evaluation Current density	evaluation Luminance	evaluation Voltage	evaluation Current density	evaluation Luminance	evaluation Voltage	evaluation Current density	evaluation Luminance
V	mA/cm2	cd/m2	V	mA/cm2	cd/m2	V	mA/cm2	cd/m2	V	mA/cm2	cd/m2
w-o	w-o	w-o	0.3 h	0.3 h	0.3 h	0.6 h	0.6 h	0.6 h	1.0 h	1.0 h	1.0 h
3.12924e-06	-2.64118e-05	0.01023	0.000216275	-1.27694e-05	0.01571	2.11596e-06	-2.3404e-05	0.00555	1.87755e-06	-3.60636e-05	0.00965
0.1	4.67269e-05	0.01902	0.09993	7.12333e-07	0.00898	0.1	8.46519e-06	0.00929	0.1	-1.22706e-05	0.00165
0.19973	0.000139412	0.02801	0.2	1.05415e-05	0.01086	0.2	3.65129e-05	0.00662	0.2	-1.61131e-08	0.01819
0.29863	0.00026744	0.02535	0.29997	2.0127e-05	0.02186	0.29996	7.38425e-05	0.0014	0.29997	1.1718e-05	0.0486
0.39641	0.000434804	0.00272	0.39997	2.78757e-05	0.00108	0.39996	0.000117603	0.00424	0.39996	1.39707e-05	0.015
0.49997	0.000613178	0.00213	0.49997	3.74862e-05	0.000780505	0.49996	0.000222716	0.02427	0.49997	1.73632e-05	0.00188
0.58616	0.000818336	0.0442	0.59899	4.59955e-05	0.00287	0.59998	0.000283855	0.0103	0.59999	5.2716e-05	0.00946
0.69998	0.00116	0.00106	0.69879	5.69443e-05	0.00309	0.69933	0.000514827	0.0045	0.69998	2.86032e-05	0.0248
0.79998	0.00145	0.04311	0.79851	7.13866e-05	0.0179	0.79907	0.000513183	0.00319	0.79998	3.29466e-05	0.03918
0.89995	0.00177	0.00403	0.89821	8.56326e-05	0.01134	0.896	0.000716989	0.00193	0.89995	4.34026e-05	0.02782
0.99995	0.00221	0.00692	0.99995	0.000103793	0.01886	0.99292	0.00088187	0.03706	0.99995	5.00907e-05	0.0144
1.09995	0.00261	0.00505	1.09751	0.000125977	0.0013	1.09995	0.00111	0.01185	1.09995	5.94392e-05	0.01106
1.19996	0.00304	0.00943	1.19715	0.000154087	0.00889	1.19995	0.00143	0.02749	1.19996	6.81463e-05	0.0254
1.29996	0.00358	0.01204	1.29996	0.000187256	0.0426	1.29996	0.00175	0.00564	1.29996	7.77707e-05	0.03571
1.39996	0.00416	0.00695	1.39996	0.000229397	0.01824	1.39996	0.00197	0.01539	1.39996	8.85717e-05	0.01921
1.49992	0.00475	0.00642	1.49486	0.000275418	0.02417	1.49992	0.00235	0.02063	1.49992	0.00010099	0.02503
1.59993	0.00534	0.02191	1.59353	0.000335872	0.01202	1.59993	0.00291	0.016	1.59994	0.000117463	0.00735
1.69993	0.00601	0.00657	1.69994	0.000410555	0.06034	1.69993	0.00345	0.00296	1.6396	0.000115624	0.01617
1.79993	0.00688	0.02599	1.78897	0.000494745	0.01712	1.79993	0.00423	0.01288	1.79993	0.000158565	0.01087
1.89993	0.00776	0.05221	1.88542	0.000610403	0.00557	1.89993	0.00499	0.00445	1.89994	0.000198219	0.01441
1.99994	0.00887	0.01982	1.99995	0.000812172	0.01315	1.99994	0.00579	0.0135	1.99979	0.000309271	0.01695
2.09991	0.01047	0.00774	2.06585	0.00108	0.04265	2.09991	0.00714	0.02041	2.09991	0.000810234	0.02424
2.19984	0.01388	0.1078	2.19991	0.00345	0.27018	2.19984	0.01042	0.13484	2.19989	0.00323	0.12075
2.29987	0.02638	0.95688	2.29989	0.01518	1.74656	2.29986	0.02325	0.96094	2.29979	0.01392	0.73955
2.39981	0.08657	7.21168	2.39983	0.07846	11.5127	2.39981	0.08199	6.95539	2.39984	0.05381	4.15709
2.4998	0.39665	49.3884	2.49981	0.4257	74.1327	2.4998	0.33554	40.5692	2.49973	0.1581	15.6248
2.59964	1.446	201.161	2.59975	1.78759	328.295	2.59967	1.00039	136.227	2.5997	0.3706	42.3487
2.6997	3.43624	483.284	2.69969	4.64697	840.414	2.6997	2.10387	295.707	2.69965	0.75598	93.5126
2.79959	6.19283	860.173	2.79958	8.6287	1514.53	2.7996	3.6003	507.842	2.79951	1.38119	178.603
2.89987	9.6734	1317.99	2.89985	13.4007	2284.9	2.89989	5.50985	771.729	2.89991	2.30109	303.494
2.9998	13.8085	1846.33	2.99991	18.8388	3128.64	2.99984	7.83686	1085.56	2.99987	3.52713	467.924
3.0999	18.643	2447.55	3.0999	24.795	4024.91	3.09981	10.6006	1449.97	3.09985	5.07864	672.024
3.19985	24.052	3107.13	3.19986	31.365	4983.56	3.19975	13.8045	1863.77	3.19979	6.96818	916.387
3.29986	30.1505	3834.71	3.29987	38.5784	6002.4	3.29987	17.4918	2330.79	3.2998	9.20451	1199.88
3.39978	36.969	4628.82	3.39978	46.4255	7091.13	3.39977	21.5825	2841.81	3.39968	11.7865	1521.29
3.49973	44.5902	5492.5	3.49973	55.1106	8218.7	3.49973	26.1605	3403.76	3.49963	14.7164	1879.96
3.59969	53.0502	6438.7	3.59969	64.5241	9417.76	3.59968	31.2367	4016.29	3.59969	18.0195	2277.59
3.69969	62.5556	7432.69	3.69969	74.8222	10671.7	3.69969	36.85	4681.48	3.69971	21.6371	2708.2
3.7996	72.9314	8498.75	3.7996	86.0274	11985.1	3.79961	43.0489	5398.91	3.79963	25.6128	3174.54
3.89991	84.4173	9636.19	3.89991	98.2874	13362.3	3.89992	49.8893	6173.75	3.89994	29.9815	3679.81
3.99989	97.0633	10836.4	3.99989	111.753	14808.8	3.99992	57.4064	7015.22	3.99993	34.7341	4221.13
4.09978	110.939	12098.4	4.09978	126.204	16287.4	4.09981	65.7315	7884.02	4.09983	39.8769	4796.26
4.19974	126.026	13411.6	4.19974	142.045	17836.5	4.19978	74.7291	8817.24	4.1998	45.4952	5412.86
4.29971	142.46	14778.6	4.2997	158.754	19395.4	4.29974	84.5466	9801.98	4.29976	51.5213	6061.07
4.39969	160.309	16195.4	4.39993	178.79	21140.8	4.39972	95.2266	10834.5	4.39974	58.0367	6760.52
4.49986	180.717	17705.6	4.49987	197.859	22769.3	4.49965	106.928	11926.3	4.49968	65.1893	7472.55
4.59985	200.947	19172.8	4.59986	219.678	24508.5	4.59963	119.48	13055.3	4.59967	72.6252	8215.91
4.69979	223.644	20707.2	4.6998	244.644	26398	4.69956	133.072	14232.1	4.6996	80.6512	8999.16
4.79977	248.276	22284.3	4.79978	270.198	28244.5	4.79953	147.889	15452.4	4.79958	89.188	9807.13
4.90008	274.35	23879.7	4.90009	298.508	30140.4	4.89982	163.85	16716.8	4.89988	98.2665	10640.4
5.00004	302.516	25490.5	4.94062	314.973	31117.7	5.00005	182.055	18073.3	4.99985	107.771	11490.7
5.02735	314.971	26075.8				5.10003	199.78	19372.6	5.09981	117.823	12359.5
5.00741	314.971	25946.6				5.19995	219.373	20728.3	5.19972	128.636	13268.3
4.99242	314.972	25833.4				5.29989	240.526	22126.6	5.29967	140.244	14208.2
4.98307	314.971	25761.2				5.39985	263.417	23557.5	5.39961	152.585	15174
4.97173	314.971	25666.1				5.49983	288.118	25014.6	5.49983	166.187	16134
4.96469	314.97	25605.7				5.59981	313.995	26483.2	5.59981	178.028	17053.6
4.9582	314.971	25547.8				5.57442	314.97	26373.1	5.6998	189.551	17862.7
4.95224	314.97	25492.1				5.55538	314.969	26244.4	5.79975	203.258	18814.3
4.94667	314.969	25441.1				5.53904	314.969	26133.7	5.89997	218.73	19821.3
4.94143	314.971	25389.7				5.52847	314.97	26061.7	5.99997	236.071	20945.2

## Sheet: c_EQE
evaluation Voltage	evaluation EQE	evaluation Voltage	evaluation EQE	evaluation Voltage	evaluation EQE	evaluation Voltage	evaluation EQE
V	%	V	%	V	%	V	%
w-o	w-o	0.3 h	0.3 h	0.6 h	0.6 h	1.0 h	1.0 h
3.12924e-06	32.1075	0.000216275	100.409	2.11596e-06	20.1761	1.87755e-06	26.4183
0.1	33.7345	0.09993	1029.39	0.1	93.3772	0.1	13.268
0.19973	16.6457	0.2	84.0647	0.2	15.4237	0.2	111412
0.29863	7.85498	0.29997	88.6408	0.29996	1.61446	0.29997	409.447
0.39641	0.51858	0.39997	3.15457	0.39996	3.0676	0.39996	105.98
0.49997	0.28812	0.49997	1.6993	0.49996	9.27321	0.49997	10.6966
0.58616	4.47499	0.59899	5.10052	0.59998	3.08875	0.59999	17.7152
0.69998	0.07542	0.69879	4.43138	0.69933	0.74353	0.69998	85.6
0.79998	2.46152	0.79851	20.4666	0.79907	0.52875	0.79998	117.397
0.89995	0.18835	0.89821	10.8066	0.896	0.22844	0.89995	63.2857
0.99995	0.25898	0.99995	14.8299	0.99292	3.57507	0.99995	28.3825
1.09995	0.1605	1.09751	0.84288	1.09995	0.90627	1.09995	18.3624
1.19996	0.2573	1.19715	4.70694	1.19995	1.63337	1.19996	36.7936
1.29996	0.27867	1.29996	18.5681	1.29996	0.274	1.29996	45.3267
1.39996	0.13836	1.39996	6.4889	1.39996	0.66378	1.39996	21.4085
1.49992	0.11201	1.49486	7.1617	1.49992	0.74549	1.49992	24.4714
1.59993	0.33965	1.59353	2.92034	1.59993	0.46713	1.59994	6.17644
1.69993	0.09059	1.69994	11.9948	1.69993	0.07295	1.6396	13.8093
1.79993	0.31307	1.78897	2.82385	1.79993	0.25922	1.79993	6.76616
1.89993	0.5577	1.88542	0.74451	1.89993	0.07592	1.89994	7.17824
1.99994	0.18512	1.99995	1.32182	1.99994	0.19822	1.99979	5.41143
2.09991	0.06124	2.06585	3.21032	2.09991	0.24332	2.09991	2.95383
2.19984	0.64368	2.19991	6.39857	2.19984	1.10132	2.19989	3.68586
2.29987	3.00584	2.29989	9.39239	2.29986	3.51584	2.29979	5.24477
2.39981	6.9027	2.39983	11.9751	2.39981	7.21757	2.39984	7.62618
2.4998	10.3172	2.49981	14.2126	2.4998	10.287	2.49973	9.75611
2.59964	11.5272	2.59975	14.9886	2.59967	11.586	2.5997	11.2803
2.6997	11.6538	2.69969	14.7601	2.6997	11.9587	2.69965	12.2109
2.79959	11.5092	2.79958	14.3252	2.7996	12.0014	2.79951	12.7652
2.89987	11.2897	2.89985	13.9157	2.89989	11.917	2.89991	13.0199
2.9998	11.0793	2.99991	13.554	2.99984	11.7856	2.99987	13.0961
3.0999	10.8784	3.0999	13.2483	3.09981	11.6378	3.09985	13.0625
3.19985	10.7042	3.19986	12.9676	3.19975	11.4871	3.19979	12.9822
3.29986	10.5387	3.29987	12.6983	3.29987	11.3372	3.2998	12.8684
3.39978	10.3748	3.39978	12.4659	3.39977	11.203	3.39968	12.7413
3.49973	10.2065	3.49973	12.1712	3.49973	11.0701	3.49963	12.6107
3.59969	10.0568	3.59969	11.9122	3.59968	10.9396	3.59969	12.4773
3.69969	9.84526	3.69969	11.6404	3.69969	10.809	3.69971	12.3558
3.7996	9.6558	3.7996	11.3703	3.79961	10.6705	3.79963	12.2353
3.89991	9.45848	3.89991	11.0956	3.89992	10.5289	3.89994	12.1161
3.99989	9.25079	3.99989	10.815	3.99992	10.3973	3.99993	11.9967
4.09978	9.03634	4.09978	10.5328	4.09981	10.205	4.09983	11.8733
4.19974	8.81794	4.19974	10.2483	4.19978	10.0388	4.1998	11.7449
4.29971	8.59587	4.2997	9.97103	4.29974	9.8641	4.29976	11.6132
4.39969	8.37108	4.39993	9.65036	4.39972	9.68031	4.39974	11.4992
4.49986	8.11821	4.49987	9.39206	4.49965	9.48966	4.49968	11.3157
4.59985	7.90591	4.59986	9.10534	4.59963	9.2967	4.59967	11.1676
4.69979	7.67205	4.6998	8.80651	4.69956	9.09965	4.6996	11.0149
4.79977	7.43726	4.79978	8.53136	4.79953	8.88997	4.79958	10.8549
4.90008	7.21226	4.90009	8.24059	4.89982	8.68055	4.89988	10.6891
5.00004	6.98196	4.94062	8.06306	5.00005	8.44645	4.99985	10.5252
5.02735	6.85985	4.91651	8.02592	5.10003	8.25044	5.09981	10.3552
5.00741	6.82587	4.89869	7.99997	5.19995	8.03931	5.19972	10.1822
4.99242	6.79606	4.8836	7.97128	5.29989	7.82695	5.29967	10.001
4.98307	6.77708	4.87613	7.95595	5.39985	7.60896	5.39961	9.81699
4.97173	6.75208	4.86926	7.9413	5.49983	7.38692	5.49983	9.58373
4.96469	6.73619	4.86263	7.92676	5.59981	7.17608	5.59981	9.45619
4.9582	6.72096	4.85647	7.91327	5.57442	7.12413	5.6998	9.30273
4.95224	6.70633	4.85068	7.89991	5.55538	7.08937	5.79975	9.13753
4.94667	6.69292	4.84535	7.88665	5.53904	7.05949	5.89997	8.94571
4.94143	6.67936	4.8402	7.87432	5.52847	7.04001	5.99997	8.75855
		4.83561	7.86234
		4.83128	7.85072
		4.82714	7.83922
		4.82312	7.82798
		4.81945	7.81691
		4.81587	7.80651
		4.81233	7.79595
		4.80887	7.78538
		4.80577	7.77553
		4.80286	7.76569
		4.79991	7.7562
		4.79703	7.74691
		4.79436	7.73786
		4.79184	7.72911
		4.78944	7.72027
		4.78709	7.71153
		4.78476	7.70282
		4.78257	7.6944
		4.78054	7.68626
		4.77854	7.67767

## Sheet: d_Lifetime
Time (h)	Luminance (%)	Time (h)	Luminance (%)	Time (h)	Luminance (%)	Time (h)	Luminance (%)
w-o	w-o	0.3 h	0.3 h	0.6 h	0.6 h	1.0 h	1.0 h
0.000277778	100	0.000277778	100	0.000555556	100	0.000555556	100
0.35933	98.3422	0.24083	96.1347	0.29583	96.3418	0.28917	96.1486
0.52722	97.8281	0.36021	95.126	0.39985	95.5714	0.40022	95.9357
0.71839	97.3813	0.72014	93.6018	0.62889	94.145	0.79988	95.2195
1.07744	96.8199	0.74917	93.532	0.79556	93.3025	0.96361	94.9474
1.4365	96.4877	1.08008	92.9705	0.79914	93.2859	1.13056	94.6817
1.79555	96.2869	1.44001	92.5895	0.96222	92.5941	1.19955	94.5753
2.15461	96.1615	1.79994	92.2863	1.12889	91.9977	1.46361	94.1852
2.51366	96.0794	2.0825	92.0711	1.19843	91.7776	1.59921	93.9951
2.87272	96.0222	2.15987	92.0145	1.29556	91.495	1.63056	93.952
3.23177	95.9795	2.51981	91.7608	1.46222	91.0705	1.79694	93.7295
3.59083	95.9451	2.87974	91.5213	1.59772	90.774	1.96389	93.5155
3.94988	95.9157	3.23967	91.2944	1.99701	90.0983	1.99887	93.4718
4.30894	95.8892	3.5996	91.0793	2.12889	89.9263	2.39854	92.9993
4.66799	95.8644	3.95954	90.8751	2.29556	89.737	2.63028	92.7463
5.02694	95.8408	4.31947	90.6812	2.3963	89.6358	2.79722	92.5729
5.02704	95.8408	4.6794	90.4971	2.79559	89.3117	2.7982	92.5719
5.3861	95.8179	5.03933	90.3223	2.96222	89.2052	2.96361	92.407
5.74515	95.7955	5.39927	90.1561	3.12889	89.1117	3.19786	92.1847
6.10421	95.7735	5.5825	90.0748	3.19488	89.0777	3.29722	92.0941
6.46326	95.7519	5.7592	89.9983	3.29556	89.029	3.59753	91.8332
6.82232	95.7306	6.11913	89.8482	3.46222	88.9553	3.63056	91.8057
7.18137	95.7095	6.47907	89.7054	3.59417	88.9024	3.79694	91.67
7.54043	95.6886	6.839	89.5696	3.62889	88.8892	3.96389	91.5392
7.89948	95.668	7.19893	89.4403	3.79556	88.8294	3.99719	91.5137
8.25854	95.6476	7.55886	89.3173	3.96222	88.775	4.29694	91.2928
8.61759	95.6275	7.9188	89.2001	3.99346	88.7653	4.39685	91.2225
8.97665	95.6075	8.27873	89.0884	4.12889	88.7249	4.46389	91.1762
9.3357	95.5878	8.63866	88.9819	4.29556	88.6786	4.63056	91.0642
9.69476	95.5682	8.99859	88.8804	4.39275	88.6531	4.79652	90.9566
10.0538	95.5489	9.35853	88.7836	4.46222	88.6354	4.79722	90.9562
10.4129	95.5298	9.71846	88.6911	4.79205	88.5572	4.96389	90.8521
10.7719	95.5108	10.0784	88.6028	4.96222	88.5199	5.13028	90.752
11.131	95.4921	10.4383	88.5184	5.19134	88.4721	5.19618	90.7133
11.49	95.4735	10.7983	88.4378	5.29556	88.4512	5.29722	90.655
11.8491	95.4552	11.1582	88.3606	5.46222	88.4186	5.46389	90.5616
12.2081	95.437	11.5181	88.2868	5.59063	88.3941	5.59584	90.49
12.5672	95.419	11.8781	88.2161	5.62889	88.3869	5.63028	90.4716
12.9262	95.4012	12.238	88.1484	5.96222	88.3258	5.79722	90.3844
13.2853	95.3835	12.5979	88.0834	5.98992	88.3208	5.96361	90.3004
13.6444	95.3661	12.9579	88.0211	6.12889	88.2961	5.99551	90.2846
14.0034	95.3488	13.2494	87.9725	6.29556	88.267	6.13056	90.2189
14.3625	95.3317	13.3178	87.9613	6.38921	88.2507	6.29722	90.1402
14.7215	95.3147	13.6777	87.9039	6.46222	88.2382	6.39517	90.0952
15.0272	95.3004	14.0376	87.8486	6.62889	88.2098	6.46361	90.0642
15.0806	95.2979	14.3976	87.7955	6.7885	88.1829	6.63056	89.9904
15.4396	95.2813	14.7575	87.7444	6.79556	88.1817	6.79483	89.92
15.7987	95.2648	15.1174	87.6951	6.96222	88.1539	6.79694	89.9191
16.1577	95.2485	15.4774	87.6477	7.18779	88.1166	6.96389	89.8498
16.5168	95.2324	15.8373	87.6019	7.29528	88.099	7.13056	89.7827
16.8758	95.2164	16.1973	87.5577	7.46222	88.0717	7.1945	89.7574
17.2349	95.2006	16.5572	87.515	7.58708	88.0515	7.46389	89.6544
17.594	95.1849	16.9171	87.4737	7.62889	88.0447	7.59416	89.6062
17.953	95.1693	17.277	87.4338	7.79556	88.0178	7.79722	89.5334
18.3121	95.1539	17.637	87.3952	7.96222	87.9911	7.99382	89.4651
18.6711	95.1387	17.9969	87.3577	7.98637	87.9872	8.13028	89.4191
19.0302	95.1236	18.3568	87.3214	8.29583	87.9379	8.29722	89.3641
19.3892	95.1086	18.7168	87.2861	8.38566	87.9236	8.39349	89.3331
19.7483	95.0937	19.0767	87.2519	8.4625	87.9115	8.63083	89.2585
20.1074	95.079	19.4366	87.2186	8.62917	87.8851	8.79315	89.2091
20.4664	95.0645	19.7966	87.1862	8.78495	87.8606	8.96389	89.1583
20.8255	95.05	20.1565	87.1547	8.79583	87.8589	9.13083	89.1099
21.1845	95.0357	20.5164	87.124	8.9625	87.8328	9.19281	89.0923
21.5436	95.0215	20.8764	87.0941	9.12917	87.8067	9.2975	89.0628
21.9026	95.0075	21.2363	87.0649	9.18424	87.7981	9.46417	89.0167
22.2617	94.9935	21.5962	87.0363	9.4625	87.7548	9.59248	88.9819
22.6207	94.9797	21.9562	87.0085	9.58354	87.736	9.63083	88.9716
22.9798	94.966	22.3161	86.9812	9.62917	87.7289	9.96417	88.8845
23.3388	94.9525	22.676	86.9545	9.79583	87.7032	9.99214	88.8773
23.6979	94.939	23.036	86.9284	9.98283	87.6744	10.1308	88.8423
24.057	94.9257	23.2494	86.9132	10.1292	87.6518	10.3918	88.7779
24.416	94.9125	23.3959	86.9028	10.3821	87.6131	10.4642	88.7604
24.7751	94.8994	23.7558	86.8777	10.4625	87.6008	10.6306	88.7207
25.0272	94.8902	24.1158	86.8531	10.6292	87.5754	10.7915	88.6831
25.1341	94.8864	24.4757	86.8289	10.7814	87.5522	10.7975	88.6817
25.4932	94.8735	24.8356	86.8051	10.7958	87.55	10.9642	88.6435
25.8522	94.8607	25.1956	86.7818	11.1292	87.4994	11.1306	88.606
26.2113	94.848	25.5555	86.7588	11.1807	87.4916	11.1911	88.5925
26.5703	94.8354	25.9154	86.7361	11.2958	87.4742	11.4642	88.5327
26.9294	94.823	26.2754	86.7138	11.4625	87.4491	11.5908	88.5056
27.2884	94.8106	26.6353	86.6919	11.58	87.4314	11.6308	88.4971
27.6475	94.7984	26.9952	86.6702	11.6292	87.424	11.7975	88.462
28.0066	94.7862	27.3552	86.6488	11.9625	87.3741	11.9905	88.422
28.3656	94.7741	27.7151	86.6277	11.9793	87.3716	12.1308	88.3934
28.7247	94.7622	28.075	86.6068	12.1292	87.3492	12.3901	88.3415
29.0837	94.7503	28.435	86.5863	12.3786	87.3121	12.6308	88.2943
29.4428	94.7385	28.7949	86.5659	12.6292	87.2749	12.7898	88.2636
29.8018	94.7268	29.1548	86.5457	12.7779	87.2529	12.7972	88.2622
30.1609	94.7152	29.5148	86.5258	12.7958	87.2503	12.9642	88.2304
30.5199	94.7037	29.8747	86.5061	12.9625	87.2257	13.1308	88.1992
30.879	94.6923	30.2346	86.4866	13.1292	87.2012	13.1895	88.1882
31.238	94.681	30.5946	86.4672	13.1771	87.1941	13.2972	88.1683
31.5971	94.6697	30.9545	86.448	13.2958	87.1767	13.4642	88.1377
31.9562	94.6586	31.3144	86.429	13.4625	87.1523	13.5891	88.1151
32.3152	94.6475	31.6744	86.4102	13.5764	87.1356	13.6308	88.1075
32.6743	94.6365	32.0343	86.3915	13.6292	87.1279	13.9888	88.0439
33.0333	94.6256	32.3942	86.3729	13.7958	87.1036	14.2975	87.9901
33.3924	94.6148	32.7542	86.3545	13.9757	87.0775	14.3884	87.9745
33.7514	94.604	33.1141	86.3362	14.2958	87.0311	14.4642	87.9615
34.1105	94.5933	33.4133	86.321	14.375	87.0196	14.6308	87.9332
34.4695	94.5828	33.474	86.318	14.4625	87.007	14.7881	87.9068
34.8286	94.5722	33.834	86.2999	14.6292	86.983	14.7972	87.9052
35.1876	94.5618	34.1939	86.282	14.7743	86.9621	15.1306	87.8499
35.1928	94.5617	34.5538	86.2642	14.7956	86.9591	15.1878	87.8405
35.5467	94.5514	34.9138	86.2464	14.9625	86.9351	15.2975	87.8226
35.9058	94.5411	35.2737	86.2288	15.1736	86.9049	15.5874	87.7756
36.2648	94.5309	35.6336	86.2113	15.5729	86.848	15.7975	87.7421
36.6239	94.5208	35.9935	86.1938	15.7958	86.8164	15.9639	87.7157
36.9829	94.5107	36.3535	86.1765	15.9625	86.7929	15.9871	87.712
37.342	94.5007	36.7134	86.1592	15.9722	86.7915	16.1308	87.6894
37.701	94.4908	37.0733	86.142	16.1292	86.7693	16.2975	87.6634
38.0601	94.4809	37.4333	86.1248	16.2958	86.7459	16.3868	87.6495
38.4191	94.4711	37.7932	86.1078	16.3715	86.7352	16.4639	87.6376
38.7782	94.4613	38.1531	86.0908	16.4625	86.7225	16.6308	87.6119
39.1373	94.4517	38.5131	86.0739	16.7708	86.6793	16.7864	87.588
39.4963	94.4421	38.873	86.0571	16.9625	86.6526	16.7972	87.5864
39.8554	94.4325	39.2329	86.0403	17.1701	86.6237	17.1306	87.5359
40.2144	94.4231	39.5929	86.0236	17.5694	86.5684	17.1861	87.5275
40.5735	94.4136	39.9528	86.0069	17.7958	86.5372	17.2975	87.5108
40.9325	94.4043	40.3127	85.9903	17.9625	86.5143	17.4642	87.486
41.2916	94.395	40.6727	85.9737	17.9686	86.5134	17.5858	87.4679
41.6506	94.3858	41.0326	85.9573	18.2958	86.4686	17.9854	87.4091
42.0097	94.3766	41.3925	85.9408	18.3679	86.4587	18.2975	87.3637
42.3687	94.3675	41.7525	85.9244	18.4625	86.4458	18.3851	87.3511
42.7278	94.3584	42.1124	85.9081	18.7672	86.4043	18.6308	87.3157
43.0868	94.3494	42.4723	85.8918	19.1665	86.3503	18.7847	87.2937
43.4459	94.3404	42.8323	85.8755	19.5658	86.2965	18.7972	87.2919
43.805	94.3315	43.1922	85.8593	19.6294	86.2879	18.9642	87.2682
44.164	94.3227	43.4136	85.8493	19.7958	86.2656	19.1306	87.2446
44.5231	94.3139	43.5521	85.8431	19.9651	86.243	19.1844	87.237
44.8821	94.3052	43.9121	85.827	20.2958	86.1989	19.2975	87.2211
45.1928	94.2977	44.272	85.8109	20.3644	86.1898	19.5841	87.1809
45.2412	94.2965	44.6319	85.7948	20.4625	86.1767	19.7975	87.1512
45.6002	94.2879	44.9919	85.7788	20.7637	86.1369	19.9644	87.1281
45.9593	94.2793	45.3518	85.7629	20.9622	86.1107	19.9837	87.1254
46.3183	94.2708	45.7117	85.7469	21.1292	86.0887	20.1306	87.1052
46.6774	94.2623	46.0717	85.731	21.163	86.0842	20.2975	87.0822
47.0365	94.2539	46.4316	85.7151	21.2958	86.0668	20.3834	87.0705
47.3955	94.2455	46.7915	85.6993	21.5623	86.0319	20.4642	87.0594
47.7546	94.2372	47.1515	85.6835	21.9615	85.9799	20.6306	87.0367
48.1136	94.2289	47.5114	85.6678	21.9625	85.9798	20.7831	87.016
48.4727	94.2207	47.8713	85.652	22.1292	85.9581	20.7975	87.0141
48.8317	94.2125	48.2313	85.6363	22.3608	85.9281	21.1308	86.969
49.1908	94.2043	48.5912	85.6206	22.6292	85.8935	21.1827	86.9621
49.5498	94.1962	48.9511	85.605	22.7601	85.8767	21.2972	86.9467
49.9089	94.1882	49.3111	85.5894	22.7958	85.8721	21.5824	86.9085
50.2679	94.1802	49.671	85.5738	23.1594	85.8255	21.6308	86.9021
50.627	94.1722	50.0309	85.5583	23.5587	85.7746	21.7972	86.88
50.9861	94.1643	50.3909	85.5427	23.7958	85.7445	21.9821	86.8555
51.3451	94.1564	50.7508	85.5272	23.958	85.7239	22.2975	86.8139
51.7042	94.1486	51.1107	85.5118	23.9625	85.7234	22.3817	86.8028
52.0632	94.1408	51.4706	85.4963	24.1292	85.7023	22.4639	86.792
52.4223	94.133	51.8306	85.4809	24.3573	85.6736	22.6308	86.7702
52.7813	94.1253	52.1905	85.4655	24.7566	85.6235	22.7814	86.7505
53.1404	94.1176	52.5504	85.4502	25.1559	85.5737	23.1308	86.7052
53.4994	94.11	52.9104	85.4348	25.2958	85.5563	23.181	86.6987
53.8585	94.1024	53.2703	85.4196	25.5552	85.5242	23.2975	86.6836
54.2176	94.0949	53.4136	85.4135	25.9545	85.4749	23.5807	86.6472
54.5766	94.0874	53.6302	85.4043	26.3538	85.4259	23.7975	86.6194
54.9357	94.0799	53.9902	85.389	26.753	85.3771	23.9804	86.596
55.1928	94.0745	54.3501	85.3738	26.7933	85.3722	24.38	86.5452
55.2947	94.0724	54.71	85.3586	27.1523	85.3286	24.7797	86.4947
55.6538	94.065	55.07	85.3434	27.46	85.2915	25.1793	86.4446
56.0128	94.0577	55.4299	85.3282	27.5516	85.2804	25.579	86.3947
56.3719	94.0503	55.7898	85.3131	27.6267	85.2714	25.9787	86.3452
56.7309	94.043	56.1498	85.298	27.9509	85.2325	26.1283	86.3268
57.09	94.0358	56.5097	85.2829	28.3502	85.1848	26.3783	86.296
57.449	94.0285	56.8696	85.2678	28.46	85.1717	26.778	86.2471
57.8081	94.0214	57.2296	85.2528	28.6267	85.1519	27.1777	86.1984
58.1671	94.0142	57.5895	85.2378	28.7495	85.1373	27.5773	86.15
58.5262	94.0071	57.9494	85.2228	29.1488	85.0901	27.977	86.1019
58.8853	94	58.3094	85.2078	29.5481	85.0432	28.3767	86.0541
59.2443	93.9929	58.6693	85.1929	29.9474	84.9965	28.7763	86.0066
59.6034	93.9859	59.0292	85.178	29.96	84.995	29.176	85.9593
59.9624	93.9789	59.3892	85.1631	30.1267	84.9756	29.5756	85.9123
60.3215	93.972	59.7491	85.1482	30.3467	84.9501	29.9753	85.8655
60.6805	93.965	60.109	85.1333	30.746	84.9039	30.375	85.819
61.0396	93.9582	60.469	85.1185	31.1452	84.8579	30.7746	85.7727
61.3986	93.9513	60.8289	85.1037	31.5445	84.8122	31.1743	85.7267
61.7577	93.9445	61.1888	85.0889	31.9438	84.7668	31.574	85.6809
62.1168	93.9377	61.5488	85.0741	32.3431	84.7215	31.9736	85.6353
62.4758	93.9309	61.9087	85.0594	32.7424	84.6765	32.3733	85.59
62.8349	93.9241	62.2686	85.0447	33.1417	84.6318	32.773	85.545
63.1939	93.9174	62.6286	85.03	33.541	84.5873	33.1726	85.5001
63.553	93.9107	62.9885	85.0153	33.6267	84.5778	33.5723	85.4555
63.912	93.9041	63.3484	85.0006	33.9403	84.543	33.9719	85.4112
64.2711	93.8975	63.4136	84.998	34.3396	84.499	34.3716	85.367
64.6301	93.8909	63.7084	84.986	34.7389	84.4552	34.7713	85.3231
64.9892	93.8843	64.0683	84.9714	35.1382	84.4116	35.1709	85.2794
65.1928	93.8806	64.4282	84.9568	35.5374	84.3682	35.5706	85.2359
65.3482	93.8777	64.7882	84.9422	35.9367	84.3251	35.9703	85.1927
65.7073	93.8712	65.1481	84.9277	36.336	84.2822	36.3699	85.1496
66.0664	93.8647	65.508	84.9132	36.7353	84.2395	36.7696	85.1068
66.4254	93.8583	65.8679	84.8986	37.1346	84.1971	37.1693	85.0642
66.7845	93.8518	66.2279	84.8842	37.5339	84.1548	37.5689	85.0218
67.1435	93.8454	66.5878	84.8697	37.9332	84.1128	37.9686	84.9796
67.5026	93.839	66.9477	84.8552	38.3325	84.071	38.3683	84.9377
67.8616	93.8327	67.3077	84.8408	38.7318	84.0294	38.7679	84.8959
68.2207	93.8264	67.6676	84.8264	39.1311	83.988	39.1676	84.8543
68.5797	93.82	68.0276	84.812	39.5303	83.9469	39.5672	84.813
68.9388	93.8138	68.3875	84.7977	39.9296	83.9059	39.9669	84.7718
69.2978	93.8075	68.7474	84.7833	40.3289	83.8652	40.3666	84.7309
69.6569	93.8013	69.1073	84.769	40.7282	83.8247	40.7662	84.6901
70.016	93.7951	69.4673	84.7547	41.1275	83.7843	41.1659	84.6496
70.375	93.7889	69.8272	84.7404	41.5268	83.7442	41.5656	84.6092
70.7341	93.7827	70.1872	84.7262	41.9261	83.7043	41.9652	84.5691
71.0931	93.7766	70.5471	84.7119	42.3254	83.6646	42.3649	84.5291
71.4522	93.7704	70.907	84.6977	42.7247	83.6251	42.7645	84.4894
71.8112	93.7644	71.2669	84.6835	43.124	83.5858	43.1642	84.4498
72.1703	93.7583	71.6269	84.6693	43.5232	83.5467	43.5639	84.4104
72.5293	93.7522	71.9868	84.6552	43.9226	83.5078	43.9635	84.3712
72.8884	93.7462	72.3467	84.6411	44.3218	83.4691	44.3632	84.3322
73.2475	93.7402	72.7067	84.6269	44.7211	83.4306	44.7629	84.2934
73.6065	93.7342	73.0666	84.6128	45.1204	83.3922	45.1625	84.2548
73.9656	93.7283	73.4136	84.5993	45.5197	83.3541	45.5622	84.2163
74.3246	93.7223	73.4265	84.5988	45.919	83.3162	45.9618	84.178
74.6837	93.7164	73.7865	84.5847	46.3183	83.2784	46.3615	84.14
75.0427	93.7105	74.1464	84.5707	46.7176	83.2409	46.7612	84.1021
75.1931	93.7081	74.5063	84.5567	47.1169	83.2035	47.1608	84.0644
75.4018	93.7047	74.8663	84.5427	47.5162	83.1663	47.5605	84.0268
75.7608	93.6988	75.2262	84.5287	47.9154	83.1293	47.9602	83.9895
76.1199	93.693	75.5861	84.5147	48.3147	83.0925	48.3598	83.9523
76.4789	93.6872	75.9461	84.5008	48.714	83.0559	48.7595	83.9153
76.838	93.6814	76.306	84.4869	49.1133	83.0194	49.1592	83.8784
77.1971	93.6756	76.6659	84.473	49.5126	82.9831	49.5588	83.8418
77.5561	93.6698	77.0259	84.4591	49.9119	82.947	49.9585	83.8053
77.9152	93.6641	77.3858	84.4453	50.3112	82.9111	50.3582	83.7689
78.2742	93.6584	77.7457	84.4314	50.7105	82.8754	50.7578	83.7328
78.6333	93.6527	78.1057	84.4176	51.1098	82.8398	51.1575	83.6968
78.9923	93.647	78.4656	84.4038	51.5091	82.8044	51.5571	83.661
79.3514	93.6414	78.8255	84.39	51.9084	82.7692	51.9568	83.6253
79.7104	93.6358	79.1855	84.3763	52.3077	82.7342	52.3565	83.5898
80.0695	93.6301	79.5454	84.3625	52.7069	82.6993	52.7561	83.5545
80.4286	93.6245	79.9053	84.3488	53.1062	82.6646	53.1558	83.5193
80.7876	93.6189	80.2653	84.3351	53.5055	82.63	53.5555	83.4843
81.1467	93.6134	80.6252	84.3214	53.9048	82.5957	53.9551	83.4495
81.5057	93.6078	80.9851	84.3077	54.3041	82.5615	54.3548	83.4148
81.8648	93.6023	81.3451	84.2941	54.7034	82.5274	54.7544	83.3802
82.2238	93.5968	81.705	84.2805	55.1027	82.4936	55.1541	83.3459
82.5829	93.5913	82.0649	84.2669	55.502	82.4599	55.5538	83.3117
82.9419	93.5858	82.4249	84.2533	55.9013	82.4263	55.9534	83.2776
83.301	93.5804	82.7848	84.2397	56.3006	82.3929	56.3531	83.2437
83.66	93.575	83.1447	84.2262	56.6998	82.3597	56.7528	83.2099
84.0191	93.5695	83.4136	84.2161	57.0991	82.3266	57.1524	83.1763
84.3782	93.5641	83.5046	84.2127	57.4984	82.2937	57.5521	83.1429
84.7372	93.5588	83.8646	84.1992	57.8977	82.2609	57.9518	83.1096
85.0963	93.5534	84.2245	84.1857	58.297	82.2283	58.3514	83.0764
85.3594	93.5494	84.5845	84.1722	58.6963	82.1959	58.7511	83.0434
85.4553	93.548	84.9444	84.1587	59.0956	82.1636	59.1508	83.0105
85.8144	93.5427	85.3043	84.1453	59.4949	82.1315	59.5504	82.9778
86.1734	93.5374	85.6642	84.1319	59.8942	82.0995	59.9501	82.9453
86.5325	93.5321	86.0242	84.1185	60.2935	82.0676	60.3497	82.9128
86.8915	93.5268	86.3841	84.1051	60.6928	82.0359	60.7494	82.8805
87.2506	93.5215	86.7441	84.0918	61.0921	82.0044	61.1491	82.8484
87.6096	93.5162	87.104	84.0784	61.4913	81.973	61.5487	82.8164
87.9687	93.511	87.4639	84.0651	61.8906	81.9417	61.9484	82.7845
88.3277	93.5058	87.8238	84.0518	62.2899	81.9106	62.3481	82.7528
88.6868	93.5006	88.1838	84.0385	62.6892	81.8797	62.7477	82.7212
89.0459	93.4954	88.5437	84.0253	63.0885	81.8489	63.1474	82.6898
89.4049	93.4902	88.9036	84.012	63.4878	81.8182	63.547	82.6585
89.764	93.485	89.2636	83.9988	63.8871	81.7877	63.9467	82.6273
90.123	93.4799	89.6235	83.9856	64.2864	81.7573	64.3464	82.5962
90.4821	93.4748	89.9834	83.9724	64.6857	81.727	64.746	82.5653
90.8411	93.4696	90.3434	83.9592	65.085	81.6969	65.1457	82.5345
91.2002	93.4645	90.7033	83.9461	65.4843	81.6669	65.5454	82.5039
91.5593	93.4594	91.0632	83.933	65.8835	81.6371	65.945	82.4734
91.9183	93.4544	91.4232	83.9199	66.2828	81.6074	66.3447	82.443
92.2774	93.4493	91.7831	83.9068	66.6821	81.5778	66.7443	82.4127
92.6364	93.4442	92.143	83.8937	67.0814	81.5484	67.144	82.3826
92.9955	93.4392	92.503	83.8806	67.4807	81.5191	67.5437	82.3526
93.3545	93.4342	92.8629	83.8676	67.88	81.4899	67.9433	82.3227
93.7136	93.4292	93.2228	83.8546	68.2793	81.4609	68.343	82.293
94.0726	93.4242	93.4136	83.8477	68.6786	81.432	68.7427	82.2633
94.4317	93.4192	93.5828	83.8416	69.0779	81.4032	69.1423	82.2338
94.7907	93.4143	93.9427	83.8286	69.4772	81.3746	69.542	82.2045
95.1498	93.4093	94.3026	83.8156	69.8765	81.3461	69.9417	82.1752
95.3594	93.4064	94.6626	83.8027	70.2757	81.3177	70.3413	82.1461
95.5088	93.4044	95.0225	83.7898	70.675	81.2894	70.741	82.117
95.8679	93.3995	95.3824	83.7768	71.0743	81.2613	71.1406	82.0881
96.227	93.3945	95.7424	83.764	71.4736	81.2333	71.5403	82.0594
96.586	93.3897	96.1023	83.7511	71.8729	81.2054	71.94	82.0307
96.9451	93.3848	96.4622	83.7382	72.2722	81.1776	72.3396	82.0022
97.3041	93.3799	96.8222	83.7254	72.6715	81.15	72.7393	81.9737
97.6632	93.375	97.1821	83.7126	73.0708	81.1225	73.139	81.9454
98.0222	93.3702	97.542	83.6998	73.4701	81.0951	73.5386	81.9172
98.3813	93.3654	97.902	83.687	73.8694	81.0678	73.9383	81.8891
98.7403	93.3606	98.2619	83.6742	74.2686	81.0406	74.338	81.8612
99.0994	93.3558	98.6218	83.6615	74.6679	81.0136	74.7376	81.8333
99.4584	93.3509	98.9818	83.6488	75.0672	80.9867	75.1373	81.8056
99.8175	93.3462	99.3417	83.636	75.4665	80.9599	75.537	81.7779
100.177	93.3414	99.7016	83.6234	75.8658	80.9332	75.9366	81.7504
100.536	93.3367	100.062	83.6107	76.2651	80.9066	76.3363	81.723
100.895	93.3319	100.421	83.598	76.6644	80.8802	76.7359	81.6957
101.254	93.3272	100.781	83.5854	77.0637	80.8538	77.1356	81.6685
101.613	93.3225	101.141	83.5728	77.463	80.8276	77.5353	81.6414
101.972	93.3178	101.501	83.5602	77.8623	80.8015	77.9349	81.6144
102.331	93.3131	101.861	83.5476	78.2616	80.7755	78.3346	81.5875
102.69	93.3084	102.221	83.535	78.6608	80.7496	78.7343	81.5608
103.049	93.3037	102.581	83.5225	79.0601	80.7238	79.1339	81.5341
103.408	93.299	102.941	83.5099	79.4594	80.6981	79.5336	81.5075
103.767	93.2944	103.301	83.4974	79.8587	80.6725	79.9333	81.4811
104.126	93.2898	103.414	83.4935	80.258	80.6471	80.3329	81.4547
104.485	93.2852	103.661	83.4849	80.6573	80.6217	80.7326	81.4284
104.844	93.2805	104.021	83.4724	81.0566	80.5965	81.1322	81.4023
105.203	93.2759	104.381	83.46	81.4559	80.5713	81.5319	81.3762
105.359	93.2739	104.741	83.4475	81.8552	80.5463	81.9316	81.3503
105.562	93.2713	105.101	83.4351	82.2545	80.5214	82.3312	81.3244
105.921	93.2668	105.461	83.4227	82.6538	80.4965	82.7309	81.2986
106.28	93.2622	105.82	83.4103	83.053	80.4718	83.1305	81.273
106.64	93.2576	106.18	83.3979	83.4523	80.4472	83.5302	81.2474
106.999	93.2531	106.54	83.3856	83.8516	80.4227	83.9299	81.222
107.358	93.2486	106.9	83.3732	84.2509	80.3983	84.3295	81.1966
107.717	93.2441	107.26	83.3609	84.6502	80.3739	84.7292	81.1713
108.076	93.2395	107.62	83.3486	85.0495	80.3497	85.1289	81.1461
108.435	93.2351	107.98	83.3363	85.4488	80.3256	85.5285	81.121
108.794	93.2306	108.34	83.3241	85.8481	80.3016	85.9282	81.096
109.153	93.2261	108.7	83.3118	86.2474	80.2777	86.3279	81.0711
109.512	93.2216	109.06	83.2996	86.6467	80.2538	86.7275	81.0463
109.871	93.2172	109.42	83.2874	87.046	80.2301	87.1272	81.0216
110.23	93.2127	109.78	83.2752	87.4452	80.2065	87.5268	80.9969
110.589	93.2083	110.14	83.263	87.8445	80.183	87.9265	80.9724
110.948	93.2039	110.5	83.2508	88.2438	80.1595	88.3262	80.948
111.307	93.1994	110.86	83.2387	88.6431	80.1362	88.7258	80.9236
111.666	93.195	111.219	83.2265	89.0424	80.1129	89.1255	80.8993
112.025	93.1907	111.579	83.2144	89.4417	80.0898	89.5252	80.8751
112.384	93.1863	111.939	83.2023	89.841	80.0667	89.9248	80.851
112.743	93.1819	112.299	83.1903	90.2403	80.0437	90.3245	80.827
113.103	93.1775	112.659	83.1782	90.6396	80.0208	90.7242	80.8031
113.462	93.1732	113.019	83.1662	91.0389	79.998	91.1238	80.7792
113.821	93.1689	113.379	83.1541	91.4381	79.9753	91.5235	80.7555
114.18	93.1645	113.414	83.153	91.8374	79.9527	91.9232	80.7318
114.539	93.1602	113.739	83.1421	92.2367	79.9302	92.3228	80.7082
114.898	93.1559	114.099	83.1301	92.636	79.9078	92.7225	80.6847
115.257	93.1516	114.459	83.1181	93.0353	79.8854	93.1221	80.6613
115.359	93.1504	114.819	83.1062	93.4346	79.8632	93.5218	80.6379
115.616	93.1473	115.179	83.0942	93.8339	79.841	93.9215	80.6146
115.975	93.143	115.539	83.0823	94.2332	79.8189	94.3211	80.5915
116.334	93.1388	115.899	83.0704	94.6325	79.7969	94.7208	80.5684
116.693	93.1345	116.259	83.0585	95.0318	79.775	95.1205	80.5453
117.052	93.1302	116.618	83.0466	95.4311	79.7531	95.5201	80.5224
117.411	93.126	116.978	83.0348	95.8303	79.7314	95.9198	80.4995
117.77	93.1218	117.338	83.0229	96.2296	79.7097	96.3195	80.4767
118.129	93.1175	117.698	83.0111	96.6289	79.6881	96.7191	80.454
118.488	93.1133	118.058	82.9993	97.0282	79.6667	97.1188	80.4314
118.847	93.1091	118.418	82.9875	97.4275	79.6452	97.5184	80.4089
119.206	93.1049	118.778	82.9757	97.8268	79.6239	97.9181	80.3864
119.566	93.1008	119.138	82.964	98.2261	79.6026	98.3178	80.364
119.925	93.0966	119.498	82.9522	98.6254	79.5815	98.7174	80.3416
120.284	93.0924	119.858	82.9405	99.0247	79.5604	99.1171	80.3194
120.643	93.0883	120.218	82.9288	99.424	79.5393	99.5168	80.2972
121.002	93.0841	120.578	82.9171	99.8233	79.5184	99.9164	80.2751
121.361	93.08	120.938	82.9054	100.223	79.4975	100.316	80.2531
121.72	93.0759	121.298	82.8938	100.622	79.4768	100.716	80.2311
122.079	93.0717	121.658	82.8821	101.021	79.4561	101.115	80.2092
122.438	93.0676	122.017	82.8705	101.42	79.4354	101.515	80.1874
122.797	93.0635	122.377	82.8589	101.82	79.4149	101.915	80.1656
123.156	93.0594	122.737	82.8473	102.219	79.3944	102.314	80.1439
123.515	93.0554	123.097	82.8357	102.618	79.374	102.714	80.1223
123.874	93.0513	123.414	82.8256	103.018	79.3537	103.114	80.1008
124.233	93.0472	123.457	82.8242	103.417	79.3334	103.513	80.0793
124.592	93.0432	123.817	82.8126	103.816	79.3132	103.913	80.0579
124.951	93.0391	124.177	82.8011	104.215	79.2931	104.313	80.0366
125.31	93.0351	124.537	82.7896	104.615	79.2731	104.712	80.0153
125.359	93.0345	124.897	82.7781	105.014	79.2531	105.112	79.9941
125.669	93.0311	125.257	82.7666	105.413	79.2332	105.512	79.973
126.028	93.027	125.617	82.7552	105.813	79.2134	105.911	79.9519
126.388	93.023	125.977	82.7437	106.212	79.1937	106.311	79.9309
126.747	93.019	126.337	82.7323	106.611	79.174	106.711	79.91
127.106	93.015	126.697	82.7209	107.01	79.1544	107.11	79.8891
127.465	93.0111	127.056	82.7095	107.41	79.1349	107.51	79.8683
127.824	93.0071	127.416	82.6981	107.809	79.1154	107.91	79.8476
128.183	93.0031	127.776	82.6867	108.208	79.096	108.309	79.8269
128.542	92.9992	128.136	82.6754	108.608	79.0767	108.709	79.8063
128.901	92.9952	128.496	82.664	109.007	79.0574	109.109	79.7857
129.26	92.9913	128.856	82.6527	109.406	79.0382	109.508	79.7652
129.619	92.9873	129.216	82.6414	109.806	79.0191	109.908	79.7448
129.978	92.9834	129.576	82.6301	110.205	79.0001	110.308	79.7245
130.337	92.9795	129.936	82.6189	110.604	78.9811	110.707	79.7042
130.696	92.9756	130.296	82.6076	111.003	78.9621	111.107	79.6839
131.055	92.9717	130.656	82.5964	111.403	78.9433	111.507	79.6637
131.414	92.9678	131.016	82.5851	111.802	78.9245	111.906	79.6436
131.773	92.9639	131.376	82.5739	112.201	78.9057	112.306	79.6235
132.132	92.96	131.736	82.5627	112.601	78.8871	112.706	79.6035
132.491	92.9562	132.096	82.5516	113	78.8685	113.105	79.5836
132.851	92.9523	132.455	82.5404	113.399	78.8499	113.505	79.5637
133.21	92.9485	132.815	82.5293	113.798	78.8315	113.905	79.5439
133.569	92.9446	133.175	82.5181	114.198	78.813	114.304	79.5241
133.928	92.9408	133.414	82.5108	114.597	78.7947	114.704	79.5044
134.287	92.937	133.535	82.507	114.996	78.7764	115.104	79.4847
134.646	92.9332	133.895	82.4959	115.396	78.7582	115.503	79.4651
135.005	92.9294	134.255	82.4849	115.795	78.74	115.903	79.4456
135.359	92.9256	134.615	82.4738	116.194	78.7219	116.303	79.4261
135.364	92.9256	134.975	82.4627	116.593	78.7039	116.702	79.4067
135.723	92.9218	135.335	82.4517	116.993	78.6859	117.102	79.3873
136.082	92.918	135.695	82.4407	117.392	78.6679	117.502	79.368
136.441	92.9142	136.055	82.4297	117.791	78.6501	117.901	79.3487
136.8	92.9104	136.415	82.4187	118.191	78.6323	118.301	79.3295
137.159	92.9067	136.775	82.4077	118.59	78.6145	118.701	79.3103
137.518	92.9029	137.135	82.3968	118.989	78.5968	119.1	79.2912
137.877	92.8992	137.495	82.3858	119.389	78.5792	119.5	79.2721
138.236	92.8954	137.854	82.3749	119.788	78.5616	119.9	79.2531
138.595	92.8917	138.214	82.364	120.187	78.5441	120.299	79.2342
138.954	92.888	138.574	82.3531	120.586	78.5266	120.699	79.2153
139.314	92.8843	138.934	82.3422	120.986	78.5092	121.099	79.1964
139.673	92.8806	139.294	82.3314	121.385	78.4919	121.498	79.1776
140.032	92.8769	139.654	82.3205	121.784	78.4746	121.898	79.1589
140.391	92.8732	140.014	82.3097	122.184	78.4573	122.298	79.1402
140.75	92.8695	140.374	82.2989	122.583	78.4402	122.697	79.1215
141.109	92.8658	140.734	82.2881	122.982	78.423	123.097	79.1029
141.468	92.8622	141.094	82.2773	123.381	78.4059	123.497	79.0844
141.827	92.8585	141.454	82.2665	123.781	78.3889	123.896	79.0659
142.186	92.8549	141.814	82.2558	124.18	78.3719	124.296	79.0474
142.545	92.8512	142.174	82.245	124.579	78.355	124.696	79.029
142.904	92.8476	142.534	82.2343	124.979	78.3382	125.095	79.0107
143.263	92.844	142.894	82.2236	125.378	78.3214	125.495	78.9924
143.622	92.8403	143.253	82.2129	125.777	78.3046	125.895	78.9741
143.981	92.8367	143.419	82.208	126.176	78.2879	126.294	78.9559
144.34	92.8331	143.613	82.2022	126.576	78.2712	126.694	78.9377
144.699	92.8295	143.973	82.1916	126.975	78.2546	127.094	78.9196
145.058	92.8259	144.333	82.1809	127.374	78.2381	127.493	78.9015
145.365	92.8229	144.693	82.1703	127.774	78.2216	127.893	78.8835
145.417	92.8223	145.053	82.1596	128.173	78.2052	128.293	78.8655
145.777	92.8188	145.413	82.149	128.572	78.1887	128.692	78.8475
146.136	92.8152	145.773	82.1385	128.971	78.1724	129.092	78.8297
146.495	92.8116	146.133	82.1279	129.371	78.1561	129.492	78.8118
146.854	92.8081	146.493	82.1173	129.77	78.1398	129.891	78.794
147.213	92.8045	146.853	82.1068	130.169	78.1236	130.291	78.7762
147.572	92.801	147.213	82.0962	130.569	78.1075	130.69	78.7585
147.931	92.7974	147.573	82.0857	130.968	78.0914	131.09	78.7408
148.29	92.7939	147.933	82.0752	131.367	78.0753	131.49	78.7232
148.649	92.7904	148.293	82.0647	131.767	78.0593	131.889	78.7056
149.008	92.7869	148.652	82.0543	132.166	78.0434	132.289	78.6881
149.367	92.7834	149.012	82.0438	132.565	78.0275	132.689	78.6706
149.726	92.7799	149.372	82.0334	132.964	78.0116	133.088	78.6531
150.085	92.7764	149.732	82.0229	133.364	77.9958	133.488	78.6357
150.444	92.7729	150.092	82.0125	133.763	77.98	133.888	78.6183
150.803	92.7694	150.452	82.0021	134.162	77.9643	134.287	78.6009
151.162	92.766	150.812	81.9918	134.562	77.9486	134.687	78.5837
151.521	92.7625	151.172	81.9814	134.961	77.9329	135.087	78.5664
151.88	92.7591	151.532	81.971	135.36	77.9173	135.486	78.5492
152.239	92.7556	151.892	81.9607	135.759	77.9018	135.886	78.532
152.599	92.7522	152.252	81.9504	136.159	77.8863	136.286	78.5148
152.958	92.7487	152.612	81.9401	136.558	77.8708	136.685	78.4977
153.317	92.7453	152.972	81.9298	136.957	77.8554	137.085	78.4807
153.676	92.7419	153.332	81.9195	137.357	77.8401	137.485	78.4637
154.035	92.7385	153.586	81.9122	137.756	77.8247	137.884	78.4467
154.394	92.7351	153.692	81.9092	138.155	77.8094	138.284	78.4297
154.753	92.7317	154.051	81.899	138.554	77.7942	138.684	78.4128
155.112	92.7283	154.411	81.8888	138.954	77.779	139.083	78.396
155.471	92.7249	154.771	81.8785	139.353	77.7639	139.483	78.3791
155.532	92.7243	155.131	81.8683	139.752	77.7487	139.883	78.3623
155.83	92.7215	155.491	81.8581	140.152	77.7337	140.282	78.3456
156.189	92.7181	155.851	81.8479	140.551	77.7186	140.682	78.3289
156.548	92.7148	156.211	81.8378	140.95	77.7036	141.082	78.3122
156.907	92.7114	156.571	81.8276	141.35	77.6887	141.481	78.2955
157.266	92.7081	156.931	81.8175	141.749	77.6738	141.881	78.2789
157.625	92.7047	157.291	81.8074	142.148	77.6589	142.281	78.2623
157.984	92.7014	157.651	81.7973	142.547	77.6441	142.68	78.2458
158.343	92.698	158.011	81.7872	142.947	77.6293	143.08	78.2293
158.702	92.6947	158.371	81.7771	143.346	77.6146	143.48	78.2128
159.062	92.6914	158.731	81.767	143.745	77.5999	143.879	78.1964
159.421	92.6881	159.091	81.757	144.145	77.5852	144.279	78.18
159.78	92.6848	159.45	81.747	144.544	77.5706	144.679	78.1636
160.139	92.6815	159.81	81.7369	144.943	77.556	145.078	78.1473
160.498	92.6782	160.17	81.7269	145.342	77.5415	145.478	78.131
160.857	92.6749	160.53	81.7169	145.742	77.527	145.878	78.1147
161.216	92.6716	160.89	81.707	146.141	77.5125	146.277	78.0985
161.575	92.6684	161.25	81.697	146.54	77.4981	146.677	78.0823
161.934	92.6651	161.61	81.687	146.94	77.4837	147.077	78.0661
162.293	92.6619	161.97	81.6771	147.339	77.4693	147.476	78.05
162.652	92.6586	162.33	81.6672	147.738	77.455	147.876	78.0339
163.011	92.6553	162.69	81.6573	148.137	77.4407	148.276	78.0178
163.37	92.6521	163.05	81.6474	148.537	77.4265	148.675	78.0018
163.729	92.6489	163.41	81.6375	148.936	77.4123	149.075	77.9858
164.088	92.6457	163.586	81.6327	149.335	77.3981	149.475	77.9698
164.447	92.6424	163.77	81.6276	149.735	77.384	149.874	77.9539
164.806	92.6392	164.13	81.6178	150.134	77.3699	150.274	77.938
165.165	92.636	164.489	81.608	150.533	77.3558	150.674	77.9221
165.525	92.6328	164.849	81.5981	150.932	77.3418	151.073	77.9062
165.532	92.6327	165.209	81.5883	151.332	77.3278	151.473	77.8904
165.884	92.6296	165.569	81.5785	151.731	77.3139	151.873	77.8747
166.243	92.6264	165.929	81.5687	152.13	77.2999	152.272	77.8589
166.602	92.6232	166.289	81.559	152.53	77.2861	152.672	77.8432
166.961	92.6201	166.649	81.5492	152.929	77.2722	153.072	77.8275
167.32	92.6169	167.009	81.5395	153.328	77.2584	153.471	77.8118
167.679	92.6137	167.369	81.5297	153.728	77.2446	153.871	77.7962
168.038	92.6106	167.729	81.52	154.127	77.2309	154.271	77.7806
168.397	92.6074	168.089	81.5103	154.526	77.2172	154.67	77.765
168.756	92.6043	168.449	81.5006	154.925	77.2035	155.07	77.7494
169.115	92.6012	168.809	81.491	155.325	77.1898	155.47	77.7339
169.474	92.598	169.169	81.4813	155.724	77.1762	155.869	77.7184
169.833	92.5949	169.529	81.4717	156.123	77.1627	156.269	77.703
170.192	92.5918	169.888	81.462	156.523	77.1491	156.669	77.6875
170.551	92.5887	170.248	81.4524	156.922	77.1356	157.068	77.6721
170.91	92.5855	170.608	81.4428	157.321	77.1221	157.468	77.6567
171.269	92.5824	170.968	81.4332	157.72	77.1087	157.868	77.6414
171.628	92.5794	171.328	81.4236	158.12	77.0953	158.267	77.6261
171.988	92.5763	171.688	81.4141	158.519	77.0819	158.667	77.6107
172.347	92.5732	172.048	81.4045	158.918	77.0685	159.067	77.5955
172.706	92.5701	172.408	81.395	159.318	77.0552	159.466	77.5802
173.065	92.567	172.768	81.3855	159.717	77.0419	159.866	77.565
173.424	92.564	173.128	81.376	160.116	77.0287	160.266	77.5498
173.783	92.5609	173.488	81.3665	160.515	77.0155	160.665	77.5347
174.142	92.5579	173.586	81.3639	160.915	77.0023	161.065	77.5195
174.501	92.5548	173.848	81.357	161.314	76.9891	161.465	77.5044
174.86	92.5518	174.208	81.3475	161.713	76.976	161.864	77.4893
175.219	92.5487	174.568	81.3381	162.113	76.9629	162.264	77.4742
175.532	92.5461	174.928	81.3286	162.512	76.9498	162.664	77.4592
175.578	92.5457	175.287	81.3192	162.911	76.9368	163.063	77.4442
175.937	92.5427	175.647	81.3098	163.31	76.9238	163.463	77.4292
176.296	92.5397	176.007	81.3004	163.71	76.9108	163.863	77.4142
176.655	92.5367	176.367	81.291	164.109	76.8979	164.262	77.3993
177.014	92.5337	176.727	81.2816	164.508	76.8849	164.662	77.3844
177.373	92.5307	177.087	81.2722	164.908	76.872	165.062	77.3695
177.732	92.5277	177.447	81.2629	165.307	76.8592	165.461	77.3547
178.091	92.5247	177.807	81.2536	165.706	76.8464	165.861	77.3398
178.451	92.5217	178.167	81.2442	166.106	76.8336	166.261	77.325
178.81	92.5187	178.527	81.2349	166.505	76.8208	166.66	77.3102
179.169	92.5158	178.887	81.2256	166.904	76.808	167.06	77.2954
179.528	92.5128	179.247	81.2163	167.303	76.7953	167.46	77.2807
179.887	92.5098	179.607	81.2071	167.703	76.7826	167.859	77.266
180.246	92.5069	179.967	81.1978	168.102	76.77	168.259	77.2513
180.605	92.504	180.327	81.1886	168.501	76.7573	168.659	77.2366
180.964	92.501	180.686	81.1793	168.901	76.7447	169.058	77.2219
181.323	92.4981	181.046	81.1701	169.3	76.7322	169.458	77.2073
181.682	92.4951	181.406	81.1609	169.699	76.7196	169.858	77.1927
182.041	92.4922	181.766	81.1517	170.098	76.7071	170.257	77.1781
182.4	92.4893	182.126	81.1425	170.498	76.6946	170.657	77.1635
182.759	92.4864	182.486	81.1334	170.897	76.6821	171.057	77.149
183.118	92.4835	182.846	81.1242	171.296	76.6697	171.456	77.1345
183.477	92.4806	183.206	81.1151	171.696	76.6573	171.856	77.12
183.836	92.4777	183.566	81.106	172.095	76.6449	172.256	77.1055
184.195	92.4748	183.586	81.1054	172.494	76.6325	172.655	77.091
184.554	92.4719	183.926	81.0968	172.893	76.6202	173.055	77.0766
184.913	92.469	184.286	81.0877	173.293	76.6079	173.454	77.0622
185.273	92.4662	184.646	81.0786	173.692	76.5956	173.854	77.0478
185.532	92.4641	185.006	81.0696	174.091	76.5833	174.254	77.0334
185.632	92.4633	185.366	81.0605	174.491	76.5711	174.653	77.0191
185.991	92.4604	185.726	81.0515	174.89	76.5589	175.053	77.0047
186.35	92.4576	186.085	81.0424	175.289	76.5467	175.453	76.9904
186.709	92.4547	186.445	81.0334	175.689	76.5346	175.852	76.9761
187.068	92.4519	186.805	81.0244	176.088	76.5224	176.252	76.9619
187.427	92.4491	187.165	81.0154	176.487	76.5103	176.652	76.9476
187.786	92.4462	187.525	81.0064	176.886	76.4982	177.051	76.9334
188.145	92.4434	187.885	80.9974	177.286	76.4862	177.451	76.9192
188.504	92.4406	188.245	80.9885	177.685	76.4742	177.851	76.905
188.863	92.4378	188.605	80.9795	178.084	76.4622	178.25	76.8908
189.222	92.435	188.965	80.9706	178.484	76.4502	178.65	76.8766
189.581	92.4321	189.325	80.9617	178.883	76.4382	179.05	76.8625
189.94	92.4293	189.685	80.9527	179.282	76.4263	179.449	76.8484
190.299	92.4266	190.045	80.9438	179.681	76.4144	179.849	76.8343
190.658	92.4238	190.405	80.935	180.081	76.4025	180.249	76.8202
191.017	92.421	190.765	80.9261	180.48	76.3906	180.648	76.8062
191.376	92.4182	191.125	80.9172	180.879	76.3788	181.048	76.7921
191.736	92.4154	191.484	80.9084	181.279	76.367	181.448	76.7781
192.095	92.4127	191.844	80.8996	181.678	76.3552	181.847	76.7641
192.454	92.4099	192.204	80.8907	182.077	76.3434	182.247	76.7501
192.813	92.4072	192.564	80.8819	182.476	76.3317	182.647	76.7362
193.172	92.4044	192.924	80.8731	182.876	76.32	183.046	76.7222
193.531	92.4017	193.284	80.8643	183.275	76.3083	183.446	76.7083
193.89	92.3989	193.586	80.857	183.674	76.2966	183.846	76.6944
194.249	92.3962	193.644	80.8556	184.074	76.2849	184.245	76.6805
194.608	92.3935	194.004	80.8468	184.473	76.2733	184.645	76.6666
194.967	92.3907	194.364	80.838	184.872	76.2617	185.045	76.6527
195.326	92.388	194.724	80.8293	185.271	76.2501	185.444	76.6389
195.532	92.3864	195.084	80.8206	185.671	76.2386	185.844	76.6251
195.685	92.3853	195.444	80.8119	186.07	76.227	186.244	76.6113
196.044	92.3826	195.804	80.8032	186.469	76.2155	186.643	76.5975
196.403	92.3799	196.164	80.7945	186.869	76.204	187.043	76.5837
196.762	92.3772	196.524	80.7858	187.268	76.1925	187.443	76.5699
197.121	92.3745	196.883	80.7772	187.667	76.1811	187.842	76.5562
197.48	92.3718	197.243	80.7685	188.067	76.1696	188.242	76.5425
197.839	92.3691	197.603	80.7599	188.466	76.1582	188.642	76.5288
198.199	92.3665	197.963	80.7512	188.865	76.1468	189.041	76.5151
198.558	92.3638	198.323	80.7426	189.264	76.1355	189.441	76.5014
198.917	92.3611	198.683	80.734	189.664	76.1241	189.841	76.4877
199.276	92.3585	199.043	80.7254	190.063	76.1128	190.24	76.4741
199.635	92.3558	199.403	80.7169	190.462	76.1015	190.64	76.4604
199.994	92.3531	199.763	80.7083	190.862	76.0902	191.04	76.4468
200.353	92.3505	200.123	80.6997	191.261	76.0789	191.439	76.4332
200.712	92.3479	200.483	80.6912	191.66	76.0677	191.839	76.4197
201.071	92.3452	200.843	80.6827	192.059	76.0565	192.239	76.4061
201.43	92.3426	201.203	80.6742	192.459	76.0453	192.638	76.3925
201.789	92.34	201.563	80.6657	192.858	76.0341	193.038	76.379
202.148	92.3374	201.923	80.6572	193.257	76.0229	193.438	76.3655
202.507	92.3347	202.282	80.6487	193.657	76.0118	193.837	76.352
202.866	92.3321	202.642	80.6402	194.056	76.0007	194.237	76.3385
203.225	92.3295	203.002	80.6318	194.455	75.9895	194.637	76.325
203.584	92.3269	203.362	80.6233	194.854	75.9785	195.036	76.3115
203.943	92.3243	203.722	80.6149	195.254	75.9674	195.436	76.2981
204.302	92.3217	203.75	80.6142	195.653	75.9564	195.836	76.2846
204.661	92.3191	204.082	80.6065	196.052	75.9453	196.235	76.2712
205.021	92.3166	204.442	80.5981	196.452	75.9343	196.635	76.2578
205.38	92.314	204.802	80.5897	196.851	75.9233	197.035	76.2444
205.532	92.3129	205.162	80.5813	197.25	75.9124	197.434	76.2311
205.739	92.3114	205.522	80.5729	197.65	75.9014	197.834	76.2177
206.098	92.3089	205.882	80.5645	198.049	75.8905	198.234	76.2043
206.457	92.3063	206.242	80.5562	198.448	75.8796	198.633	76.191
206.816	92.3037	206.602	80.5479	198.847	75.8687	199.033	76.1777
207.175	92.3012	206.962	80.5395	199.247	75.8578	199.433	76.1644
207.534	92.2987	207.321	80.5312	199.646	75.847	199.832	76.1511
207.893	92.2961	207.681	80.5229	200.045	75.8361	200.232	76.1378
208.252	92.2936	208.041	80.5146	200.445	75.8253	200.632	76.1245
208.611	92.2911	208.401	80.5063	200.844	75.8145	201.031	76.1113
208.97	92.2885	208.761	80.4981	201.243	75.8037	201.431	76.098
209.329	92.286	209.121	80.4898	201.642	75.793	201.831	76.0848
209.688	92.2835	209.481	80.4816	202.042	75.7822	202.23	76.0716
210.047	92.281	209.841	80.4734	202.441	75.7715	202.63	76.0584
210.406	92.2785	210.201	80.4651	202.84	75.7608	203.03	76.0452
210.765	92.276	210.561	80.4569	203.24	75.7501	203.429	76.032
211.124	92.2735	210.921	80.4487	203.639	75.7394	203.829	76.0189
211.484	92.271	211.281	80.4406	204.038	75.7288	204.229	76.0057
211.843	92.2685	211.641	80.4324	204.437	75.7181	204.628	75.9926
212.202	92.266	212.001	80.4242	204.837	75.7075	205.028	75.9794
212.561	92.2635	212.361	80.4161	205.236	75.6969	205.428	75.9663
212.92	92.2611	212.72	80.4079	205.635	75.6863	205.827	75.9532
213.279	92.2586	213.08	80.3998	206.035	75.6758	206.227	75.9401
213.638	92.2562	213.44	80.3917	206.434	75.6652	206.627	75.927
213.997	92.2537	213.75	80.3847	206.833	75.6547	207.026	75.914
214.356	92.2512	213.8	80.3836	207.232	75.6442	207.426	75.9009
214.715	92.2488	214.16	80.3755	207.632	75.6337	207.826	75.8879
215.074	92.2464	214.52	80.3674	208.031	75.6232	208.225	75.8748
215.433	92.2439	214.88	80.3593	208.43	75.6127	208.625	75.8618
215.532	92.2432	215.24	80.3513	208.83	75.6023	209.025	75.8488
215.792	92.2415	215.6	80.3432	209.229	75.5918	209.424	75.8358
216.151	92.2391	215.96	80.3352	209.628	75.5814	209.824	75.8228
216.51	92.2366	216.32	80.3272	210.028	75.571	210.224	75.8099
216.869	92.2342	216.68	80.3191	210.427	75.5606	210.623	75.7969
217.228	92.2318	217.04	80.3111	210.826	75.5503	211.023	75.784
217.587	92.2294	217.4	80.3032	211.225	75.5399	211.423	75.771
217.947	92.227	217.76	80.2952	211.625	75.5296	211.822	75.7581
218.306	92.2246	218.119	80.2872	212.024	75.5192	212.222	75.7452
218.665	92.2222	218.479	80.2793	212.423	75.5089	212.622	75.7323
219.024	92.2198	218.839	80.2713	212.823	75.4986	213.021	75.7194
219.383	92.2174	219.199	80.2634	213.222	75.4884	213.421	75.7065
219.742	92.215	219.559	80.2554	213.621	75.4781	213.821	75.6936
220.101	92.2126	219.919	80.2475	214.02	75.4679	214.22	75.6807
220.46	92.2103	220.279	80.2396	214.42	75.4577	214.62	75.6679
220.819	92.2079	220.639	80.2318	214.819	75.4474	215.019	75.655
221.178	92.2055	220.999	80.2239	215.218	75.4373	215.419	75.6422
221.537	92.2032	221.359	80.216	215.618	75.4271	215.819	75.6294
221.896	92.2008	221.719	80.2081	216.017	75.4169	216.218	75.6166
222.255	92.1985	222.079	80.2003	216.416	75.4068	216.618	75.6038
222.614	92.1961	222.439	80.1925	216.815	75.3966	217.018	75.591
222.973	92.1938	222.799	80.1846	217.215	75.3865	217.417	75.5782
223.332	92.1915	223.159	80.1768	217.614	75.3764	217.817	75.5654
223.691	92.1891	223.518	80.169	218.013	75.3663	218.217	75.5526
224.05	92.1868	223.75	80.164	218.413	75.3562	218.616	75.5399
224.41	92.1845	223.878	80.1612	218.812	75.3462	219.016	75.5272
224.769	92.1822	224.238	80.1535	219.211	75.3361	219.416	75.5144
225.128	92.1798	224.598	80.1457	219.611	75.3261	219.815	75.5017
225.487	92.1775	224.958	80.1379	220.01	75.3161	220.215	75.489
225.532	92.1772	225.318	80.1302	220.409	75.3061	220.615	75.4763
225.846	92.1752	225.678	80.1225	220.808	75.2961	221.014	75.4636
226.205	92.1729	226.038	80.1147	221.208	75.2861	221.414	75.4509
226.564	92.1706	226.398	80.107	221.607	75.2762	221.814	75.4382
226.923	92.1683	226.758	80.0993	222.006	75.2662	222.213	75.4255
227.282	92.1661	227.118	80.0916	222.406	75.2563	222.613	75.4129
227.641	92.1638	227.478	80.084	222.805	75.2464	223.013	75.4002
228	92.1615	227.838	80.0763	223.204	75.2365	223.412	75.3876
228.359	92.1592	228.198	80.0686	223.603	75.2266	223.812	75.375
228.718	92.1569	228.558	80.061	224.003	75.2167	224.212	75.3623
229.077	92.1547	228.917	80.0533	224.402	75.2069	224.611	75.3497
229.436	92.1524	229.277	80.0457	224.801	75.197	225.011	75.3371
229.795	92.1502	229.637	80.0381	225.201	75.1872	225.411	75.3245
230.154	92.1479	229.997	80.0305	225.6	75.1774	225.81	75.3119
230.513	92.1457	230.357	80.0229	225.999	75.1676	226.21	75.2994
230.873	92.1434	230.717	80.0153	226.398	75.1578	226.61	75.2868
231.232	92.1412	231.077	80.0077	226.798	75.148	227.009	75.2742
231.591	92.139	231.437	80.0002	227.197	75.1383	227.409	75.2617
231.95	92.1367	231.797	79.9926	227.596	75.1285	227.809	75.2491
232.309	92.1345	232.157	79.9851	227.996	75.1188	228.208	75.2366
232.668	92.1323	232.517	79.9776	228.395	75.109	228.608	75.2241
233.027	92.1301	232.877	79.97	228.794	75.0993	229.008	75.2115
233.386	92.1278	233.237	79.9625	229.193	75.0897	229.407	75.199
233.745	92.1256	233.597	79.955	229.593	75.08	229.807	75.1865
234.104	92.1234	233.75	79.9518	229.992	75.0703	230.207	75.174
234.463	92.1212	233.957	79.9475	230.391	75.0606	230.606	75.1615
234.822	92.119	234.316	79.9401	230.791	75.051	231.006	75.1491
235.181	92.1168	234.676	79.9326	231.19	75.0414	231.406	75.1366
235.532	92.1147	235.036	79.9252	231.589	75.0318	231.805	75.1241
235.54	92.1147	235.396	79.9177	231.989	75.0221	232.205	75.1117
235.899	92.1125	235.756	79.9103	232.388	75.0126	232.605	75.0992
236.258	92.1103	236.116	79.9028	232.787	75.003	233.004	75.0868
236.617	92.1081	236.476	79.8954	233.186	74.9934	233.404	75.0743
236.976	92.106	236.836	79.888	233.586	74.9839	233.804	75.0619
237.335	92.1038	237.196	79.8806	233.985	74.9743	234.203	75.0495
237.695	92.1016	237.556	79.8732	234.384	74.9648	234.603	75.0371
238.054	92.0995	237.916	79.8659	234.784	74.9553	235.003	75.0247
238.413	92.0973	238.276	79.8585	235.183	74.9458	235.402	75.0123
238.772	92.0952	238.636	79.8512	235.582	74.9363	235.802	74.9999
239.131	92.093	238.996	79.8438	235.981	74.9268	236.202	74.9875
239.49	92.0909	239.355	79.8365	236.381	74.9173	236.601	74.9751
239.849	92.0887	239.715	79.8292	236.78	74.9079	237.001	74.9628
240.208	92.0866	240.075	79.8219	237.179	74.8984	237.401	74.9504
240.567	92.0845	240.435	79.8146	237.579	74.889	237.8	74.9381
240.926	92.0824	240.795	79.8073	237.978	74.8796	238.2	74.9257
241.285	92.0802	241.155	79.8	238.377	74.8702	238.6	74.9134
241.644	92.0781	241.515	79.7927	238.776	74.8608	238.999	74.9011
242.003	92.076	241.875	79.7855	239.176	74.8514	239.399	74.8887
242.362	92.0739	242.235	79.7782	239.575	74.842	239.799	74.8764
242.721	92.0718	242.595	79.771	239.974	74.8327	240.198	74.8641
243.08	92.0697	242.955	79.7638	240.374	74.8233	240.598	74.8518
243.439	92.0676	243.315	79.7566	240.773	74.814	240.998	74.8395
243.798	92.0655	243.675	79.7493	241.172	74.8047	241.397	74.8272
244.158	92.0634	243.75	79.7478	241.571	74.7954	241.797	74.8149
244.517	92.0613	244.035	79.7421	241.971	74.7861	242.197	74.8026
244.876	92.0593	244.395	79.735	242.37	74.7768	242.596	74.7904
245.235	92.0572	244.754	79.7278	242.769	74.7675	242.996	74.7781
245.532	92.0555	245.114	79.7206	243.169	74.7583	243.396	74.7659
245.594	92.0551	245.474	79.7135	243.568	74.749	243.795	74.7536
245.953	92.053	245.834	79.7063	243.967	74.7398	244.195	74.7414
246.312	92.051	246.194	79.6992	244.367	74.7305	244.595	74.7291
246.671	92.0489	246.554	79.6921	244.766	74.7213	244.994	74.7169
247.03	92.0469	246.914	79.6849	245.165	74.7121	245.394	74.7047
247.389	92.0448	247.274	79.6778	245.564	74.7029	245.794	74.6924
247.748	92.0428	247.634	79.6707	245.964	74.6937	246.193	74.6802
248.107	92.0407	247.994	79.6637	246.363	74.6845	246.593	74.668
248.466	92.0387	248.354	79.6566	246.762	74.6754	246.993	74.6558
248.825	92.0366	248.714	79.6495	247.162	74.6662	247.392	74.6436
249.184	92.0346	249.074	79.6425	247.561	74.6571	247.792	74.6314
249.543	92.0326	249.434	79.6354	247.96	74.6479	248.192	74.6192
249.902	92.0306	249.794	79.6284	248.359	74.6388	248.591	74.6071
250.261	92.0285	250.153	79.6214	248.759	74.6297	248.991	74.5949
250.621	92.0265	250.513	79.6143	249.158	74.6206	249.391	74.5827
250.98	92.0245	250.873	79.6073	249.557	74.6115	249.79	74.5706
251.339	92.0225	251.233	79.6003	249.957	74.6025	250.19	74.5584
251.698	92.0205	251.593	79.5934	250.356	74.5934	250.59	74.5463
252.057	92.0185	251.953	79.5864	250.755	74.5844	250.989	74.5341
252.416	92.0165	252.313	79.5794	251.154	74.5753	251.389	74.522
252.775	92.0145	252.673	79.5725	251.554	74.5663	251.789	74.5099
253.134	92.0125	253.033	79.5655	251.953	74.5572	252.188	74.4977
253.493	92.0105	253.393	79.5586	252.352	74.5482	252.588	74.4856
253.852	92.0085	253.75	79.5517	252.752	74.5392	252.988	74.4735
254.211	92.0066	253.753	79.5516	253.151	74.5302	253.387	74.4614
254.57	92.0046	254.113	79.5447	253.55	74.5213	253.787	74.4493
254.929	92.0026	254.473	79.5378	253.95	74.5123	254.187	74.4372
255.288	92.0006	254.833	79.5309	254.349	74.5033	254.586	74.4251
255.532	91.9993	255.193	79.524	254.748	74.4944	254.986	74.413
255.647	91.9987	255.552	79.5172	255.147	74.4855	255.386	74.4009
256.006	91.9967	255.912	79.5103	255.547	74.4765	255.785	74.3888
256.365	91.9948	256.272	79.5034	255.946	74.4676	256.185	74.3768
256.724	91.9928	256.632	79.4966	256.345	74.4587	256.584	74.3647
257.084	91.9909	256.992	79.4898	256.745	74.4498	256.984	74.3526
257.443	91.9889	257.352	79.4829	257.144	74.4409	257.384	74.3406
257.802	91.987	257.712	79.4761	257.543	74.432	257.783	74.3285
258.161	91.9851	258.072	79.4693	257.942	74.4232	258.183	74.3165
258.52	91.9831	258.432	79.4625	258.342	74.4143	258.583	74.3044
258.879	91.9812	258.792	79.4557	258.741	74.4055	258.982	74.2924
259.238	91.9793	259.152	79.4489	259.14	74.3966	259.382	74.2804
259.597	91.9774	259.512	79.4421	259.54	74.3878	259.782	74.2683
259.956	91.9754	259.872	79.4354	259.939	74.379	260.181	74.2563
260.315	91.9735	260.232	79.4286	260.338	74.3702	260.581	74.2443
260.674	91.9716	260.592	79.4219	260.737	74.3614	260.981	74.2323
261.033	91.9697	260.951	79.4152	261.137	74.3526	261.38	74.2203
261.392	91.9678	261.311	79.4084	261.536	74.3438	261.78	74.2083
261.751	91.9659	261.671	79.4017	261.935	74.335	262.18	74.1963
262.11	91.964	262.031	79.395	262.335	74.3263	262.579	74.1843
262.469	91.9621	262.391	79.3883	262.734	74.3175	262.979	74.1723
262.828	91.9602	262.751	79.3816	263.133	74.3088	263.379	74.1603
263.187	91.9583	263.111	79.375	263.532	74.3	263.778	74.1483
263.546	91.9565	263.471	79.3683	263.932	74.2913	264.178	74.1363
263.906	91.9546	263.75	79.3631	264.331	74.2826	264.578	74.1244
264.265	91.9527	263.831	79.3616	264.73	74.2739	264.977	74.1124
264.624	91.9508	264.191	79.355	265.13	74.2652	265.377	74.1004
264.983	91.949	264.551	79.3483	265.529	74.2565	265.777	74.0885
265.342	91.9471	264.911	79.3417	265.928	74.2478	266.176	74.0765
265.532	91.9461	265.271	79.3351	266.328	74.2392	266.576	74.0646
265.701	91.9453	265.631	79.3285	266.727	74.2305	266.976	74.0526
266.06	91.9434	265.991	79.3219	267.126	74.2219	267.375	74.0407
266.419	91.9415	266.35	79.3153	267.525	74.2132	267.775	74.0288
266.778	91.9397	266.71	79.3087	267.925	74.2046	268.175	74.0168
267.137	91.9378	267.07	79.3021	268.324	74.196	268.574	74.0049
267.496	91.936	267.43	79.2956	268.723	74.1874	268.974	73.993
267.855	91.9342	267.79	79.289	269.123	74.1788	269.374	73.981
268.214	91.9323	268.15	79.2825	269.522	74.1702	269.773	73.9691
268.573	91.9305	268.51	79.2759	269.921	74.1616	270.173	73.9572
268.932	91.9287	268.87	79.2694	270.32	74.153	270.573	73.9453
269.291	91.9269	269.23	79.2629	270.72	74.1445	270.972	73.9334
269.65	91.925	269.59	79.2564	271.119	74.1359	271.372	73.9215
270.009	91.9232	269.95	79.2499	271.518	74.1274	271.772	73.9096
270.369	91.9214	270.31	79.2434	271.918	74.1188	272.171	73.8977
270.728	91.9196	270.67	79.2369	272.317	74.1103	272.571	73.8858
271.087	91.9178	271.03	79.2304	272.716	74.1018	272.971	73.8739
271.446	91.916	271.389	79.224	273.115	74.0933	273.37	73.8621
271.805	91.9142	271.749	79.2175	273.515	74.0848	273.77	73.8502
272.164	91.9124	272.109	79.2111	273.914	74.0763	274.17	73.8383
272.523	91.9106	272.469	79.2047	274.313	74.0678	274.569	73.8264
272.882	91.9088	272.829	79.1982	274.713	74.0593	274.969	73.8146
273.241	91.907	273.189	79.1918	275.112	74.0508	275.369	73.8027
273.6	91.9052	273.549	79.1854	275.511	74.0424	275.768	73.7909
273.959	91.9035	273.75	79.1818	275.911	74.0339	276.168	73.779
274.318	91.9017	273.909	79.179	276.31	74.0255	276.568	73.7672
274.677	91.8999	274.269	79.1726	276.709	74.0171	276.967	73.7553
275.036	91.8982	274.629	79.1662	277.108	74.0086	277.367	73.7435
275.395	91.8964	274.989	79.1599	277.508	74.0002	277.767	73.7316
275.532	91.8957	275.349	79.1535	277.907	73.9918	278.166	73.7198
275.754	91.8946	275.709	79.1471	278.306	73.9834	278.566	73.708
276.113	91.8929	276.069	79.1408	278.706	73.975	278.966	73.6961
276.472	91.8911	276.429	79.1345	279.105	73.9666	279.365	73.6843
276.832	91.8894	276.788	79.1281	279.504	73.9583	279.765	73.6725
277.191	91.8876	277.148	79.1218	279.903	73.9499	280.165	73.6607
277.55	91.8859	277.508	79.1155	280.303	73.9416	280.564	73.6489
277.909	91.8841	277.868	79.1092	280.702	73.9332	280.964	73.6371
278.268	91.8824	278.228	79.1029	281.101	73.9249	281.364	73.6252
278.627	91.8807	278.588	79.0966	281.501	73.9165	281.763	73.6134
278.986	91.8789	278.948	79.0904	281.9	73.9082	282.163	73.6016
279.345	91.8772	279.308	79.0841	282.299	73.8999	282.563	73.5898
279.704	91.8755	279.668	79.0778	282.698	73.8916	282.962	73.5781
280.063	91.8738	280.028	79.0716	283.098	73.8833	283.362	73.5663
280.422	91.872	280.388	79.0653	283.497	73.875	283.762	73.5545
280.781	91.8703	280.748	79.0591	283.896	73.8667	284.161	73.5427
281.14	91.8686	281.108	79.0529	284.296	73.8584	284.561	73.5309
281.499	91.8669	281.468	79.0467	284.695	73.8502	284.961	73.5191
281.858	91.8652	281.828	79.0405	285.094	73.8419	285.36	73.5074
282.217	91.8635	282.187	79.0343	285.493	73.8337	285.76	73.4956
282.576	91.8618	282.547	79.0281	285.893	73.8254	286.16	73.4838
282.935	91.8601	282.907	79.0219	286.292	73.8172	286.559	73.472
283.295	91.8584	283.267	79.0158	286.691	73.809	286.959	73.4603
283.654	91.8567	283.627	79.0096	287.091	73.8007	287.359	73.4485
284.013	91.855	283.75	79.0075	287.49	73.7925	287.758	73.4368
284.372	91.8534	283.987	79.0035	287.889	73.7843	288.158	73.425
284.731	91.8517	284.347	78.9973	288.289	73.7761	288.558	73.4133
285.09	91.85	284.707	78.9912	288.688	73.7679	288.957	73.4015
285.449	91.8483	285.067	78.9851	289.087	73.7598	289.357	73.3898
285.696	91.8472	285.427	78.9789	289.486	73.7516	289.757	73.378
285.808	91.8467	285.787	78.9728	289.886	73.7434	290.156	73.3663
286.167	91.845	286.147	78.9667	290.285	73.7353	290.556	73.3546
286.526	91.8433	286.507	78.9607	290.684	73.7271	290.956	73.3428
286.885	91.8417	286.867	78.9546	291.084	73.719	291.355	73.3311
287.244	91.84	287.227	78.9485	291.483	73.7108	291.755	73.3194
287.603	91.8384	287.586	78.9424	291.882	73.7027	292.155	73.3076
287.962	91.8367	287.946	78.9364	292.281	73.6946	292.554	73.2959
288.321	91.8351	288.306	78.9303	292.681	73.6865	292.954	73.2842
288.68	91.8334	288.666	78.9243	293.08	73.6784	293.354	73.2725
289.039	91.8318	289.026	78.9183	293.479	73.6703	293.753	73.2608
289.398	91.8302	289.386	78.9122	293.879	73.6622	294.153	73.2491
289.757	91.8285	289.746	78.9062	294.278	73.6541	294.553	73.2374
290.117	91.8269	290.106	78.9002	294.677	73.6461	294.952	73.2257
290.476	91.8253	290.466	78.8942	295.076	73.638	295.352	73.2139
290.835	91.8236	290.826	78.8882	295.476	73.6299	295.752	73.2023
291.194	91.822	291.186	78.8823	295.875	73.6219	296.151	73.1906
291.553	91.8204	291.546	78.8763	296.274	73.6139	296.551	73.1789
291.912	91.8188	291.906	78.8703	296.674	73.6058	296.95	73.1672
292.271	91.8172	292.266	78.8644	297.073	73.5978	297.35	73.1555
292.63	91.8156	292.626	78.8584	297.472	73.5898	297.75	73.1438
292.989	91.814	292.985	78.8525	297.872	73.5818	298.149	73.1321
293.348	91.8124	293.345	78.8466	298.271	73.5738	298.549	73.1204
293.707	91.8108	293.705	78.8406	298.67	73.5658	298.949	73.1088
294.066	91.8092	293.914	78.8372	299.069	73.5578	299.348	73.0971
294.425	91.8076	294.065	78.8347	299.469	73.5498	299.748	73.0854
294.784	91.806	294.425	78.8288	299.868	73.5418	300.148	73.0737
295.143	91.8044	294.785	78.8229	300.267	73.5339	300.547	73.062
295.502	91.8028	295.145	78.817	300.667	73.5259	300.947	73.0504
295.696	91.802	295.505	78.8112	301.066	73.5179	301.347	73.0387
295.861	91.8012	295.865	78.8053	301.465	73.51	301.746	73.0271
296.22	91.7996	296.225	78.7994	301.864	73.5021	302.146	73.0154
296.58	91.7981	296.585	78.7936	302.264	73.4941	302.546	73.0037
296.939	91.7965	296.945	78.7877	302.663	73.4862	302.945	72.9921
297.298	91.7949	297.305	78.7819	303.062	73.4783	303.345	72.9804
297.657	91.7934	297.665	78.7761	303.462	73.4704	303.745	72.9688
298.016	91.7918	298.025	78.7703	303.861	73.4625	304.144	72.9571
298.375	91.7903	298.384	78.7644	304.26	73.4546	304.544	72.9455
298.734	91.7887	298.744	78.7586	304.659	73.4467	304.944	72.9339
299.093	91.7871	299.104	78.7528	305.059	73.4388	305.343	72.9222
299.452	91.7856	299.464	78.7471	305.458	73.4309	305.743	72.9106
299.811	91.784	299.824	78.7413	305.857	73.4231	306.143	72.8989
300.17	91.7825	300.184	78.7355	306.257	73.4152	306.542	72.8873
300.529	91.781	300.544	78.7297	306.656	73.4073	306.942	72.8757
300.888	91.7794	300.904	78.724	307.055	73.3995	307.342	72.864
301.247	91.7779	301.264	78.7182	307.454	73.3917	307.741	72.8524
301.606	91.7763	301.624	78.7125	307.854	73.3838	308.141	72.8408
301.965	91.7748	301.984	78.7068	308.253	73.376	308.541	72.8292
302.324	91.7733	302.344	78.701	308.652	73.3682	308.94	72.8175
302.683	91.7718	302.704	78.6953	309.052	73.3604	309.34	72.8059
303.043	91.7703	303.064	78.6896	309.451	73.3526	309.74	72.7943
303.402	91.7687	303.424	78.6839	309.85	73.3448	310.139	72.7827
303.761	91.7672	303.783	78.6783	310.25	73.337	310.539	72.7711
304.12	91.7657	303.914	78.6762	310.649	73.3292	310.939	72.7595
304.479	91.7642	304.143	78.6726	311.048	73.3214	311.338	72.7479
304.838	91.7627	304.503	78.6669	311.447	73.3136	311.738	72.7362
305.197	91.7612	304.863	78.6612	311.847	73.3059	312.138	72.7246
305.556	91.7597	305.223	78.6556	312.246	73.2981	312.537	72.713
305.696	91.7591	305.583	78.6499	312.645	73.2904	312.937	72.7014
305.915	91.7582	305.943	78.6443	313.045	73.2826	313.337	72.6898
306.274	91.7567	306.303	78.6386	313.444	73.2749	313.736	72.6783
306.633	91.7552	306.663	78.633	313.843	73.2672	314.136	72.6667
306.992	91.7537	307.023	78.6274	314.242	73.2595	314.536	72.6551
307.351	91.7522	307.383	78.6218	314.642	73.2517	314.935	72.6435
307.71	91.7507	307.743	78.6162	315.041	73.244	315.335	72.6319
308.069	91.7493	308.103	78.6106	315.44	73.2363	315.735	72.6203
308.428	91.7478	308.463	78.605	315.84	73.2286	316.134	72.6087
308.787	91.7463	308.822	78.5994	316.239	73.2209	316.534	72.5971
309.146	91.7448	309.182	78.5939	316.638	73.2133	316.934	72.5855
309.505	91.7434	309.542	78.5883	317.037	73.2056	317.333	72.574
309.865	91.7419	309.902	78.5827	317.437	73.1979	317.733	72.5624
310.224	91.7404	310.262	78.5772	317.836	73.1902	318.133	72.5508
310.583	91.739	310.622	78.5717	318.235	73.1826	318.532	72.5392
310.942	91.7375	310.982	78.5661	318.635	73.1749	318.932	72.5277
311.301	91.7361	311.342	78.5606	319.034	73.1673	319.332	72.5161
311.66	91.7346	311.702	78.5551	319.433	73.1596	319.731	72.5045
312.019	91.7332	312.062	78.5496	319.832	73.152	320.131	72.4929
312.378	91.7317	312.422	78.5441	320.232	73.1444	320.531	72.4814
312.737	91.7303	312.782	78.5386	320.631	73.1368	320.93	72.4698
313.096	91.7288	313.142	78.5331	321.03	73.1292	321.33	72.4583
313.455	91.7274	313.502	78.5276	321.43	73.1216	321.73	72.4467
313.814	91.726	313.862	78.5222	321.829	73.114	322.129	72.4351
314.173	91.7245	314.081	78.5188	322.228	73.1064	322.529	72.4236
314.532	91.7231	314.221	78.5167	322.628	73.0988	322.929	72.412
314.891	91.7217	314.581	78.5112	323.027	73.0912	323.328	72.4005
315.25	91.7202	314.941	78.5058	323.426	73.0836	323.728	72.3889
315.609	91.7188	315.301	78.5004	323.825	73.0761	324.128	72.3774
315.696	91.7185	315.661	78.4949	324.225	73.0685	324.527	72.3658
315.968	91.7174	316.021	78.4895	324.624	73.0609	324.927	72.3543
316.328	91.716	316.381	78.4841	325.023	73.0534	325.327	72.3427
316.687	91.7146	316.741	78.4787	325.423	73.0459	325.726	72.3312
317.046	91.7132	317.101	78.4733	325.822	73.0383	326.126	72.3196
317.405	91.7118	317.461	78.4679	326.221	73.0308	326.526	72.3081
317.764	91.7104	317.821	78.4625	326.62	73.0233	326.925	72.2966
318.123	91.709	318.181	78.4571	327.02	73.0157	327.325	72.285
318.482	91.7076	318.541	78.4518	327.419	73.0082	327.725	72.2735
318.841	91.7062	318.901	78.4464	327.818	73.0007	328.124	72.262
319.2	91.7048	319.261	78.4411	328.218	72.9932	328.524	72.2504
319.559	91.7034	319.62	78.4357	328.617	72.9857	328.924	72.2389
319.918	91.702	319.98	78.4304	329.016	72.9783	329.323	72.2274
320.277	91.7006	320.34	78.425	329.415	72.9708	329.723	72.2158
320.636	91.6992	320.7	78.4197	329.815	72.9633	330.123	72.2043
320.995	91.6978	321.06	78.4144	330.214	72.9558	330.522	72.1928
321.354	91.6965	321.42	78.4091	330.613	72.9484	330.922	72.1813
321.713	91.6951	321.78	78.4038	331.013	72.9409	331.322	72.1697
322.072	91.6937	322.14	78.3985	331.412	72.9335	331.721	72.1582
322.431	91.6923	322.5	78.3932	331.811	72.926	332.121	72.1467
322.791	91.691	322.86	78.3879	332.211	72.9186	332.521	72.1352
323.15	91.6896	323.22	78.3826	332.61	72.9112	332.92	72.1237
323.509	91.6882	323.58	78.3774	333.009	72.9038	333.32	72.1121
323.868	91.6869	323.94	78.3721	333.408	72.8963	333.72	72.1006
324.227	91.6855	324.081	78.3701	333.808	72.8889	334.119	72.0891
324.586	91.6842	324.3	78.3669	334.207	72.8815	334.519	72.0776
324.945	91.6828	324.66	78.3616	334.606	72.8741	334.919	72.0661
325.304	91.6815	325.019	78.3564	335.006	72.8667	335.318	72.0546
325.663	91.6801	325.379	78.3512	335.405	72.8593	335.718	72.0431
325.696	91.68	325.739	78.346	335.804	72.852	336.118	72.0316
326.022	91.6788	326.099	78.3407	336.203	72.8446	336.517	72.0201
326.381	91.6774	326.459	78.3355	336.603	72.8372	336.917	72.0086
326.74	91.6761	326.819	78.3303	337.002	72.8298	337.317	71.9971
327.099	91.6748	327.179	78.3252	337.401	72.8225	337.716	71.9856
327.458	91.6734	327.539	78.32	337.801	72.8151	338.116	71.9741
327.817	91.6721	327.899	78.3148	338.2	72.8078	338.515	71.9626
328.176	91.6708	328.259	78.3096	338.599	72.8004	338.915	71.9511
328.535	91.6694	328.619	78.3045	338.998	72.7931	339.315	71.9396
328.894	91.6681	328.979	78.2993	339.398	72.7858	339.714	71.9281
329.254	91.6668	329.339	78.2942	339.797	72.7785	340.114	71.9166
329.613	91.6655	329.699	78.289	340.196	72.7711	340.514	71.9051
329.972	91.6642	330.059	78.2839	340.596	72.7638	340.913	71.8936
330.331	91.6629	330.418	78.2788	340.995	72.7565	341.313	71.8821
330.69	91.6616	330.778	78.2737	341.394	72.7492	341.713	71.8706
331.049	91.6602	331.138	78.2686	341.793	72.7419	342.112	71.8591
331.408	91.6589	331.498	78.2635	342.193	72.7346	342.512	71.8477
331.767	91.6576	331.858	78.2583	342.592	72.7274	342.912	71.8362
332.126	91.6563	332.218	78.2533	342.991	72.7201	343.311	71.8247
332.485	91.655	332.578	78.2482	343.391	72.7128	343.711	71.8132
332.844	91.6537	332.938	78.2431	343.79	72.7056	344.111	71.8017
333.203	91.6525	333.298	78.238	344.189	72.6983	344.51	71.7902
333.562	91.6512	333.658	78.233	344.589	72.691	344.91	71.7788
333.921	91.6499	334.018	78.2279	344.988	72.6838	345.31	71.7673
334.28	91.6486	334.248	78.2247	345.387	72.6766	345.709	71.7558
334.639	91.6473	334.378	78.2229	345.786	72.6693	346.109	71.7443
334.998	91.646	334.738	78.2178	346.186	72.6621	346.509	71.7329
335.357	91.6447	335.098	78.2128	346.585	72.6549	346.908	71.7214
335.696	91.6435	335.458	78.2078	346.984	72.6476	347.308	71.7099
335.716	91.6435	335.817	78.2028	347.384	72.6404	347.708	71.6984
336.076	91.6422	336.177	78.1978	347.783	72.6332	348.107	71.687
336.435	91.6409	336.537	78.1928	348.182	72.626	348.507	71.6755
336.794	91.6397	336.897	78.1878	348.581	72.6188	348.907	71.664
337.153	91.6384	337.257	78.1828	348.981	72.6116	349.306	71.6526
337.512	91.6371	337.617	78.1778	349.38	72.6044	349.706	71.6411
337.871	91.6359	337.977	78.1728	349.779	72.5973	350.106	71.6296
338.23	91.6346	338.337	78.1679	350.179	72.5901	350.505	71.6182
338.589	91.6333	338.697	78.1629	350.578	72.5829	350.905	71.6067
338.948	91.6321	339.057	78.1579	350.977	72.5758	351.305	71.5953
339.307	91.6308	339.417	78.153	351.376	72.5686	351.704	71.5838
339.666	91.6296	339.777	78.1481	351.776	72.5615	352.104	71.5723
340.025	91.6283	340.137	78.1431	352.175	72.5543	352.504	71.5609
340.384	91.6271	340.497	78.1382	352.574	72.5472	352.903	71.5494
340.743	91.6259	340.856	78.1333	352.974	72.54	353.303	71.538
341.102	91.6246	341.216	78.1284	353.373	72.5329	353.703	71.5265
341.461	91.6234	341.576	78.1235	353.772	72.5258	354.102	71.5151
341.82	91.6222	341.936	78.1186	354.172	72.5187	354.502	71.5036
342.179	91.6209	342.296	78.1137	354.571	72.5116	354.902	71.4921
342.539	91.6197	342.656	78.1088	354.97	72.5045	355.301	71.4807
342.898	91.6185	343.016	78.1039	355.369	72.4973	355.701	71.4693
343.257	91.6172	343.376	78.0991	355.769	72.4903	356.101	71.4578
343.616	91.616	343.736	78.0942	356.168	72.4832	356.5	71.4463
343.975	91.6148	344.096	78.0893	356.567	72.4761	356.9	71.4349
344.334	91.6136	344.248	78.0873	356.967	72.469	357.3	71.4235
344.693	91.6124	344.456	78.0845	357.366	72.4619	357.699	71.412
345.052	91.6111	344.816	78.0797	357.765	72.4549	358.099	71.4006
345.696	91.609	345.176	78.0748	358.164	72.4478	358.499	71.3891
355.696	91.5762	354.248	77.9552	358.564	72.4407	358.898	71.3777
358.696	91.5667	359.573	77.8869	358.963	72.4337	359.298	71.3662
