# Supplementary material for: Light-induced fine-tuning of optical cavities for organic optoelectronic devices
Source: Nat Commun. 2025 Sep 25;16:8426. doi: 10.1038/s41467-025-64272-7 (PMC12462449; doi:10.1038/s41467-025-64272-7)
Supplement: Supplementary file 3 — Source data [file 41467_2025_64272_MOESM3_ESM.zip › Data availability/Supplementary Fig. 17.xlsx]

## Sheet: FTIR
Wavenumber (cm-1)	w-o	0.5 h	1.0 h
3997.66	0.00023	6.75214e-05	0.00124
3995.73	0.00018	0.000151923	0.00124
3993.81	0.0001	0.000135043	0.00147
3991.88	8e-05	0.000101282	0.00178
3989.95	7e-05	-1.68803e-05	0.00132
3988.02	7e-05	-0.000101282	0.00077451
3986.09	0.00015	-5.0641e-05	0.00077451
3984.16	0.00026	0.000101282	0.00101
3982.24	0.00032	0.000202564	0.00108
3980.31	0.00034	0.000151923	0.00077451
3978.38	0.00042	8.44017e-05	0.000387255
3976.45	0.00055	0.000135043	0.000542157
3974.52	0.00066	0.000303846	0.000851961
3972.59	0.0008	0.000573932	0.00147
3970.66	0.00094	0.000725855	0.0017
3968.74	0.00097	0.000641453	0.00101
3966.81	0.00084	0.000455769	-0.000309804
3964.88	0.00064	0.000320726	-0.00124
3962.95	0.00049	0.000202564	-0.00132
3961.02	0.00042	0.000135043	-0.000542157
3959.09	0.00036	0.000168803	0.000232353
3957.17	0.00025	0.000168803	0.000154902
3955.24	0.0001	8.44017e-05	-0.000232353
3953.31	0	0	0
3951.38	0	-1.68803e-05	0.000464706
3949.45	-3e-05	-0.000101282	0.000542157
3947.52	-7e-05	-0.000135043	0.000387255
3945.59	-0.00012	-0.000101282	0
3943.67	-0.00017	-0.000101282	-0.000697059
3941.74	-0.00023	-0.000219444	-0.00116
3939.81	-0.00027	-0.000354487	-0.00101
3937.88	-0.00025	-0.000422009	-0.00077451
3935.95	-0.00021	-0.000388248	-0.000697059
3934.02	-0.0002	-0.000303846	-0.00108
3932.1	-0.00014	-0.000151923	-0.00139
3930.17	-4e-05	-3.37607e-05	-0.00124
3928.24	5e-05	1.68803e-05	-0.00108
3926.31	0.00011	0	-0.000851961
3924.38	0.00011	-0.000118162	-0.000619608
3922.45	5e-05	-0.000286966	-0.000464706
3920.53	-2e-05	-0.000236325	-0.000309804
3918.6	-6e-05	-6.75214e-05	-7.7451e-05
3916.67	-0.0001	-5.0641e-05	0
3914.74	-0.00014	-0.000202564	-0.000232353
3912.81	-0.00018	-0.000337607	-0.000619608
3910.88	-0.0002	-0.000354487	-0.000697059
3908.95	-0.00012	-0.000253205	-0.000542157
3907.03	0	0	0
3905.1	6e-05	0.000286966	0.000697059
3903.17	1e-05	0.000354487	0.00077451
3901.24	0	0.000270085	0.000232353
3899.31	0.0001	0.000253205	0.000387255
3897.38	0.0002	0.000253205	0.00108
3895.46	0.00023	0.000185684	0.00132
3893.53	0.00027	0.000202564	0.00147
3891.6	0.00029	0.000253205	0.00132
3889.67	0.00023	0.000185684	0.000309804
3887.74	0.00019	0.000202564	-0.000464706
3885.81	0.00017	0.000286966	-0.000309804
3883.88	8e-05	0.000253205	-0.000154902
3881.96	2e-05	0.000270085	-0.000232353
3880.03	8e-05	0.000303846	-0.000154902
3878.1	0.00013	0.000118162	-0.000542157
3876.17	0.00013	-3.37607e-05	-0.00108
3874.24	0.00021	0.000101282	-0.000851961
3872.31	0.00035	0.000388248	0.000154902
3870.39	0.00043	0.000540171	0.000929412
3868.46	0.00042	0.00048953	0.00108
3866.53	0.00041	0.000422009	0.00132
3864.6	0.00038	0.000422009	0.00155
3862.67	0.00023	0.000253205	0.000851961
3860.74	6e-05	0	0
3858.81	2e-05	0	0.000154902
3856.89	0.00013	0.000337607	0.000697059
3854.96	0.00023	0.000658333	0.000851961
3853.03	0.00017	0.000557051	0.000464706
3851.1	4e-05	0.000236325	0.000154902
3849.17	-3e-05	3.37607e-05	0.000309804
3847.24	-6e-05	6.75214e-05	0.000619608
3845.32	-1e-05	0.000185684	0.000697059
3843.39	7e-05	0.000219444	0.00077451
3841.46	7e-05	0.000135043	0.000851961
3839.53	1e-05	6.75214e-05	0.000697059
3837.6	-4e-05	0	0.000309804
3835.67	-8e-05	-8.44017e-05	7.7451e-05
3833.75	-0.00013	-0.000185684	0.000309804
3831.82	-0.00017	-0.000320726	0.000464706
3829.89	-0.00022	-0.00048953	0.000232353
3827.96	-0.00018	-0.000405128	0.000309804
3826.03	-0.00011	-0.000219444	0.000851961
3824.1	-8e-05	-0.000168803	0.00132
3822.17	-3e-05	-8.44017e-05	0.0017
3820.25	4e-05	5.0641e-05	0.0017
3818.32	3e-05	0.000118162	0.00139
3816.39	0	0.000101282	0.000851961
3814.46	0	0	0.000154902
3812.53	0	-0.000135043	-0.000309804
3810.6	2e-05	-0.000168803	-0.000387255
3808.68	0.00012	0	0.000387255
3806.75	0.00024	0.000253205	0.00139
3804.82	0.00029	0.000337607	0.0017
3802.89	0.00021	0.000236325	0.000851961
3800.96	8e-05	1.68803e-05	-0.000309804
3799.03	0	-0.000236325	-0.000464706
3797.1	-1e-05	-0.000354487	0.000309804
3795.18	0	-0.000337607	0.000851961
3793.25	6e-05	-0.000253205	0.00116
3791.32	0.00016	-0.000168803	0.00132
3789.39	0.00018	-0.000202564	0.00108
3787.46	0.0001	-0.000303846	0.000464706
3785.53	6e-05	-0.000371368	7.7451e-05
3783.61	0.0001	-0.000320726	7.7451e-05
3781.68	0.00017	-0.000168803	0.000232353
3779.75	0.0002	-3.37607e-05	0.000232353
3777.82	0.00015	-6.75214e-05	-0.000232353
3775.89	8e-05	-0.000151923	-0.000851961
3773.96	4e-05	-0.000151923	-0.00101
3772.03	4e-05	-0.000101282	-0.000697059
3770.11	4e-05	-5.0641e-05	-0.000309804
3768.18	0	0	0
3766.25	-5e-05	0	0.000232353
3764.32	-0.00014	-0.000219444	0.000154902
3762.39	-0.00023	-0.000455769	-7.7451e-05
3760.46	-0.00026	-0.000422009	-0.000154902
3758.54	-0.00027	-0.000253205	0.000154902
3756.61	-0.00028	-0.000135043	0.000309804
3754.68	-0.00024	-3.37607e-05	0.000154902
3752.75	-0.00014	0.000118162	7.7451e-05
3750.82	-8e-05	0.000286966	0.00077451
3748.89	-8e-05	0.000405128	0.00194
3746.97	-0.0001	0.00050641	0.00248
3745.04	-0.00017	0.00047265	0.00178
3743.11	-0.00029	0.000185684	0.000387255
3741.18	-0.00032	-5.0641e-05	-0.000309804
3739.25	-0.0002	6.75214e-05	0.000232353
3737.32	-7e-05	0.000202564	0.000542157
3735.39	-4e-05	0.000101282	-7.7451e-05
3733.47	-2e-05	-6.75214e-05	-0.000542157
3731.54	2e-05	-0.000135043	-0.000387255
3729.61	5e-05	-0.000202564	-0.000387255
3727.68	4e-05	-0.000168803	-0.000542157
3725.75	-1e-05	-8.44017e-05	-0.000619608
3723.82	-2e-05	-3.37607e-05	-0.000464706
3721.9	0	0	0
3719.97	-5e-05	0	0.000232353
3718.04	-0.00018	-0.000253205	-0.000542157
3716.11	-0.00031	-0.000557051	-0.00139
3714.18	-0.00039	-0.000675214	-0.00186
3712.25	-0.00042	-0.000675214	-0.00217
3710.32	-0.00038	-0.000675214	-0.00225
3708.4	-0.00027	-0.000641453	-0.00178
3706.47	-0.00012	-0.000557051	-0.000697059
3704.54	-2e-05	-0.00047265	-7.7451e-05
3702.61	-3e-05	-0.00050641	-0.000619608
3700.68	-8e-05	-0.000641453	-0.00163
3698.75	-5e-05	-0.000692094	-0.00163
3696.83	3e-05	-0.000658333	-0.00101
3694.9	6e-05	-0.000641453	-0.000851961
3692.97	0.0001	-0.000557051	-0.000697059
3691.04	0.0002	-0.000337607	-0.000154902
3689.11	0.00029	-0.000236325	0.000154902
3687.18	0.00028	-0.000320726	0.000154902
3685.25	0.0003	-0.000371368	7.7451e-05
3683.33	0.00039	-0.000371368	-0.000309804
3681.4	0.00052	-0.000320726	-0.000697059
3679.47	0.00062	-0.000185684	-0.000387255
3677.54	0.00063	-3.37607e-05	7.7451e-05
3675.61	0.00058	0	0
3673.68	0.00057	-6.75214e-05	-0.000232353
3671.76	0.00067	-6.75214e-05	-0.000154902
3669.83	0.00078	-1.68803e-05	7.7451e-05
3667.9	0.00074	-0.000168803	-0.000232353
3665.97	0.00061	-0.00047265	-0.000929412
3664.04	0.0005	-0.000692094	-0.00155
3662.11	0.00044	-0.000742735	-0.00194
3660.19	0.00046	-0.000641453	-0.00194
3658.26	0.00055	-0.000422009	-0.00155
3656.33	0.00064	-0.000303846	-0.00132
3654.4	0.00067	-0.000388248	-0.00178
3652.47	0.00061	-0.000523291	-0.00271
3650.54	0.00043	-0.000725855	-0.00418
3648.61	0.00024	-0.00101	-0.00558
3646.69	0.00025	-0.00101	-0.0048
3644.76	0.00039	-0.000844017	-0.00271
3642.83	0.00046	-0.000810256	-0.00155
3640.9	0.00047	-0.000827137	-0.00147
3638.97	0.00048	-0.000793376	-0.00147
3637.04	0.00046	-0.000725855	-0.00124
3635.12	0.00042	-0.000607692	-0.000697059
3633.19	0.00043	-0.00047265	-0.000309804
3631.26	0.0005	-0.000219444	-0.000154902
3629.33	0.00058	0	0
3627.4	0.00059	-0.000135043	-0.000309804
3625.47	0.00058	-0.000405128	-0.000542157
3623.54	0.00062	-0.000438889	-0.000387255
3621.62	0.00069	-0.000219444	7.7451e-05
3619.69	0.00076	1.68803e-05	0.000154902
3617.76	0.00074	-5.0641e-05	-0.000387255
3615.83	0.00064	-0.000303846	-0.00101
3613.9	0.00063	-0.000303846	-0.000697059
3611.97	0.00071	-8.44017e-05	0.000154902
3610.05	0.00073	6.75214e-05	0.000387255
3608.12	0.00069	8.44017e-05	0.000464706
3606.19	0.00069	1.68803e-05	0.00101
3604.26	0.0007	-5.0641e-05	0.00147
3602.33	0.00067	-8.44017e-05	0.00155
3600.4	0.00064	-5.0641e-05	0.00155
3598.48	0.00061	-1.68803e-05	0.0017
3596.55	0.00054	-6.75214e-05	0.00139
3594.62	0.0004	-0.000168803	0.00077451
3592.69	0.00027	-0.000253205	0.000697059
3590.76	0.0002	-0.000236325	0.00132
3588.83	0.00016	-0.000168803	0.00201
3586.9	0.00012	-0.000101282	0.00263
3584.98	9e-05	-5.0641e-05	0.00349
3583.05	1e-05	0	0.00441
3581.12	-0.00014	-1.68803e-05	0.00488
3579.19	-0.00021	5.0641e-05	0.00534
3577.26	-0.0002	0.000236325	0.00612
3575.33	-0.00022	0.000422009	0.00682
3573.41	-0.00029	0.000573932	0.00751
3571.48	-0.00032	0.000776496	0.00867
3569.55	-0.00029	0.00116	0.00999
3567.62	-0.00023	0.00167	0.01146
3565.69	-0.00021	0.00201	0.01278
3563.76	-0.00022	0.00221	0.01386
3561.83	-0.00019	0.0026	0.01518
3559.91	-0.00015	0.00307	0.01665
3557.98	-0.00015	0.00351	0.01805
3556.05	-0.00014	0.004	0.01944
3554.12	-0.00012	0.00454	0.02099
3552.19	-0.00012	0.00491	0.02238
3550.26	-0.00012	0.00523	0.02355
3548.34	-7e-05	0.00574	0.02533
3546.41	2e-05	0.00638	0.0275
3544.48	9e-05	0.00692	0.0292
3542.55	9e-05	0.00724	0.03021
3540.62	4e-05	0.00744	0.03129
3538.69	2e-05	0.00768	0.03268
3536.76	0	0.00795	0.034
3534.84	-1e-05	0.00824	0.03563
3532.91	5e-05	0.00861	0.03772
3530.98	0.00012	0.00901	0.04004
3529.05	9e-05	0.00927	0.0419
3527.12	-5e-05	0.00935	0.04314
3525.19	-9e-05	0.00955	0.04453
3523.27	-1e-05	0.00988	0.04639
3521.34	-1e-05	0.01004	0.04794
3519.41	-0.00013	0.01015	0.04949
3517.48	-0.00022	0.01038	0.05158
3515.55	-0.00025	0.01065	0.05383
3513.62	-0.00026	0.01097	0.05607
3511.7	-0.00025	0.01133	0.05817
3509.77	-0.00029	0.01161	0.05995
3507.84	-0.00035	0.0119	0.06181
3505.91	-0.0004	0.01231	0.06405
3503.98	-0.00042	0.01274	0.06645
3502.05	-0.00037	0.01313	0.06901
3500.12	-0.00028	0.0135	0.07172
3498.2	-0.00021	0.01391	0.07412
3496.27	-0.00022	0.01431	0.07621
3494.34	-0.00023	0.01474	0.07877
3492.41	-0.00014	0.01534	0.08225
3490.48	0	0.01614	0.08566
3488.55	4e-05	0.01688	0.0886
3486.63	-1e-05	0.01754	0.0917
3484.7	-5e-05	0.0182	0.09511
3482.77	-0.00018	0.01869	0.09782
3480.84	-0.0004	0.01907	0.09999
3478.91	-0.00058	0.01958	0.10255
3476.98	-0.00063	0.02024	0.10564
3475.05	-0.00059	0.0209	0.1089
3473.13	-0.00055	0.02156	0.11215
3471.2	-0.0005	0.0223	0.11579
3469.27	-0.00045	0.02304	0.11951
3467.34	-0.00045	0.02358	0.12276
3465.41	-0.00051	0.02402	0.12563
3463.48	-0.00057	0.02453	0.12865
3461.56	-0.00053	0.02513	0.13213
3459.63	-0.00038	0.02579	0.13593
3457.7	-0.00027	0.02642	0.13933
3455.77	-0.00026	0.02701	0.14228
3453.84	-0.00025	0.02758	0.14522
3451.91	-0.00018	0.02816	0.14816
3449.98	-0.00014	0.0287	0.15087
3448.06	-0.00014	0.02929	0.15374
3446.13	-8e-05	0.02998	0.15707
3444.2	5e-05	0.03065	0.16056
3442.27	0.00018	0.03125	0.16365
3440.34	0.00029	0.03182	0.16667
3438.41	0.00042	0.03244	0.17008
3436.49	0.00052	0.03305	0.17318
3434.56	0.00054	0.03366	0.17566
3432.63	0.00054	0.03428	0.17798
3430.7	0.00057	0.03498	0.181
3428.77	0.00064	0.03574	0.18426
3426.84	0.00071	0.03646	0.1872
3424.92	0.00074	0.03707	0.18999
3422.99	0.00079	0.03764	0.1927
3421.06	0.00085	0.03823	0.19533
3419.13	0.00089	0.03882	0.19804
3417.2	0.00093	0.03948	0.20091
3415.27	0.00097	0.04018	0.20377
3413.34	0.00101	0.04082	0.20641
3411.42	0.00107	0.04151	0.20927
3409.49	0.00111	0.04223	0.21229
3407.56	0.00109	0.04293	0.215
3405.63	0.00109	0.0437	0.21779
3403.7	0.00113	0.0445	0.22081
3401.77	0.00116	0.04519	0.2236
3399.85	0.00122	0.04578	0.22639
3397.92	0.00133	0.04645	0.2298
3395.99	0.0014	0.04723	0.23344
3394.06	0.00142	0.04794	0.23638
3392.13	0.0014	0.04855	0.23847
3390.2	0.00136	0.04902	0.24025
3388.27	0.0013	0.04943	0.24227
3386.35	0.00131	0.05002	0.24505
3384.42	0.00139	0.05078	0.24831
3382.49	0.00143	0.05137	0.25125
3380.56	0.00138	0.05172	0.2535
3378.63	0.00134	0.05209	0.25582
3376.7	0.00137	0.05258	0.25845
3374.78	0.00141	0.05314	0.26124
3372.85	0.00138	0.0536	0.26341
3370.92	0.00128	0.05393	0.26504
3368.99	0.00119	0.05427	0.26682
3367.06	0.00116	0.05469	0.26899
3365.13	0.00117	0.0551	0.27123
3363.2	0.00115	0.05538	0.27332
3361.28	0.00111	0.05564	0.27534
3359.35	0.00109	0.05594	0.27727
3357.42	0.00109	0.05631	0.27929
3355.49	0.00108	0.05667	0.28122
3353.56	0.00103	0.05695	0.28332
3351.63	0.00098	0.05724	0.28541
3349.71	0.00103	0.05755	0.28758
3347.78	0.00109	0.0578	0.2892
3345.85	0.0011	0.05798	0.29052
3343.92	0.00108	0.0582	0.2916
3341.99	0.00109	0.05842	0.29284
3340.06	0.00112	0.05864	0.29439
3338.14	0.00114	0.05893	0.29617
3336.21	0.00115	0.0592	0.29788
3334.28	0.00115	0.05937	0.29935
3332.35	0.00122	0.05954	0.30082
3330.42	0.0014	0.05984	0.30237
3328.49	0.00156	0.06018	0.3043
3326.56	0.00165	0.0605	0.30624
3324.64	0.00176	0.06087	0.30833
3322.71	0.00188	0.06129	0.3105
3320.78	0.002	0.06165	0.31275
3318.85	0.00216	0.06198	0.31515
3316.92	0.00237	0.06236	0.3177
3314.99	0.00252	0.06271	0.3198
3313.07	0.00263	0.063	0.32134
3311.14	0.00282	0.06325	0.32313
3309.21	0.00307	0.06362	0.32591
3307.28	0.00329	0.06408	0.32917
3305.35	0.00344	0.06448	0.33172
3303.42	0.00355	0.06489	0.33374
3301.49	0.00369	0.06536	0.33614
3299.57	0.0039	0.06587	0.33916
3297.64	0.00417	0.06632	0.34233
3295.71	0.00445	0.06681	0.34559
3293.78	0.00469	0.06734	0.34884
3291.85	0.00487	0.06783	0.35178
3289.92	0.00505	0.06828	0.35442
3288	0.00528	0.06874	0.35697
3286.07	0.00552	0.06921	0.3596
3284.14	0.00574	0.06965	0.36216
3282.21	0.00594	0.0701	0.36472
3280.28	0.00612	0.07054	0.36696
3278.35	0.00635	0.071	0.36936
3276.43	0.00661	0.0714	0.37207
3274.5	0.0068	0.07169	0.37455
3272.57	0.0069	0.07188	0.37626
3270.64	0.00699	0.07201	0.37703
3268.71	0.00704	0.07213	0.3775
3266.78	0.00707	0.07225	0.37843
3264.85	0.00714	0.07238	0.3799
3262.93	0.00723	0.07248	0.3809
3261	0.0073	0.07257	0.38106
3259.07	0.00738	0.07264	0.38114
3257.14	0.00748	0.0727	0.38168
3255.21	0.00755	0.07269	0.38168
3253.28	0.00755	0.0725	0.38052
3251.36	0.00751	0.07225	0.37912
3249.43	0.0075	0.07205	0.37827
3247.5	0.00751	0.07184	0.37742
3245.57	0.00753	0.07162	0.37618
3243.64	0.00749	0.07132	0.37463
3241.71	0.00742	0.07095	0.37308
3239.78	0.00735	0.07054	0.37153
3237.86	0.00723	0.07009	0.36936
3235.93	0.00707	0.06961	0.36681
3234	0.00693	0.06916	0.36433
3232.07	0.0068	0.06869	0.36185
3230.14	0.00667	0.06821	0.35914
3228.21	0.00662	0.06781	0.35682
3226.29	0.00666	0.06742	0.35473
3224.36	0.00673	0.06701	0.35225
3222.43	0.00682	0.06666	0.34961
3220.5	0.00685	0.06631	0.3469
3218.57	0.00678	0.06588	0.34404
3216.64	0.00662	0.06533	0.34094
3214.71	0.00648	0.06474	0.33784
3212.79	0.00642	0.0642	0.33513
3210.86	0.00636	0.06362	0.33226
3208.93	0.00627	0.06295	0.32886
3207	0.00614	0.0622	0.32467
3205.07	0.00599	0.06144	0.32018
3203.14	0.0059	0.0608	0.316
3201.22	0.00599	0.0604	0.31282
3199.29	0.00613	0.06006	0.31027
3197.36	0.00608	0.0594	0.30694
3195.43	0.00582	0.05841	0.30276
3193.5	0.00555	0.05743	0.29873
3191.57	0.0053	0.05658	0.2947
3189.65	0.00495	0.05567	0.29005
3187.72	0.00451	0.05464	0.28486
3185.79	0.00409	0.05361	0.27983
3183.86	0.0038	0.05268	0.27542
3181.93	0.00362	0.05181	0.27154
3180	0.00343	0.05088	0.26728
3178.07	0.0032	0.04985	0.26217
3176.15	0.00297	0.0488	0.25706
3174.22	0.00278	0.04781	0.25226
3172.29	0.00259	0.04684	0.2473
3170.36	0.00244	0.04593	0.24234
3168.43	0.00237	0.04512	0.23746
3166.5	0.00239	0.04433	0.23235
3164.58	0.00244	0.04355	0.22685
3162.65	0.00245	0.04267	0.22112
3160.72	0.0024	0.04169	0.21539
3158.79	0.00225	0.04068	0.21005
3156.86	0.00195	0.03962	0.20501
3154.93	0.00152	0.03847	0.19998
3153	0.00106	0.03732	0.19471
3151.08	0.00058	0.03616	0.18906
3149.15	0.00013	0.03494	0.18294
3147.22	-0.00019	0.03379	0.17713
3145.29	-0.00037	0.03282	0.17163
3143.36	-0.00045	0.03195	0.16636
3141.43	-0.00044	0.03118	0.16118
3139.51	-0.00035	0.03045	0.15599
3137.58	-0.00024	0.02973	0.15056
3135.65	-0.00019	0.02895	0.14483
3133.72	-0.00012	0.02817	0.13926
3131.79	2e-05	0.0275	0.13422
3129.86	0.00015	0.02687	0.12934
3127.93	0.00019	0.02618	0.12446
3126.01	0.00011	0.02549	0.11951
3124.08	-2e-05	0.02483	0.1147
3122.15	-7e-05	0.02419	0.11014
3120.22	0	0.02365	0.10572
3118.29	9e-05	0.02319	0.10138
3116.36	0.00028	0.02282	0.09681
3114.44	0.00069	0.02262	0.09224
3112.51	0.00143	0.02277	0.08822
3110.58	0.00254	0.02323	0.08473
3108.65	0.00392	0.02385	0.08125
3106.72	0.0055	0.02465	0.07753
3104.79	0.0073	0.02562	0.07404
3102.87	0.00934	0.02684	0.07125
3100.94	0.01156	0.02822	0.06862
3099.01	0.01392	0.02968	0.06599
3097.08	0.01645	0.03133	0.06351
3095.15	0.01929	0.03337	0.06111
3093.22	0.02268	0.03587	0.0591
3091.29	0.0268	0.03889	0.05817
3089.37	0.03152	0.0423	0.0577
3087.44	0.03632	0.04576	0.05685
3085.51	0.04048	0.04883	0.05584
3083.58	0.04356	0.05118	0.05515
3081.65	0.04576	0.05295	0.0546
3079.72	0.04784	0.05474	0.05437
3077.8	0.05066	0.05707	0.05437
3075.87	0.05484	0.0603	0.0546
3073.94	0.0606	0.06462	0.05491
3072.01	0.06788	0.07002	0.05569
3070.08	0.07648	0.07638	0.05716
3068.15	0.0861	0.08349	0.0591
3066.22	0.09622	0.09082	0.06049
3064.3	0.10599	0.09769	0.06119
3062.37	0.11396	0.10314	0.06134
3060.44	0.11838	0.10587	0.06057
3058.51	0.11812	0.10515	0.0584
3056.58	0.11357	0.10142	0.05545
3054.65	0.10647	0.09596	0.05212
3052.73	0.09912	0.09039	0.04895
3050.8	0.09354	0.08616	0.04647
3048.87	0.09094	0.08418	0.04546
3046.94	0.09188	0.08489	0.04585
3045.01	0.09676	0.08842	0.04725
3043.08	0.10574	0.09478	0.04895
3041.15	0.1183	0.10348	0.05065
3039.23	0.13276	0.11332	0.05228
3037.3	0.14626	0.1223	0.05383
3035.37	0.15577	0.12822	0.05429
3033.44	0.15964	0.12993	0.05298
3031.51	0.158	0.12767	0.05019
3029.58	0.15153	0.12211	0.04694
3027.66	0.14073	0.11377	0.04345
3025.73	0.12682	0.10351	0.03965
3023.8	0.11231	0.09308	0.03609
3021.87	0.09983	0.08423	0.03338
3019.94	0.09089	0.07789	0.03152
3018.01	0.08556	0.07409	0.03059
3016.09	0.08279	0.07211	0.03044
3014.16	0.08078	0.07064	0.03059
3012.23	0.07793	0.06843	0.03005
3010.3	0.07362	0.06511	0.02897
3008.37	0.06807	0.06089	0.02804
3006.44	0.06162	0.05599	0.02695
3004.51	0.05444	0.05057	0.0254
3002.59	0.04673	0.0449	0.02409
3000.66	0.03892	0.03938	0.0237
2998.73	0.03167	0.03444	0.02393
2996.8	0.02576	0.03064	0.02494
2994.87	0.02173	0.02841	0.02726
2992.94	0.0197	0.02782	0.03083
2991.02	0.01957	0.02876	0.0354
2989.09	0.02119	0.03114	0.04089
2987.16	0.02449	0.03486	0.04779
2985.23	0.02951	0.03991	0.05607
2983.3	0.0364	0.04634	0.06552
2981.37	0.04531	0.0542	0.07621
2979.44	0.05636	0.06359	0.08806
2977.52	0.06965	0.07456	0.10154
2975.59	0.08517	0.08715	0.11734
2973.66	0.10283	0.10137	0.13655
2971.73	0.12239	0.11715	0.15978
2969.8	0.1433	0.13428	0.18704
2967.87	0.16469	0.15208	0.2171
2965.95	0.18552	0.1695	0.24777
2964.02	0.20473	0.18526	0.27619
2962.09	0.22095	0.19794	0.29834
2960.16	0.23233	0.20589	0.3105
2958.23	0.2365	0.20739	0.31089
2956.3	0.23089	0.20079	0.30059
2954.37	0.21397	0.18546	0.28231
2952.45	0.18697	0.16298	0.26
2950.52	0.15426	0.13705	0.23839
2948.59	0.12165	0.11222	0.22205
2946.66	0.09395	0.09208	0.21361
2944.73	0.07353	0.07819	0.21307
2942.8	0.06035	0.07027	0.21965
2940.88	0.05318	0.06727	0.23297
2938.95	0.051	0.06828	0.25156
2937.02	0.05337	0.07286	0.27317
2935.09	0.05975	0.08038	0.29548
2933.16	0.06865	0.08952	0.31639
2931.23	0.07786	0.09843	0.33381
2929.31	0.08602	0.10592	0.34613
2927.38	0.09363	0.11205	0.35248
2925.45	0.10174	0.11708	0.3517
2923.52	0.10925	0.12002	0.34319
2921.59	0.11247	0.11855	0.328
2919.66	0.1079	0.11104	0.30841
2917.73	0.09591	0.09855	0.28618
2915.81	0.08091	0.0846	0.2624
2913.88	0.06763	0.07259	0.23785
2911.95	0.05838	0.06404	0.21454
2910.02	0.0532	0.0589	0.19494
2908.09	0.05098	0.05616	0.17969
2906.16	0.05046	0.05484	0.16768
2904.24	0.05104	0.05444	0.15792
2902.31	0.05252	0.05471	0.14971
2900.38	0.05405	0.05486	0.14205
2898.45	0.05384	0.05351	0.13407
2896.52	0.05047	0.0498	0.12539
2894.59	0.04429	0.04418	0.11649
2892.66	0.03711	0.03807	0.10773
2890.74	0.0307	0.03271	0.09976
2888.81	0.02596	0.02881	0.09333
2886.88	0.02308	0.02655	0.0893
2884.95	0.02194	0.02589	0.08868
2883.02	0.02241	0.0267	0.09193
2881.09	0.02437	0.02876	0.09883
2879.17	0.02743	0.03163	0.10797
2877.24	0.03076	0.03455	0.11742
2875.31	0.03338	0.03688	0.12539
2873.38	0.03515	0.03869	0.13097
2871.45	0.03722	0.04097	0.13438
2869.52	0.04138	0.04502	0.13717
2867.6	0.04845	0.0513	0.14119
2865.67	0.05726	0.05879	0.14754
2863.74	0.06559	0.06582	0.15591
2861.81	0.0719	0.07117	0.16451
2859.88	0.07513	0.07385	0.17109
2857.95	0.07323	0.07208	0.17303
2856.02	0.06452	0.06452	0.169
2854.1	0.05087	0.05267	0.15986
2852.17	0.03685	0.04018	0.14762
2850.24	0.02564	0.02961	0.13275
2848.31	0.01764	0.02154	0.11447
2846.38	0.01215	0.01565	0.09379
2844.45	0.00856	0.01156	0.07412
2842.53	0.00637	0.00883	0.05801
2840.6	0.00502	0.00697	0.04577
2838.67	0.004	0.0055	0.03625
2836.74	0.00305	0.00417	0.02842
2834.81	0.0022	0.00311	0.02246
2832.88	0.00149	0.0023	0.01859
2830.95	0.00089	0.00164	0.01603
2829.03	0.00041	0.00106	0.01371
2827.1	9e-05	0.000573932	0.01131
2825.17	-3e-05	0.000253205	0.00922
2823.24	3e-05	0.000101282	0.00759
2821.31	0.00026	0.000118162	0.00651
2819.38	0.00058	0.000270085	0.00573
2817.46	0.00092	0.00047265	0.00511
2815.53	0.0012	0.000607692	0.00441
2813.6	0.00129	0.000557051	0.00356
2811.67	0.00112	0.000303846	0.00279
2809.74	0.00077	-6.75214e-05	0.00209
2807.81	0.0004	-0.00047265	0.00132
2805.88	0.00017	-0.000742735	0.000851961
2803.96	0.00017	-0.000776496	0.00077451
2802.03	0.00039	-0.000607692	0.00077451
2800.1	0.00075	-0.000354487	0.000619608
2798.17	0.00116	-0.000118162	0.000309804
2796.24	0.00143	0	0
2794.31	0.00141	-8.44017e-05	-0.000387255
2792.39	0.00108	-0.000405128	-0.000697059
2790.46	0.00063	-0.000810256	-0.00101
2788.53	0.00024	-0.00116	-0.00132
2786.6	-4e-05	-0.00138	-0.00163
2784.67	-0.0002	-0.0015	-0.00155
2782.74	-0.00026	-0.00155	-0.00147
2780.82	-0.00027	-0.00157	-0.00147
2778.89	-0.00028	-0.00155	-0.00163
2776.96	-0.00026	-0.0015	-0.00163
2775.03	-0.00019	-0.00143	-0.00147
2773.1	-0.00011	-0.0014	-0.00139
2771.17	-9e-05	-0.00142	-0.00139
2769.24	-0.00013	-0.00143	-0.00147
2767.32	-0.00014	-0.00142	-0.00163
2765.39	-9e-05	-0.00135	-0.00147
2763.46	0	-0.00125	-0.00101
2761.53	5e-05	-0.00113	-0.000619608
2759.6	0.00019	-0.000928419	-0.000309804
2757.67	0.00048	-0.000607692	-7.7451e-05
2755.75	0.00088	-0.000219444	0.000232353
2753.82	0.0012	3.37607e-05	0.000232353
2751.89	0.00127	8.44017e-05	0
2749.96	0.00107	0	0
2748.03	0.00074	-0.000270085	0.000154902
2746.1	0.00037	-0.00048953	0.000464706
2744.17	0.00014	-0.000590812	0.000929412
2742.25	-2e-05	-0.000658333	0.00108
2740.32	-0.00013	-0.000725855	0.000851961
2738.39	-0.00018	-0.000759615	0.000542157
2736.46	-0.0002	-0.000759615	0.000309804
2734.53	-0.0002	-0.000725855	0.000232353
2732.6	-0.00022	-0.000708974	0.000464706
2730.68	-0.00023	-0.000692094	0.000619608
2728.75	-0.00019	-0.000624573	0.000697059
2726.82	-8e-05	-0.00050641	0.000697059
2724.89	9e-05	-0.000371368	0.000697059
2722.96	0.00025	-0.000270085	0.000542157
2721.03	0.00036	-0.000236325	0.000309804
2719.1	0.00036	-0.000286966	0.000232353
2717.18	0.00023	-0.000405128	0.000154902
2715.25	9e-05	-0.00047265	0.000154902
2713.32	7e-05	-0.000405128	0.000232353
2711.39	0.00022	-0.000253205	0.000387255
2709.46	0.00047	-6.75214e-05	0.000542157
2707.53	0.00068	6.75214e-05	0.000542157
2705.61	0.00073	6.75214e-05	0.000232353
2703.68	0.00061	0	0
2701.75	0.00042	-0.000118162	-0.000154902
2699.82	0.00018	-0.000286966	-0.000309804
2697.89	-3e-05	-0.00047265	-0.000387255
2695.96	-0.00016	-0.000607692	-0.000464706
2694.04	-0.00023	-0.000692094	-0.000542157
2692.11	-0.0003	-0.000742735	-0.000542157
2690.18	-0.00038	-0.000793376	-0.00077451
2688.25	-0.00045	-0.000793376	-0.00101
2686.32	-0.00045	-0.000725855	-0.00108
2684.39	-0.0004	-0.000641453	-0.000851961
2682.46	-0.00032	-0.000557051	-0.000619608
2680.54	-0.00025	-0.00048953	-0.000619608
2678.61	-0.0002	-0.000405128	-0.000542157
2676.68	-0.00014	-0.000303846	-0.000309804
2674.75	-7e-05	-0.000185684	7.7451e-05
2672.82	-5e-05	-0.000101282	0.000232353
2670.89	-5e-05	-8.44017e-05	0
2668.97	0	0	0
2667.04	6e-05	8.44017e-05	0.000154902
2665.11	0.00016	0.000202564	0.000387255
2663.18	0.00028	0.000303846	0.000542157
2661.25	0.0004	0.000422009	0.000542157
2659.32	0.00056	0.000590812	0.000542157
2657.39	0.00078	0.000810256	0.00077451
2655.47	0.00104	0.00106	0.00108
2653.54	0.00132	0.00127	0.00116
2651.61	0.00161	0.00145	0.000929412
2649.68	0.00193	0.0017	0.00077451
2647.75	0.00227	0.00203	0.000929412
2645.82	0.0026	0.00231	0.00124
2643.9	0.00288	0.0025	0.00139
2641.97	0.00311	0.00267	0.00132
2640.04	0.00331	0.00285	0.00124
2638.11	0.00352	0.00304	0.00132
2636.18	0.00381	0.00326	0.00139
2634.25	0.00417	0.00351	0.00147
2632.32	0.00459	0.00383	0.00155
2630.4	0.00505	0.0042	0.00186
2628.47	0.0055	0.00459	0.00225
2626.54	0.00589	0.00491	0.00256
2624.61	0.00615	0.00511	0.00256
2622.68	0.00634	0.00523	0.0024
2620.75	0.00651	0.00533	0.00232
2618.83	0.00667	0.00544	0.00232
2616.9	0.0068	0.00555	0.00248
2614.97	0.00692	0.00567	0.00263
2613.04	0.00704	0.00579	0.00263
2611.11	0.00718	0.00587	0.00271
2609.18	0.00732	0.00591	0.00271
2607.26	0.00745	0.00596	0.00271
2605.33	0.00757	0.00606	0.00271
2603.4	0.00763	0.00611	0.00263
2601.47	0.00762	0.00606	0.00248
2599.54	0.00752	0.00598	0.00225
2597.61	0.00734	0.00584	0.00217
2595.68	0.00712	0.00574	0.00225
2593.76	0.00691	0.00565	0.0024
2591.83	0.0067	0.00552	0.00256
2589.9	0.0065	0.00533	0.00248
2587.97	0.00632	0.00515	0.0024
2586.04	0.00612	0.00498	0.00232
2584.11	0.00591	0.00481	0.00217
2582.19	0.00573	0.00468	0.00201
2580.26	0.00561	0.00459	0.00178
2578.33	0.00552	0.00449	0.00147
2576.4	0.00544	0.00441	0.00116
2574.47	0.0054	0.00437	0.00101
2572.54	0.00541	0.00436	0.00101
2570.61	0.00545	0.00434	0.00124
2568.69	0.0055	0.00432	0.00132
2566.76	0.00552	0.00436	0.00124
2564.83	0.00551	0.00434	0.00108
2562.9	0.00544	0.00425	0.00108
2560.97	0.00532	0.00415	0.00108
2559.04	0.00516	0.00402	0.00101
2557.12	0.00496	0.00387	0.00077451
2555.19	0.00474	0.00373	0.000619608
2553.26	0.0045	0.00361	0.000697059
2551.33	0.00423	0.00343	0.000619608
2549.4	0.00397	0.00322	0.000232353
2547.47	0.00373	0.003	0
2545.55	0.00349	0.0028	0
2543.62	0.0033	0.00267	0.000232353
2541.69	0.0032	0.00262	0.00077451
2539.76	0.00315	0.0026	0.00108
2537.83	0.00313	0.00262	0.00108
2535.9	0.00317	0.0027	0.00108
2533.97	0.00326	0.0028	0.00108
2532.05	0.00334	0.00284	0.00101
2530.12	0.00348	0.00292	0.000929412
2528.19	0.00369	0.00309	0.00101
2526.26	0.00392	0.00329	0.00116
2524.33	0.00411	0.00346	0.00101
2522.4	0.00422	0.00354	0.00077451
2520.48	0.00427	0.00354	0.000619608
2518.55	0.00428	0.00349	0.000619608
2516.62	0.00427	0.00346	0.00077451
2514.69	0.00427	0.00343	0.00077451
2512.76	0.00423	0.00338	0.000697059
2510.83	0.00413	0.00329	0.000542157
2508.9	0.00402	0.00322	0.000619608
2506.98	0.00392	0.00316	0.000851961
2505.05	0.00381	0.00306	0.000929412
2503.12	0.00367	0.00292	0.000851961
2501.19	0.00347	0.00273	0.00077451
2499.26	0.00319	0.00252	0.000697059
2497.33	0.00288	0.00228	0.000619608
2495.41	0.00255	0.00203	0.000464706
2493.48	0.00222	0.00177	0.000232353
2491.55	0.00198	0.00159	0.000232353
2489.62	0.00184	0.00147	0.000464706
2487.69	0.00172	0.00137	0.000619608
2485.76	0.00157	0.00122	0.000464706
2483.83	0.0014	0.00105	0.000154902
2481.91	0.00127	0.000911538	0
2479.98	0.00116	0.000810256	7.7451e-05
2478.05	0.00106	0.000725855	0.000309804
2476.12	0.00095	0.000641453	0.000542157
2474.19	0.00086	0.000557051	0.000542157
2472.26	0.0008	0.000540171	0.000542157
2470.34	0.0008	0.000557051	0.00077451
2468.41	0.00084	0.000573932	0.000929412
2466.48	0.00086	0.000573932	0.000697059
2464.55	0.00085	0.000540171	0.000232353
2462.62	0.00086	0.000523291	0
2460.69	0.00092	0.000540171	-7.7451e-05
2458.77	0.00108	0.000658333	0.000154902
2456.84	0.0013	0.000844017	0.000387255
2454.91	0.00153	0.00097906	0.000387255
2452.98	0.00177	0.00113	0.000309804
2451.05	0.00197	0.00128	0.000232353
2449.12	0.00207	0.00137	0
2447.19	0.00205	0.00135	-0.000232353
2445.27	0.00193	0.00122	-0.000232353
2443.34	0.00171	0.00101	-0.000232353
2441.41	0.00142	0.000810256	-0.000232353
2439.48	0.0011	0.000641453	-0.000309804
2437.55	0.00079	0.000455769	-0.000309804
2435.62	0.00051	0.000286966	-0.000232353
2433.7	0.00031	0.000185684	-7.7451e-05
2431.77	0.00017	0.000135043	0.000232353
2429.84	6e-05	6.75214e-05	0.000309804
2427.91	0	0	0.000154902
2425.98	5e-05	1.68803e-05	7.7451e-05
2424.05	0.00021	0.000151923	0.000232353
2422.12	0.00034	0.000236325	0.000154902
2420.2	0.00047	0.000320726	0
2418.27	0.00058	0.000422009	0
2416.34	0.00062	0.000455769	-7.7451e-05
2414.41	0.00059	0.000388248	-0.000232353
2412.48	0.00052	0.000303846	-0.000387255
2410.55	0.00044	0.000253205	-0.000542157
2408.63	0.00037	0.000253205	-0.000697059
2406.7	0.00032	0.000253205	-0.000697059
2404.77	0.00026	0.000236325	-0.000619608
2402.84	0.00014	0.000135043	-0.00077451
2400.91	0	0	-0.00116
2398.98	-0.00017	-0.000185684	-0.00139
2397.05	-0.00028	-0.000320726	-0.00147
2395.13	-0.00037	-0.000405128	-0.00155
2393.2	-0.00042	-0.00047265	-0.0017
2391.27	-0.00043	-0.000523291	-0.00194
2389.34	-0.00044	-0.000573932	-0.00209
2387.41	-0.00046	-0.000590812	-0.00232
2385.48	-0.00046	-0.000573932	-0.00248
2383.56	-0.00045	-0.000557051	-0.00256
2381.63	-0.00046	-0.000590812	-0.00271
2379.7	-0.0005	-0.000692094	-0.00294
2377.77	-0.00053	-0.000793376	-0.0031
2375.84	-0.00054	-0.000877778	-0.0031
2373.91	-0.00054	-0.000894658	-0.0031
2371.99	-0.00054	-0.000911538	-0.0031
2370.06	-0.00055	-0.000928419	-0.00294
2368.13	-0.00054	-0.000911538	-0.00279
2366.2	-0.00054	-0.000894658	-0.00271
2364.27	-0.00054	-0.000877778	-0.00263
2362.34	-0.00055	-0.000928419	-0.00279
2360.41	-0.00055	-0.00103	-0.0031
2358.49	-0.00054	-0.00111	-0.00318
2356.56	-0.00052	-0.0011	-0.00302
2354.63	-0.0005	-0.00105	-0.00287
2352.7	-0.0005	-0.00103	-0.00271
2350.77	-0.0005	-0.00101	-0.00256
2348.84	-0.00053	-0.00099594	-0.00225
2346.92	-0.00059	-0.00099594	-0.00186
2344.99	-0.00062	-0.000911538	-0.00101
2343.06	-0.00058	-0.000725855	0.000387255
2341.13	-0.00057	-0.000590812	0.00139
2339.2	-0.00069	-0.000742735	0.000851961
2337.27	-0.00086	-0.0011	-0.000851961
2335.34	-0.00094	-0.0013	-0.00217
2333.42	-0.0009	-0.00132	-0.00256
2331.49	-0.00084	-0.00128	-0.00271
2329.56	-0.00079	-0.00123	-0.00287
2327.63	-0.00072	-0.00116	-0.00271
2325.7	-0.00061	-0.00103	-0.00248
2323.77	-0.00047	-0.000894658	-0.00232
2321.85	-0.00027	-0.000776496	-0.00225
2319.92	1e-05	-0.000607692	-0.00217
2317.99	0.00034	-0.000371368	-0.00194
2316.06	0.00067	-0.000101282	-0.00186
2314.13	0.00091	6.75214e-05	-0.00178
2312.2	0.001	8.44017e-05	-0.00178
2310.27	0.00088	-5.0641e-05	-0.00186
2308.35	0.00061	-0.000253205	-0.00201
2306.42	0.00033	-0.000422009	-0.00201
2304.49	0.00012	-0.000540171	-0.00194
2302.56	0	-0.000624573	-0.00178
2300.63	-5e-05	-0.000658333	-0.0017
2298.7	-7e-05	-0.000675214	-0.00163
2296.78	-7e-05	-0.000658333	-0.00155
2294.85	-7e-05	-0.000624573	-0.00147
2292.92	-6e-05	-0.000607692	-0.00139
2290.99	-4e-05	-0.000607692	-0.00147
2289.06	4e-05	-0.000573932	-0.00147
2287.13	0.00017	-0.000455769	-0.00132
2285.21	0.0003	-0.000303846	-0.00116
2283.28	0.00038	-0.000185684	-0.000929412
2281.35	0.00041	-0.000135043	-0.000929412
2279.42	0.0004	-0.000118162	-0.000851961
2277.49	0.00038	-8.44017e-05	-0.000542157
2275.56	0.00034	-3.37607e-05	-0.000232353
2273.63	0.00028	0	0
2271.71	0.00018	0	7.7451e-05
2269.78	7e-05	-5.0641e-05	-7.7451e-05
2267.85	0	-6.75214e-05	-0.000154902
2265.92	-1e-05	-5.0641e-05	0
2263.99	2e-05	-1.68803e-05	7.7451e-05
2262.06	5e-05	0	0.000154902
2260.14	5e-05	0	0.000232353
2258.21	-1e-05	-6.75214e-05	7.7451e-05
2256.28	-6e-05	-0.000151923	-0.000309804
2254.35	-8e-05	-0.000219444	-0.000542157
2252.42	-6e-05	-0.000202564	-0.000619608
2250.49	-2e-05	-0.000168803	-0.000619608
2248.56	5e-05	-0.000135043	-0.000619608
2246.64	0.00015	-0.000118162	-0.000542157
2244.71	0.00027	-8.44017e-05	-0.000464706
2242.78	0.0004	-5.0641e-05	-0.000232353
2240.85	0.00053	0	0
2238.92	0.00061	6.75214e-05	0
2236.99	0.0006	8.44017e-05	-0.000154902
2235.07	0.00054	3.37607e-05	-0.000154902
2233.14	0.00045	-3.37607e-05	7.7451e-05
2231.21	0.00036	-0.000101282	0.000154902
2229.28	0.00027	-0.000151923	0.000154902
2227.35	0.00016	-0.000236325	0
2225.42	7e-05	-0.000337607	-0.000309804
2223.5	0	-0.000371368	-0.000464706
2221.57	-6e-05	-0.000371368	-0.000464706
2219.64	-0.0001	-0.000371368	-0.000309804
2217.71	-0.00014	-0.000388248	-0.000232353
2215.78	-0.00014	-0.000371368	-0.000309804
2213.85	-0.00011	-0.000320726	-0.000309804
2211.92	-8e-05	-0.000270085	-7.7451e-05
2210	-8e-05	-0.000236325	0
2208.07	-9e-05	-0.000236325	0
2206.14	-0.0001	-0.000236325	-7.7451e-05
2204.21	-0.0001	-0.000219444	-0.000154902
2202.28	-0.00011	-0.000219444	-0.000387255
2200.35	-0.00012	-0.000219444	-0.000542157
2198.43	-0.00011	-0.000168803	-0.000619608
2196.5	-9e-05	-0.000135043	-0.000542157
2194.57	-6e-05	-0.000101282	-0.000387255
2192.64	0	0	0
2190.71	3e-05	5.0641e-05	0.000232353
2188.78	3e-05	5.0641e-05	0.000232353
2186.85	4e-05	5.0641e-05	0.000154902
2184.93	7e-05	8.44017e-05	0.000232353
2183	0.0001	0.000101282	0.000309804
2181.07	0.00012	0.000101282	0.000154902
2179.14	0.00013	6.75214e-05	0
2177.21	7e-05	-1.68803e-05	-0.000232353
2175.28	-4e-05	-0.000135043	-0.000464706
2173.36	-0.00014	-0.000202564	-0.000542157
2171.43	-0.00019	-0.000202564	-0.000464706
2169.5	-0.00021	-0.000185684	-0.000387255
2167.57	-0.00021	-0.000168803	-0.000309804
2165.64	-0.00018	-0.000168803	-0.000232353
2163.71	-0.00012	-0.000135043	-0.000154902
2161.78	-4e-05	-8.44017e-05	0
2159.86	3e-05	-3.37607e-05	7.7451e-05
2157.93	7e-05	0	7.7451e-05
2156	7e-05	0	0
2154.07	5e-05	-1.68803e-05	0
2152.14	0	-5.0641e-05	0
2150.21	-3e-05	-8.44017e-05	-7.7451e-05
2148.29	-3e-05	-5.0641e-05	-7.7451e-05
2146.36	0	0	0
2144.43	0	-3.37607e-05	-0.000154902
2142.5	2e-05	-6.75214e-05	-0.000309804
2140.57	5e-05	-5.0641e-05	-0.000464706
2138.64	9e-05	-5.0641e-05	-0.000697059
2136.72	0.00014	-1.68803e-05	-0.00077451
2134.79	0.0002	3.37607e-05	-0.00077451
2132.86	0.00024	5.0641e-05	-0.000851961
2130.93	0.00027	3.37607e-05	-0.00116
2129	0.0003	1.68803e-05	-0.00147
2127.07	0.00033	5.0641e-05	-0.00139
2125.14	0.00037	8.44017e-05	-0.00124
2123.22	0.00036	0.000118162	-0.00108
2121.29	0.00031	0.000151923	-0.00108
2119.36	0.00024	0.000151923	-0.00101
2117.43	0.00014	8.44017e-05	-0.000929412
2115.5	3e-05	0	-0.000851961
2113.57	-6e-05	-6.75214e-05	-0.000619608
2111.65	-0.00013	-0.000101282	-0.000542157
2109.72	-0.00017	-0.000118162	-0.000464706
2107.79	-0.00019	-0.000135043	-0.000387255
2105.86	-0.00018	-0.000168803	-0.000232353
2103.93	-0.00013	-0.000135043	-0.000232353
2102	-7e-05	-8.44017e-05	-0.000154902
2100.07	0	0	0
2098.15	8e-05	5.0641e-05	7.7451e-05
2096.22	0.00014	0.000101282	0.000232353
2094.29	0.00019	0.000118162	0.000309804
2092.36	0.00021	0.000135043	0.000154902
2090.43	0.00021	0.000135043	0
2088.5	0.00018	0.000135043	-7.7451e-05
2086.58	0.00017	0.000118162	0
2084.65	0.00019	8.44017e-05	7.7451e-05
2082.72	0.00021	0.000101282	-7.7451e-05
2080.79	0.00025	0.000135043	-0.000387255
2078.86	0.00032	0.000202564	-0.000542157
2076.93	0.0004	0.000253205	-0.000464706
2075	0.00044	0.000270085	-0.000309804
2073.08	0.00045	0.000286966	-0.000232353
2071.15	0.00042	0.000270085	-7.7451e-05
2069.22	0.00035	0.000236325	0
2067.29	0.00024	0.000202564	0
2065.36	0.00014	0.000168803	0
2063.43	6e-05	0.000118162	0
2061.51	0	5.0641e-05	0
2059.58	-2e-05	3.37607e-05	0
2057.65	-2e-05	3.37607e-05	0
2055.72	-2e-05	1.68803e-05	0
2053.79	0	0	0
2051.86	-6e-05	-5.0641e-05	0
2049.94	-0.00012	-6.75214e-05	7.7451e-05
2048.01	-0.0002	-0.000118162	7.7451e-05
2046.08	-0.0003	-0.000202564	-7.7451e-05
2044.15	-0.00038	-0.000286966	-0.000154902
2042.22	-0.00041	-0.000320726	-0.000232353
2040.29	-0.00041	-0.000320726	-7.7451e-05
2038.36	-0.00041	-0.000303846	7.7451e-05
2036.44	-0.0004	-0.000270085	0.000232353
2034.51	-0.00041	-0.000270085	0.000232353
2032.58	-0.00042	-0.000303846	0.000154902
2030.65	-0.00041	-0.000303846	7.7451e-05
2028.72	-0.00037	-0.000253205	7.7451e-05
2026.79	-0.00031	-0.000219444	7.7451e-05
2024.87	-0.00025	-0.000168803	7.7451e-05
2022.94	-0.00015	-0.000118162	-7.7451e-05
2021.01	1e-05	0	-7.7451e-05
2019.08	0.00019	0.000135043	0.000154902
2017.15	0.00031	0.000236325	0.000309804
2015.22	0.00034	0.000253205	0.000309804
2013.29	0.0003	0.000236325	0.000232353
2011.37	0.00023	0.000202564	0.000232353
2009.44	0.00012	0.000118162	0.000154902
2007.51	0	0	0
2005.58	-0.00014	-0.000202564	-0.000232353
2003.65	-0.00027	-0.000388248	-0.000232353
2001.72	-0.00042	-0.000557051	-0.000154902
1999.8	-0.00057	-0.000742735	-0.000387255
1997.87	-0.00072	-0.000911538	-0.000619608
1995.94	-0.00083	-0.00105	-0.000697059
1994.01	-0.00089	-0.00115	-0.000697059
1992.08	-0.00092	-0.00123	-0.000851961
1990.15	-0.00091	-0.00132	-0.00108
1988.22	-0.0009	-0.00137	-0.00124
1986.3	-0.0009	-0.00142	-0.00116
1984.37	-0.00088	-0.00147	-0.00108
1982.44	-0.00084	-0.00149	-0.00108
1980.51	-0.00077	-0.00145	-0.00101
1978.58	-0.00067	-0.0014	-0.00101
1976.65	-0.00052	-0.00132	-0.00108
1974.73	-0.00031	-0.0012	-0.00108
1972.8	-4e-05	-0.00105	-0.000929412
1970.87	0.00028	-0.000844017	-0.000697059
1968.94	0.00066	-0.000573932	-0.000387255
1967.01	0.00108	-0.000286966	-7.7451e-05
1965.08	0.00151	1.68803e-05	-7.7451e-05
1963.16	0.00199	0.000320726	-7.7451e-05
1961.23	0.00254	0.000708974	0
1959.3	0.00318	0.00116	7.7451e-05
1957.37	0.00394	0.0017	0.000232353
1955.44	0.00481	0.0023	0.000542157
1953.51	0.00573	0.0029	0.00077451
1951.58	0.00667	0.00349	0.000929412
1949.66	0.00759	0.00407	0.00108
1947.73	0.00839	0.00457	0.00124
1945.8	0.00901	0.00493	0.00132
1943.87	0.0094	0.00513	0.00132
1941.94	0.00954	0.00515	0.00124
1940.01	0.00941	0.00498	0.00108
1938.09	0.00901	0.00464	0.00101
1936.16	0.00841	0.00419	0.000851961
1934.23	0.00769	0.00366	0.00077451
1932.3	0.00692	0.00312	0.000542157
1930.37	0.00619	0.00262	0.000387255
1928.44	0.00554	0.00218	0.000464706
1926.51	0.005	0.00186	0.000619608
1924.59	0.00463	0.00164	0.00077451
1922.66	0.00447	0.00155	0.000851961
1920.73	0.00453	0.00162	0.00108
1918.8	0.00481	0.00182	0.00132
1916.87	0.00532	0.00213	0.00139
1914.94	0.00606	0.00257	0.00147
1913.02	0.00698	0.00311	0.00147
1911.09	0.00801	0.00376	0.00163
1909.16	0.00905	0.00442	0.00194
1907.23	0.00993	0.00495	0.00201
1905.3	0.01055	0.00523	0.00194
1903.37	0.01084	0.0053	0.0017
1901.44	0.0108	0.00518	0.00155
1899.52	0.01045	0.00484	0.00139
1897.59	0.00988	0.00437	0.00108
1895.66	0.00919	0.00383	0.00077451
1893.73	0.00846	0.00326	0.000542157
1891.8	0.00774	0.00273	0.000232353
1889.87	0.00713	0.00231	0
1887.95	0.00668	0.00198	-0.000154902
1886.02	0.00637	0.00169	-0.000232353
1884.09	0.00618	0.0015	-0.000309804
1882.16	0.0061	0.00142	-0.000387255
1880.23	0.00608	0.00137	-0.000387255
1878.3	0.0061	0.00135	-0.000387255
1876.38	0.00614	0.00137	-0.000309804
1874.45	0.00617	0.00137	-0.000309804
1872.52	0.00617	0.00133	-0.000232353
1870.59	0.00614	0.00132	-0.000154902
1868.66	0.00603	0.00128	0
1866.73	0.00579	0.00115	-0.000619608
1864.8	0.00542	0.000911538	-0.00116
1862.88	0.0049	0.000607692	-0.00178
1860.95	0.00425	0.000286966	-0.00225
1859.02	0.00356	0	-0.00256
1857.09	0.0029	-0.000337607	-0.00287
1855.16	0.00231	-0.000590812	-0.0031
1853.23	0.00185	-0.000692094	-0.00318
1851.31	0.00152	-0.000692094	-0.00325
1849.38	0.00131	-0.000624573	-0.00318
1847.45	0.00118	-0.000455769	-0.00279
1845.52	0.00114	-0.000202564	-0.00225
1843.59	0.00114	6.75214e-05	-0.00186
1841.66	0.00112	0.000286966	-0.00147
1839.73	0.00107	0.00048953	-0.00101
1837.81	0.00098	0.000675214	-0.000387255
1835.88	0.00083	0.000776496	0.000232353
1833.95	0.00062	0.000742735	0.000851961
1832.02	0.0004	0.000692094	0.00163
1830.09	0.00022	0.000658333	0.00263
1828.16	8e-05	0.000742735	0.00364
1826.24	0	0.000962179	0.00472
1824.31	-3e-05	0.0013	0.00596
1822.38	0	0.00177	0.00759
1820.45	-1e-05	0.00238	0.00937
1818.52	9e-05	0.00316	0.01123
1816.59	0.00032	0.0041	0.0134
1814.67	0.00069	0.00527	0.0158
1812.74	0.0012	0.00665	0.01859
1810.81	0.00186	0.00822	0.02161
1808.88	0.0026	0.00996	0.02486
1806.95	0.00339	0.01185	0.02827
1805.02	0.00413	0.01389	0.03222
1803.09	0.00477	0.01605	0.03648
1801.17	0.00522	0.0182	0.04097
1799.24	0.00544	0.02026	0.04554
1797.31	0.00542	0.02223	0.05042
1795.38	0.0052	0.02419	0.05576
1793.45	0.00479	0.0262	0.06142
1791.52	0.00426	0.02826	0.06715
1789.6	0.00367	0.03032	0.07304
1787.67	0.0031	0.03244	0.07923
1785.74	0.0026	0.03471	0.08574
1783.81	0.00217	0.03715	0.09255
1781.88	0.00178	0.03982	0.09968
1779.95	0.00142	0.04281	0.10719
1778.02	0.0011	0.04613	0.11486
1776.1	0.00085	0.0498	0.12276
1774.17	0.00069	0.0537	0.13105
1772.24	0.0006	0.05755	0.13949
1770.31	0.00052	0.06111	0.1477
1768.38	0.00039	0.06413	0.15537
1766.45	0.00027	0.06653	0.16257
1764.53	0.00023	0.0683	0.16962
1762.6	0.0003	0.06958	0.17682
1760.67	0.0004	0.07056	0.1841
1758.74	0.00052	0.07145	0.19138
1756.81	0.00065	0.07245	0.19913
1754.88	0.00078	0.07367	0.20788
1752.95	0.00091	0.07513	0.21833
1751.03	0.00102	0.07679	0.23135
1749.1	0.00111	0.07851	0.24761
1747.17	0.0012	0.08027	0.26775
1745.24	0.00135	0.08207	0.29207
1743.31	0.00158	0.08396	0.32026
1741.38	0.00185	0.08594	0.35031
1739.46	0.00209	0.0879	0.37912
1737.53	0.00225	0.08979	0.40367
1735.6	0.0023	0.09159	0.42211
1733.67	0.00219	0.09318	0.43373
1731.74	0.00191	0.0945	0.43845
1729.81	0.00153	0.09563	0.43737
1727.89	0.00112	0.09661	0.43156
1725.96	0.00071	0.0974	0.4218
1724.03	0.00033	0.09792	0.40894
1722.1	0	0.09814	0.39415
1720.17	-0.00026	0.09804	0.37866
1718.24	-0.00044	0.09772	0.36394
1716.31	-0.00059	0.09721	0.35078
1714.39	-0.00073	0.09657	0.33962
1712.46	-0.00084	0.09591	0.33041
1710.53	-0.00092	0.09532	0.32305
1708.6	-0.00093	0.09487	0.31701
1706.67	-0.00085	0.09453	0.31182
1704.74	-0.00071	0.09424	0.30694
1702.82	-0.00058	0.09394	0.30229
1700.89	-0.00049	0.09357	0.2978
1698.96	-0.00043	0.09315	0.29362
1697.03	-0.00036	0.09267	0.28974
1695.1	-0.00028	0.09212	0.28603
1693.17	-0.0002	0.09141	0.28223
1691.24	-0.00014	0.09058	0.2782
1689.32	-0.0001	0.08965	0.27402
1687.39	-7e-05	0.0886	0.26976
1685.46	-5e-05	0.08749	0.26542
1683.53	0	0.08633	0.26109
1681.6	9e-05	0.08513	0.25683
1679.67	0.00026	0.08396	0.25241
1677.75	0.00054	0.08288	0.24823
1675.82	0.00093	0.08189	0.24436
1673.89	0.0014	0.08089	0.24049
1671.96	0.00189	0.07988	0.23654
1670.03	0.00236	0.07885	0.23251
1668.1	0.0028	0.07773	0.22825
1666.17	0.00317	0.07652	0.22376
1664.25	0.00349	0.07525	0.21926
1662.32	0.00381	0.07397	0.21462
1660.39	0.00416	0.07267	0.21005
1658.46	0.00454	0.07142	0.20548
1656.53	0.00492	0.07027	0.20114
1654.6	0.00532	0.06923	0.19704
1652.68	0.00573	0.06828	0.19324
1650.75	0.00616	0.06747	0.18968
1648.82	0.00664	0.06685	0.18666
1646.89	0.00718	0.06641	0.18402
1644.96	0.00777	0.0661	0.1817
1643.03	0.00844	0.06597	0.17969
1641.11	0.0092	0.06609	0.1779
1639.18	0.01015	0.06649	0.17651
1637.25	0.01142	0.06734	0.17566
1635.32	0.01312	0.0687	0.17543
1633.39	0.01531	0.07068	0.17566
1631.46	0.01803	0.07333	0.17667
1629.53	0.02133	0.07674	0.1786
1627.61	0.02545	0.08108	0.18139
1625.68	0.03106	0.08683	0.18511
1623.75	0.03919	0.09475	0.19006
1621.82	0.05108	0.10565	0.19642
1619.89	0.06774	0.12024	0.20447
1617.96	0.08898	0.13823	0.21423
1616.04	0.11254	0.15788	0.22469
1614.11	0.13578	0.17734	0.23545
1612.18	0.16022	0.19789	0.24684
1610.25	0.1933	0.22486	0.26055
1608.32	0.24221	0.26311	0.27782
1606.39	0.30311	0.30932	0.29741
1604.46	0.35666	0.34996	0.31515
1602.54	0.38109	0.37103	0.32692
1600.61	0.37546	0.37177	0.33195
1598.68	0.36107	0.36526	0.33304
1596.75	0.35771	0.36435	0.33319
1594.82	0.36634	0.37008	0.33319
1592.89	0.37114	0.3723	0.33087
1590.97	0.3561	0.36046	0.32375
1589.04	0.32088	0.33394	0.31143
1587.11	0.27852	0.30116	0.29594
1585.18	0.24039	0.26995	0.27906
1583.25	0.20941	0.24262	0.26155
1581.32	0.18629	0.22015	0.24444
1579.39	0.17234	0.20417	0.22887
1577.47	0.16402	0.19271	0.21462
1575.54	0.15336	0.1802	0.1999
1573.61	0.13597	0.16342	0.18395
1571.68	0.11355	0.14358	0.16768
1569.75	0.09004	0.12355	0.15227
1567.82	0.0691	0.10581	0.13864
1565.9	0.05292	0.09171	0.12717
1563.97	0.0416	0.08123	0.11757
1562.04	0.03399	0.07353	0.10928
1560.11	0.02882	0.06777	0.10224
1558.18	0.0252	0.06327	0.09627
1556.25	0.02267	0.05962	0.09093
1554.33	0.02098	0.05662	0.08613
1552.4	0.01972	0.05403	0.08194
1550.47	0.01831	0.05152	0.0783
1548.54	0.0164	0.04885	0.07513
1546.61	0.01418	0.04624	0.07273
1544.68	0.01207	0.04401	0.07118
1542.75	0.0104	0.04235	0.07002
1540.83	0.00929	0.04127	0.06916
1538.9	0.00869	0.04073	0.06816
1536.97	0.00852	0.04072	0.06707
1535.04	0.0087	0.0412	0.06607
1533.11	0.00931	0.04212	0.06529
1531.18	0.01053	0.04343	0.06452
1529.26	0.01255	0.04529	0.06405
1527.33	0.01535	0.04765	0.06374
1525.4	0.0185	0.0503	0.06374
1523.47	0.02145	0.05295	0.06405
1521.54	0.02393	0.05555	0.06483
1519.61	0.02619	0.05829	0.06622
1517.68	0.02888	0.06168	0.06862
1515.76	0.03269	0.06656	0.07296
1513.83	0.03834	0.07368	0.0797
1511.9	0.04676	0.08366	0.08837
1509.97	0.05957	0.09691	0.09759
1508.04	0.07947	0.11425	0.10595
1506.11	0.11081	0.13833	0.11416
1504.19	0.15988	0.17468	0.12539
1502.26	0.23478	0.23074	0.14367
1500.33	0.34277	0.31232	0.17109
1498.4	0.48248	0.41676	0.20571
1496.47	0.63558	0.52773	0.24149
1494.54	0.77126	0.62185	0.2703
1492.62	0.86855	0.68568	0.28742
1490.69	0.92634	0.71966	0.29176
1488.76	0.94057	0.72116	0.28169
1486.83	0.88408	0.67472	0.25474
1484.9	0.74338	0.57451	0.21415
1482.97	0.5626	0.44682	0.16977
1481.04	0.39943	0.32928	0.13205
1479.12	0.27991	0.24213	0.10572
1477.19	0.20501	0.18737	0.09108
1475.26	0.16679	0.15954	0.08651
1473.33	0.15127	0.14841	0.08868
1471.4	0.13909	0.14011	0.09302
1469.47	0.12088	0.12838	0.09774
1467.55	0.10902	0.12216	0.10518
1465.62	0.12508	0.1367	0.11873
1463.69	0.181	0.1791	0.13825
1461.76	0.25607	0.23133	0.15637
1459.83	0.29074	0.25327	0.16381
1457.9	0.26058	0.23261	0.16164
1455.97	0.21631	0.20305	0.16056
1454.05	0.20002	0.19385	0.16784
1452.12	0.21926	0.21127	0.18488
1450.19	0.27399	0.25334	0.20858
1448.26	0.33858	0.29682	0.22693
1446.33	0.3434	0.29576	0.2267
1444.4	0.26677	0.24114	0.2102
1442.48	0.17524	0.17626	0.19216
1440.55	0.11453	0.13278	0.18085
1438.62	0.08306	0.11006	0.1745
1436.69	0.06852	0.09907	0.16946
1434.76	0.06416	0.09504	0.1652
1432.83	0.06653	0.09563	0.16164
1430.9	0.07219	0.09853	0.15815
1428.98	0.07768	0.10154	0.15436
1427.05	0.08076	0.10312	0.15056
1425.12	0.08076	0.10258	0.14623
1423.19	0.07784	0.09985	0.14112
1421.26	0.07181	0.09483	0.13531
1419.33	0.06233	0.08744	0.12834
1417.41	0.05042	0.07838	0.12051
1415.48	0.03869	0.06934	0.113
1413.55	0.02931	0.06183	0.10704
1411.62	0.02285	0.0563	0.10239
1409.69	0.0189	0.05236	0.09844
1407.76	0.01669	0.0497	0.09557
1405.84	0.01544	0.04799	0.09403
1403.91	0.01432	0.04671	0.09348
1401.98	0.01279	0.04529	0.09302
1400.05	0.01078	0.04364	0.09286
1398.12	0.00862	0.04198	0.09317
1396.19	0.00672	0.0407	0.09387
1394.26	0.00527	0.03985	0.0948
1392.34	0.00424	0.0394	0.0955
1390.41	0.00369	0.03945	0.09596
1388.48	0.00391	0.04024	0.09681
1386.55	0.00575	0.0422	0.09883
1384.62	0.01032	0.04578	0.10185
1382.69	0.01645	0.05003	0.10487
1380.77	0.01942	0.05174	0.1065
1378.84	0.01617	0.0491	0.10619
1376.91	0.00996	0.04465	0.10456
1374.98	0.0056	0.0418	0.10301
1373.05	0.00417	0.0412	0.10208
1371.12	0.00435	0.04191	0.10177
1369.19	0.00524	0.04328	0.10193
1367.27	0.00709	0.04537	0.10231
1365.34	0.01116	0.04922	0.10371
1363.41	0.01881	0.05564	0.10642
1361.48	0.02834	0.06295	0.10913
1359.55	0.03438	0.06712	0.10983
1357.62	0.03497	0.06703	0.1082
1355.7	0.03573	0.06696	0.10611
1353.77	0.04244	0.0712	0.10495
1351.84	0.05457	0.07957	0.10518
1349.91	0.06875	0.08982	0.10665
1347.98	0.08428	0.10123	0.1089
1346.05	0.10045	0.11288	0.1106
1344.12	0.11023	0.11997	0.11021
1342.2	0.1066	0.1182	0.10758
1340.27	0.09546	0.11163	0.1044
1338.34	0.09126	0.10981	0.10278
1336.41	0.10269	0.11847	0.10363
1334.48	0.12854	0.1366	0.10719
1332.55	0.16081	0.15869	0.11246
1330.63	0.18887	0.17797	0.11765
1328.7	0.2054	0.19022	0.12106
1326.77	0.21224	0.19662	0.1233
1324.84	0.21876	0.20283	0.1264
1322.91	0.23222	0.2134	0.13136
1320.98	0.251	0.22714	0.13678
1319.06	0.26839	0.23975	0.14143
1317.13	0.28094	0.24892	0.1453
1315.2	0.28815	0.25395	0.14793
1313.27	0.28596	0.25231	0.14886
1311.34	0.27011	0.24198	0.1484
1309.41	0.24744	0.22773	0.14824
1307.48	0.23428	0.2201	0.15033
1305.56	0.24307	0.22731	0.15599
1303.63	0.27373	0.24893	0.16497
1301.7	0.31277	0.27525	0.17457
1299.77	0.33905	0.29237	0.18162
1297.84	0.33847	0.29195	0.1841
1295.91	0.31758	0.27841	0.18255
1293.99	0.29521	0.26369	0.18038
1292.06	0.2838	0.25572	0.18
1290.13	0.28489	0.25572	0.18139
1288.2	0.29471	0.26153	0.18433
1286.27	0.30882	0.27042	0.18898
1284.34	0.32485	0.28092	0.19432
1282.41	0.34275	0.29265	0.19936
1280.49	0.36029	0.30371	0.20377
1278.56	0.37093	0.30984	0.20679
1276.63	0.3698	0.30813	0.20679
1274.7	0.35862	0.29956	0.20315
1272.77	0.34111	0.28661	0.19665
1270.84	0.31744	0.26998	0.18929
1268.92	0.28599	0.24888	0.18263
1266.99	0.2478	0.22378	0.17752
1265.06	0.2073	0.19736	0.17457
1263.13	0.16962	0.17275	0.17372
1261.2	0.13819	0.15189	0.17295
1259.27	0.11431	0.13538	0.17008
1257.34	0.0977	0.12309	0.16474
1255.42	0.08688	0.11436	0.15893
1253.49	0.07981	0.10835	0.15444
1251.56	0.07531	0.10447	0.1518
1249.63	0.07389	0.10299	0.1508
1247.7	0.07667	0.10456	0.15165
1245.77	0.08343	0.10888	0.15405
1243.85	0.09168	0.11416	0.15692
1241.92	0.09752	0.11786	0.15893
1239.99	0.09744	0.11774	0.15939
1238.06	0.09016	0.11295	0.15792
1236.13	0.0774	0.10439	0.15475
1234.2	0.0626	0.09418	0.1501
1232.28	0.04888	0.08433	0.14452
1230.35	0.03798	0.07613	0.13833
1228.42	0.03023	0.06987	0.13198
1226.49	0.02525	0.06538	0.12586
1224.56	0.02272	0.06252	0.1202
1222.63	0.02278	0.06146	0.11525
1220.7	0.0257	0.06249	0.11145
1218.78	0.031	0.06514	0.10843
1216.85	0.03647	0.06776	0.10502
1214.92	0.03869	0.06806	0.10069
1212.99	0.03575	0.06485	0.09565
1211.06	0.02931	0.05932	0.09093
1209.13	0.02269	0.0538	0.08705
1207.21	0.01768	0.04959	0.08403
1205.28	0.01409	0.04666	0.08171
1203.35	0.01142	0.04467	0.08016
1201.42	0.00949	0.04345	0.0797
1199.49	0.00834	0.04299	0.0807
1197.56	0.00795	0.04313	0.08287
1195.63	0.00817	0.04377	0.08558
1193.71	0.0088	0.04488	0.08868
1191.78	0.00989	0.04652	0.09286
1189.85	0.01195	0.04889	0.09875
1187.92	0.01606	0.05255	0.10588
1185.99	0.02341	0.05822	0.11393
1184.06	0.03339	0.06546	0.12299
1182.14	0.04244	0.07191	0.1319
1180.21	0.0473	0.07564	0.14026
1178.28	0.04824	0.07687	0.14902
1176.35	0.04588	0.07571	0.15707
1174.42	0.0394	0.0713	0.16327
1172.49	0.0303	0.06475	0.16807
1170.57	0.0225	0.05903	0.17248
1168.64	0.01779	0.05574	0.1769
1166.71	0.01518	0.0541	0.18124
1164.78	0.01382	0.05321	0.18619
1162.85	0.01447	0.05346	0.19239
1160.92	0.01834	0.05614	0.19789
1158.99	0.02525	0.06163	0.20207
1157.07	0.03249	0.06737	0.2078
1155.14	0.03545	0.06929	0.21338
1153.21	0.03162	0.06599	0.21384
1151.28	0.02434	0.06052	0.21167
1149.35	0.01937	0.05746	0.214
1147.42	0.01856	0.059	0.22174
1145.5	0.01999	0.06394	0.23034
1143.57	0.02232	0.06985	0.24033
1141.64	0.0254	0.07579	0.25381
1139.71	0.02906	0.08244	0.26837
1137.78	0.03315	0.09071	0.28912
1135.85	0.03691	0.10008	0.32096
1133.92	0.03944	0.10841	0.35287
1132	0.04062	0.11369	0.37378
1130.07	0.0403	0.11622	0.38578
1128.14	0.03838	0.11762	0.39384
1126.21	0.03671	0.11936	0.40065
1124.28	0.03733	0.12218	0.41088
1122.35	0.03926	0.12497	0.4228
1120.43	0.04133	0.12827	0.43187
1118.5	0.04369	0.13151	0.43799
1116.57	0.04504	0.1306	0.43899
1114.64	0.04404	0.12564	0.42668
1112.71	0.04273	0.12179	0.41034
1110.78	0.04208	0.11874	0.40081
1108.85	0.04017	0.11364	0.38981
1106.93	0.03668	0.10781	0.37207
1105	0.03355	0.10321	0.35689
1103.07	0.03168	0.09841	0.34605
1101.14	0.03041	0.09203	0.32971
1099.21	0.02934	0.08579	0.30585
1097.28	0.02894	0.08214	0.28425
1095.36	0.02914	0.07956	0.26597
1093.43	0.02974	0.07657	0.24629
1091.5	0.03127	0.07444	0.23065
1089.57	0.03326	0.07245	0.22128
1087.64	0.03371	0.06847	0.20974
1085.71	0.03175	0.06246	0.19363
1083.79	0.02897	0.05641	0.1762
1081.86	0.02754	0.05211	0.15785
1079.93	0.02873	0.05025	0.14065
1078	0.03249	0.05057	0.1271
1076.07	0.03684	0.0513	0.11602
1074.14	0.03772	0.04936	0.10557
1072.21	0.03251	0.04331	0.09441
1070.29	0.02381	0.03518	0.08372
1068.36	0.016	0.0276	0.07435
1066.43	0.01074	0.02169	0.06583
1064.5	0.00774	0.01764	0.05863
1062.57	0.00602	0.01521	0.05212
1060.64	0.00473	0.01352	0.04492
1058.72	0.00374	0.01219	0.03826
1056.79	0.0031	0.01143	0.03408
1054.86	0.00283	0.01116	0.03214
1052.93	0.00277	0.01096	0.03152
1051	0.00269	0.01067	0.03098
1049.07	0.00249	0.01045	0.03052
1047.14	0.00223	0.01043	0.03028
1045.22	0.00203	0.0106	0.03021
1043.29	0.002	0.01087	0.03021
1041.36	0.0021	0.01126	0.03036
1039.43	0.0024	0.01163	0.03114
1037.5	0.00328	0.01224	0.03261
1035.57	0.00513	0.01366	0.03447
1033.65	0.00729	0.01403	0.03098
1031.72	0.01055	0.01516	0.0278
1029.79	0.01472	0.01702	0.02556
1027.86	0.01954	0.01946	0.02316
1025.93	0.02423	0.02186	0.0196
1024	0.02603	0.0222	0.01541
1022.07	0.02208	0.0183	0.01185
1020.15	0.01429	0.01182	0.00945
1018.22	0.00753	0.00662	0.00689
1016.29	0.00359	0.00368	0.0031
1014.36	0.00126	0.0015	0
1012.43	0	0	-0.0055
1010.5	-0.00051	-0.00164	-0.0086
1008.58	0.00148	-0.000303846	-0.01123
1006.65	0.00476	0.00236	-0.01479
1004.72	0.00633	0.00343	-0.01929
1002.79	0.00486	0.0016	-0.0199
1000.86	0.00202	-0.000827137	-0.01278
998.934	0	0	0
