# Supplementary material for: Light-induced fine-tuning of optical cavities for organic optoelectronic devices
Source: Nat Commun. 2025 Sep 25;16:8426. doi: 10.1038/s41467-025-64272-7 (PMC12462449; doi:10.1038/s41467-025-64272-7)
Supplement: Supplementary file 3 — Source data [file 41467_2025_64272_MOESM3_ESM.zip › Data availability/Supplementary Fig. 23.xlsx]

## Sheet: EQE_-3 V
Wavelength (nm)	w-o	Wavelength (nm)	2 h
305	1.40467	305	1.18324
310	3.00628	310	2.56544
315	5.73773	315	4.93138
320	8.8808	320	7.73877
325	11.5822	325	10.14482
330	13.26458	330	11.94367
335	13.71131	335	12.46235
340	13.16786	340	11.93848
345	12.23025	345	11.04584
350	11.47801	350	10.25944
355	11.03481	355	9.88673
360	10.43159	360	9.26465
365	9.89845	365	8.75575
369.99999	9.71326	369.99999	8.57542
375	9.61335	375	8.52202
380	8.93056	380	7.91513
385	8.08675	385	7.18682
390	7.86139	390	7.06412
395	8.11059	395	7.61092
400	8.4064	400	8.48432
405	8.5266	405	9.58413
410.00001	8.77772	410.00001	10.66015
415	9.55548	415	11.15373
419.99999	10.88976	419.99999	10.75253
424.99999	12.15928	424.99999	9.76475
430	12.98165	430	8.75253
435	13.17446	435	7.92834
440	12.74033	440	7.25557
444.99999	12.0534	444.99999	6.72741
449.99999	11.16603	449.99999	6.27274
455	10.29157	455	5.91337
460	9.38878	460	5.58357
464.99999	8.5512	464.99999	5.29177
470	7.77432	470	4.96467
475	7.05607	475	4.66195
480.00001	6.42504	480.00001	4.37101
485.00001	5.87442	485.00001	4.14512
490.00001	5.44163	490.00001	3.92017
495	5.03451	495	3.75675
500	4.64885	500	3.56843
505.00001	4.24938	505.00001	3.40768
510.00001	3.83538	510.00001	3.27646
515	3.40839	515	3.12671
520	3.02423	520	3.06875
524.99999	2.63654	524.99999	3.03633
530.00001	2.30031	530.00001	3.07006
535	2.01425	535	3.24259
540	1.78211	540	3.62899
544.99999	1.62188	544.99999	4.33612
549.99999	1.51251	549.99999	5.42009
555.00001	1.45183	555.00001	6.62578
560	1.4469	560	7.18977
564.99999	1.49855	564.99999	6.61492
570	1.60508	570	5.16383
575.00001	1.78072	575.00001	3.71103
580.00001	2.0675	580.00001	2.68775
585.00001	2.55998	585.00001	2.0374
590	3.3564	590	1.57797
595	4.5732	590.4	1.55191
599.99999	5.8387	591.809	1.46656
604.99999	6.21212	593.225	1.38757
610	5.02975	594.64699	1.33658
614.99999	3.43981	596.07699	1.28479
620	2.26949	597.51299	1.21202
625	1.51556	598.95601	1.17672
629.99999	1.03609	600.40701	1.13663
635	0.71633	601.864	1.09566
640	0.52036	603.328	1.05007
645.00001	0.39265	604.79999	1.02137
650	0.30313	606.279	0.98949
654.99999	0.24017	607.76499	0.96202
659.99999	0.19203	609.25799	0.92798
663.01601	0.16793	610.759	0.89445
666.58101	0.15325	612.26701	0.86669
670.18402	0.14029	613.78199	0.84098
673.826	0.12788	615.30501	0.8095
677.508	0.11791	616.836	0.78074
681.23098	0.10315	618.37399	0.74907
684.99401	0.08947	619.92	0.72758
688.8	0.07759	626.18201	0.6161
692.64801	0.06708	629.36	0.57333
696.53902	0.05829	632.57099	0.52174
700.47502	0.05154	635.81501	0.48226
704.454	0.04649	639.093	0.44608
708.48001	0.04285	642.404	0.41026
712.55199	0.04075	645.74999	0.38183
716.67	0.03895	649.13099	0.34809
720.83698	0.03806	652.54699	0.32049
725.053	0.0374	656	0.29907
729.31798	0.03707	659.48902	0.28111
733.633	0.03708	663.01601	0.26187
738	0.03711	666.58101	0.24611
742.41899	0.03772	670.18402	0.23143
746.89099	0.0379	673.826	0.21573
751.41801	0.03815	677.508	0.20211
756.00002	0.03873	681.23098	0.17707
760.63801	0.03961	684.99401	0.15515
765.33298	0.04055	688.8	0.13934
770.08699	0.04149	692.64801	0.11989
774.89999	0.04261	696.53902	0.10342
779.77402	0.04391	700.47502	0.09224
784.70901	0.04575	704.454	0.0853
789.70701	0.04716	708.48001	0.07824
794.76898	0.04908	712.55199	0.07323
799.89699	0.05053	716.67	0.07219
805.09098	0.05259	720.83698	0.06812
810.35302	0.05457	725.053	0.06959
815.68403	0.05661	729.31798	0.06536
821.08602	0.05857	733.633	0.06495
826.55999	0.06025	738	0.06707
832.10698	0.06223	742.41899	0.06826
837.73001	0.06379	746.89099	0.06525
843.428	0.06485	751.41801	0.0675
849.20502	0.06647	756.00002	0.06565
855.06202	0.06793	760.63801	0.07013
861.00002	0.06947	765.33298	0.06916
867.021	0.07069	770.08699	0.0717
873.12698	0.07225	774.89999	0.07041
879.319	0.07253	779.77402	0.07578
885.59998	0.07327	784.70901	0.07603
891.97102	0.07432	789.70701	0.08078
898.43497	0.07501	794.76898	0.08363
904.99303	0.07556	799.89699	0.08311
911.647	0.07736	805.09098	0.08899
918.40001	0.08168	810.35302	0.09085
925.25403	0.07838	815.68403	0.09561
932.20999	0.07914	821.08602	0.10031
939.27297	0.07983	826.55999	0.09905
946.443	0.08149	832.10698	0.10537
953.72298	0.08361	837.73001	0.11147
961.11604	0.08373	843.428	0.1114
968.62499	0.08642	849.20502	0.11248
976.25196	0.08847	855.06202	0.11418
984	0.09083	861.00002	0.11823
991.87201	0.09294	867.021	0.12178
999.87098	0.0966	873.12698	0.12197
1008.00002	0.10034	879.319	0.12434
1016.26199	0.10628	885.59998	0.12814
1024.66103	0.11212	891.97102	0.13216
1033.19996	0.11905	898.43497	0.13534
1041.88197	0.12715	904.99303	0.13853
1050.71202	0.13815	911.647	0.14427
1055.18301	0.14424	918.40001	0.15432
1059.69202	0.14659	925.25403	0.15403
1064.24002	0.15421	932.20999	0.16128
1068.82703	0.16359	939.27297	0.16951
1073.45404	0.17187	946.443	0.18168
1078.12203	0.18218	953.72298	0.19321
1082.83004	0.19286	961.11604	0.20769
1087.57896	0.20577	968.62499	0.22477
1092.37002	0.22048	976.25196	0.24166
1097.20298	0.23718	984	0.261
1102.07998	0.25796	991.87201	0.2853
1107.00003	0.28118	999.87098	0.31762
1111.96402	0.31078	1008.00002	0.36231
1116.97302	0.34484	1016.26199	0.43035
1122.02705	0.3919	1024.66103	0.53591
1127.12702	0.447	1033.19996	0.66808
1132.27398	0.51414	1041.88197	0.90189
1137.46796	0.60852	1050.71202	1.34284
1142.71001	0.80714	1055.18301	1.67302
1147.99997	0.98711	1059.69202	2.1621
1153.33903	1.24474	1064.24002	2.89851
1158.72895	1.62469	1068.82703	4.05188
1164.16905	2.20616	1073.45404	5.84469
1169.66004	2.98308	1078.12203	7.90758
1175.20395	3.99407	1082.83004	9.72185
1180.8	4.70011	1087.57896	10.36076
1186.45005	4.81782	1092.37002	9.15772
1192.15397	4.18276	1097.20298	7.06739
1197.913	3.16258	1102.07998	4.9588
1203.72795	2.22686	1107.00003	3.46732
1209.59997	1.53475	1111.96402	2.4294
1215.52897	1.11293	1116.97302	1.8155
1221.51698	0.82095	1122.02705	1.37592
1227.56404	0.62994	1127.12702	1.08508
1233.672	0.49305	1132.27398	0.88613
1239.84006	0.38928	1137.46796	0.72294
1246.07001	0.31367	1142.71001	0.65102
1252.364	0.25747	1147.99997	0.54454
1258.721	0.21015	1153.33903	0.46835
1265.143	0.17515	1158.72895	0.40476
1271.63099	0.14691	1164.16905	0.35087
1278.185	0.12365	1169.66004	0.30726
1284.808	0.11535	1175.20395	0.27001
1291.5	0.08776	1180.8	0.23697
1298.262	0.07512	1186.45005	0.21102
1305.09501	0.06466	1192.15397	0.18748
1312	0.05499	1197.913	0.16842
1318.979	0.04751	1203.72795	0.15055
1326.032	0.04124	1209.59997	0.13423
1333.161	0.03544	1215.52897	0.12028
1340.367	0.03103	1221.51698	0.10794
1347.65201	0.027	1227.56404	0.09775
1355.01599	0.0235	1233.672	0.08817
1362.46101	0.02055	1239.84006	0.08069
1369.98899	0.01785	1246.07001	0.07296
1377.60001	0.01578	1252.364	0.06602
1385.29599	0.01349	1258.721	0.0602
1393.079	0.01209	1265.143	0.0543
1400.94901	0.01041	1271.63099	0.04866
1408.909	0.00917	1278.185	0.04477
1416.96	0.00793	1284.808	0.04607
1425.10299	0.00702	1291.5	0.03679
1433.341	0.00604	1298.262	0.03459
1441.674	0.00532	1305.09501	0.0317
1450.105	0.00467	1312	0.02915
1458.63501	0.00419	1318.979	0.02652
1467.26601	0.00374	1326.032	0.02474
1476	0.00314	1333.161	0.02244
1484.838	0.00288	1340.367	0.02019
1493.78301	0.00247	1347.65201	0.01867
1502.83601	0.00202	1355.01599	0.01681
1512	0.00181	1362.46101	0.01517
1521.27601	0.00172	1369.98899	0.01302
1530.66701	0.00154	1377.60001	0.01375
1540.174	0.00129	1385.29599	0.01151
1549.8	0.00124	1393.079	0.01211
1559.547	0.00115	1400.94901	0.00956
1569.418	9.64698E-4	1408.909	0.00844
1579.414	8.24731E-4	1416.96	0.0072
1589.53801	7.66704E-4	1425.10299	0.00672
1599.793	7.15627E-4	1433.341	0.00701
1610.182	4.51702E-4	1441.674	0.00513
1620.70599	4.11708E-4	1450.105	0.0063
1631.36801	3.97397E-4	1458.63501	0.0041
1642.17199	2.93913E-4	1467.26601	0.00372
1653.11999	4.52924E-4	1476	0.00405
1664.21499	3.12081E-4	1484.838	0.00471
1675.459	2.95984E-4	1493.78301	0.00375
1686.85701	7.6332E-5	1502.83601	0.00231
1698.411	2.03141E-4	1512	0.00306
		1521.27601	0.00239
		1530.66701	0.00191
		1540.174	0.00211
		1549.8	0.00183
