# Supplementary material for: Light-induced fine-tuning of optical cavities for organic optoelectronic devices
Source: Nat Commun. 2025 Sep 25;16:8426. doi: 10.1038/s41467-025-64272-7 (PMC12462449; doi:10.1038/s41467-025-64272-7)
Supplement: Supplementary file 3 — Source data [file 41467_2025_64272_MOESM3_ESM.zip › Data availability/Supplementary Fig. 25.xlsx]

## Sheet: a_IV Characteristics
Voltage (V)	Current density (mA/cm2)
	w-o_dark	w-o_light	1.0 h_dark	1.0 h_light	2.0 h_dark	2.0 h_light	3.0 h_dark	3.0 h_light	4.0 h_dark	4.0 h_light
-1.5	-0.00695	-0.5407	-0.01713	-0.41705	-0.03105	-0.53047	-0.0538	-0.64887	-0.05518	-0.76676
-1.45	-0.00633	-0.51584	-0.01643	-0.41227	-0.0294	-0.51169	-0.05079	-0.61957	-0.05213	-0.73204
-1.4	-0.00594	-0.50579	-0.01578	-0.39543	-0.02768	-0.50127	-0.04781	-0.60476	-0.04908	-0.7103
-1.35	-0.00552	-0.48893	-0.01496	-0.38931	-0.02585	-0.4782	-0.04484	-0.59265	-0.046	-0.69521
-1.3	-0.00519	-0.47654	-0.01413	-0.38053	-0.02422	-0.47122	-0.04205	-0.55937	-0.04299	-0.65574
-1.25	-0.00478	-0.46784	-0.01323	-0.35908	-0.02257	-0.45091	-0.03923	-0.54986	-0.04027	-0.64715
-1.2	-0.0044	-0.44203	-0.01248	-0.35705	-0.02103	-0.43891	-0.03654	-0.53447	-0.03757	-0.62139
-1.15	-0.004	-0.4335	-0.01169	-0.34063	-0.01944	-0.4294	-0.03401	-0.50864	-0.03495	-0.59251
-1.1	-0.00373	-0.41857	-0.01093	-0.32484	-0.01801	-0.40349	-0.03152	-0.49757	-0.03242	-0.58016
-1.05	-0.00342	-0.40175	-0.01009	-0.31817	-0.01663	-0.39627	-0.0292	-0.47313	-0.03002	-0.54839
-1	-0.00312	-0.39129	-0.00936	-0.30267	-0.01531	-0.37854	-0.02689	-0.45212	-0.02777	-0.52782
-0.95	-0.00287	-0.37184	-0.00864	-0.29412	-0.01413	-0.36158	-0.02469	-0.44037	-0.0255	-0.50959
-0.9	-0.00262	-0.36015	-0.00799	-0.28441	-0.01291	-0.34869	-0.02266	-0.4148	-0.02339	-0.48411
-0.85	-0.00238	-0.35186	-0.00733	-0.26696	-0.01179	-0.32877	-0.02072	-0.40578	-0.02138	-0.4732
-0.8	-0.00217	-0.3292	-0.00671	-0.26209	-0.01072	-0.31898	-0.01888	-0.39149	-0.01947	-0.44809
-0.75	-0.00197	-0.31836	-0.00615	-0.24839	-0.00971	-0.30269	-0.01711	-0.36588	-0.01765	-0.42622
-0.7	-0.00178	-0.30339	-0.00557	-0.23712	-0.00875	-0.29106	-0.01545	-0.35584	-0.01591	-0.4107
-0.65	-0.0016	-0.28725	-0.00504	-0.22894	-0.00784	-0.28052	-0.01386	-0.33434	-0.01425	-0.38132
-0.6	-0.00143	-0.27776	-0.00455	-0.21325	-0.00698	-0.26202	-0.01235	-0.31621	-0.01269	-0.37117
-0.55	-0.00128	-0.26056	-0.00404	-0.20413	-0.00616	-0.25305	-0.01092	-0.30664	-0.01124	-0.35281
-0.5	-0.00113	-0.24839	-0.00357	-0.19498	-0.0054	-0.23606	-0.00962	-0.28226	-0.00986	-0.32855
-0.45	-0.0009885	-0.23543	-0.00313	-0.18217	-0.00469	-0.22327	-0.00838	-0.26717	-0.00858	-0.31362
-0.4	-0.00086446	-0.22062	-0.00272	-0.17019	-0.00403	-0.20725	-0.00722	-0.25189	-0.00735	-0.29245
-0.35	-0.00073979	-0.20419	-0.00232	-0.16221	-0.00341	-0.19534	-0.00611	-0.23937	-0.00622	-0.27251
-0.3	-0.0006234	-0.19111	-0.00195	-0.15052	-0.00282	-0.18361	-0.00506	-0.2255	-0.00516	-0.25969
-0.25	-0.00051457	-0.17798	-0.00158	-0.13742	-0.00228	-0.16976	-0.00411	-0.20736	-0.00418	-0.24256
-0.2	-0.00040986	-0.16609	-0.00125	-0.12645	-0.00178	-0.15574	-0.00322	-0.19127	-0.00326	-0.22514
-0.15	-0.00031285	-0.15233	-0.00092969	-0.11805	-0.00131	-0.14483	-0.00238	-0.1793	-0.00241	-0.20506
-0.1	-0.00021634	-0.13688	-0.00062428	-0.10771	-0.00087583	-0.13065	-0.00159	-0.1642	-0.00161	-0.185
-0.05	-0.00011728	-0.12419	-0.00032486	-0.09639	-0.00045166	-0.11934	-0.00082582	-0.14902	-0.00082451	-0.17153
0	3.05412e-06	-0.11115	2.50367e-06	-0.0837	2.1353e-06	-0.10782	1.69616e-06	-0.134	1.16635e-06	-0.15354
0.05	0.00021401	-0.0975	0.00044421	-0.07325	0.00059639	-0.09361	0.00107	-0.11941	0.00104	-0.13492
0.1	0.00077828	-0.08216	0.00127	-0.06236	0.00163	-0.08013	0.0028	-0.10326	0.00268	-0.11214
0.15	0.00273	-0.06508	0.00347	-0.04947	0.00413	-0.06485	0.00641	-0.08319	0.00605	-0.08678
0.2	0.00996	-0.04351	0.01052	-0.03059	0.01152	-0.04397	0.01557	-0.05464	0.01421	-0.05524
0.25	0.0341	-0.00506	0.03168	0.00209	0.03261	-0.00891	0.03849	-0.01119	0.03242	-0.01544
0.3	0.0977	0.07054	0.08048	0.05969	0.0796	0.05088	0.0839	0.05103	0.06423	0.03161
0.35	0.22325	0.20221	0.16403	0.14889	0.15827	0.13832	0.15415	0.13288	0.10993	0.08785
0.4	0.4271	0.40805	0.28254	0.2707	0.26776	0.2546	0.24826	0.23631	0.16973	0.15513
0.45	0.73693	0.71806	0.43817	0.42884	0.41022	0.40267	0.36903	0.36462	0.24615	0.23687
0.5	1.20997	1.19123	0.63844	0.63226	0.59198	0.59021	0.52156	0.52429	0.34223	0.33749
0.55	1.94998	1.93657	0.89707	0.89515	0.82527	0.83093	0.71514	0.72601	0.46309	0.4632
0.6	3.13348	3.13082	1.2334	1.23782	1.12732	1.14249	0.96227	0.98254	0.61566	0.62114
0.65	5.06493	5.08654	1.67467	1.68915	1.52262	1.55094	1.28031	1.31304	0.81012	0.82204
0.7	8.23214	8.29612	2.26074	2.28816	2.04319	2.08989	1.69059	1.73944	1.06028	1.08096
0.75	13.3208	13.4487	3.04137	3.08685	2.73534	2.80612	2.22538	2.29596	1.38397	1.41609
0.8	21.1754	21.4041	4.08437	4.15375	3.65609	3.75878	2.92215	3.02098	1.80342	1.85067
0.85	32.618	32.972	5.47173	5.57241	4.87783	5.02156	3.82927	3.96445	2.35278	2.41969
0.9	48.3468	48.8654	7.30745	7.4478	6.4918	6.68727	5.00829	5.18887	3.06828	3.16057
0.95	68.739	69.4947	9.71031	9.90044	8.60344	8.86318	6.52972	6.76588	3.99518	4.11883
1	93.9693	95.002	12.8247	13.0755	11.3414	11.679	8.47998	8.7842	5.19055	5.35304
1.05	124.005	125.354	16.8016	17.127	14.8453	15.2747	10.9513	11.3355	6.71672	6.92573
1.1	155.289	155.289	21.8178	22.2303	19.2709	19.8059	14.0526	14.5295	8.64936	8.9137
1.15	155.289	155.289	28.0444	28.5581	24.7866	25.4448	17.8834	18.4611	11.0691	11.3986
1.2	155.289	155.289	35.6718	36.3041	31.5679	32.3664	22.5823	23.2749	14.0685	14.4721
1.25	155.289	155.289	44.87	45.6376	39.7806	40.7335	28.2512	29.074	17.7367	18.2235
1.3	155.289	155.289	55.8222	56.7398	49.5998	50.7262	35.0082	35.9727	22.1936	22.7761
1.35	155.289	155.288	68.6978	69.7998	61.1985	62.5149	42.9717	44.0889	27.5372	28.2278
1.4	155.289	155.288	83.6477	84.9442	74.7238	76.2488	52.2325	53.5113	33.8687	34.6785
1.45	155.288	155.288	100.858	102.373	90.3561	92.1129	62.9007	64.35	41.308	42.2477
1.5	155.289	155.288	120.452	122.208	108.232	110.239	75.0535	76.6881	49.9545	51.0391

## Sheet: b_IV Characteristics
Voltage (V)	Current density (mA/cm2)
	w-o_dark	w-o_light	1.0 h_dark	1.0 h_light	2.0 h_dark	2.0 h_light	3.0 h_dark	3.0 h_light
-1.5	-0.014	-0.3811	-0.0046	-0.46867	-0.00511	-0.456	-0.00486	-0.45995
-1.45	-0.01279	-0.36344	-0.00433	-0.45326	-0.00481	-0.45153	-0.00459	-0.44578
-1.4	-0.01125	-0.35595	-0.00412	-0.44024	-0.00456	-0.43111	-0.00435	-0.43215
-1.35	-0.01015	-0.34976	-0.00391	-0.43265	-0.00432	-0.42037	-0.00413	-0.42618
-1.3	-0.00924	-0.33735	-0.00371	-0.4115	-0.0041	-0.40844	-0.00392	-0.40749
-1.25	-0.00837	-0.32897	-0.00353	-0.40732	-0.00387	-0.39287	-0.00371	-0.39916
-1.2	-0.00764	-0.31584	-0.00335	-0.39536	-0.00365	-0.39037	-0.00351	-0.38528
-1.15	-0.00682	-0.30606	-0.00317	-0.38026	-0.00345	-0.37494	-0.00332	-0.36914
-1.1	-0.00621	-0.29753	-0.00299	-0.37361	-0.00325	-0.36259	-0.00313	-0.36262
-1.05	-0.00556	-0.28312	-0.00282	-0.35183	-0.00305	-0.35134	-0.00295	-0.34981
-1	-0.00501	-0.27505	-0.00266	-0.34118	-0.00286	-0.33388	-0.00278	-0.33392
-0.95	-0.0045	-0.26753	-0.0025	-0.33326	-0.00268	-0.32944	-0.00261	-0.32933
-0.9	-0.00412	-0.25497	-0.00235	-0.32021	-0.0025	-0.31552	-0.00243	-0.30969
-0.85	-0.00369	-0.24116	-0.0022	-0.30869	-0.00233	-0.29916	-0.00227	-0.30056
-0.8	-0.00331	-0.23819	-0.00205	-0.29651	-0.00216	-0.29112	-0.00211	-0.2894
-0.75	-0.00297	-0.22511	-0.0019	-0.28238	-0.002	-0.2776	-0.00197	-0.27489
-0.7	-0.00262	-0.21435	-0.00177	-0.27241	-0.00185	-0.26584	-0.00181	-0.26687
-0.65	-0.00233	-0.20936	-0.00163	-0.26033	-0.0017	-0.25781	-0.00166	-0.25084
-0.6	-0.00207	-0.19388	-0.0015	-0.24704	-0.00155	-0.24222	-0.00152	-0.23946
-0.55	-0.00184	-0.187	-0.00136	-0.23524	-0.00141	-0.23428	-0.00139	-0.22846
-0.5	-0.00161	-0.17808	-0.00124	-0.22428	-0.00127	-0.22176	-0.00125	-0.21517
-0.45	-0.0014	-0.16508	-0.00111	-0.21287	-0.00114	-0.20778	-0.00112	-0.20595
-0.4	-0.00123	-0.15971	-0.00101	-0.20013	-0.00103	-0.19701	-0.00101	-0.1924
-0.35	-0.00105	-0.15248	-0.00088639	-0.18648	-0.00090184	-0.18578	-0.00088806	-0.18146
-0.3	-0.00088683	-0.13804	-0.00076858	-0.1777	-0.00077784	-0.17549	-0.00076614	-0.16957
-0.25	-0.00073274	-0.12971	-0.00064956	-0.16674	-0.00065504	-0.16344	-0.00064649	-0.15856
-0.2	-0.00058618	-0.12254	-0.0005312	-0.15369	-0.00053435	-0.15197	-0.00052645	-0.14837
-0.15	-0.00044601	-0.11153	-0.00041187	-0.14247	-0.00041406	-0.13806	-0.00040671	-0.13503
-0.1	-0.00030895	-0.10239	-0.00028981	-0.13045	-0.00029137	-0.12895	-0.00028555	-0.12473
-0.05	-0.00016776	-0.09307	-0.00015859	-0.11923	-0.00015909	-0.11716	-0.0001559	-0.11544
0	2.78034e-06	-0.08249	3.41494e-06	-0.1091	2.99613e-06	-0.10584	2.77053e-06	-0.10223
0.05	0.00028917	-0.07305	0.00027777	-0.09445	0.00027516	-0.09254	0.00027081	-0.09038
0.1	0.001	-0.06348	0.00098138	-0.0807	0.00096566	-0.08006	0.00095941	-0.07736
0.15	0.00333	-0.0512	0.00334	-0.0662	0.00326	-0.06513	0.00327	-0.06277
0.2	0.01151	-0.03116	0.01157	-0.04285	0.01118	-0.04221	0.01127	-0.04045
0.25	0.03715	0.0054	0.03609	-0.00334	0.03421	-0.00269	0.03456	-0.00165
0.3	0.09941	0.07675	0.09026	0.0647	0.08323	0.05891	0.08418	0.06065
0.35	0.21386	0.19557	0.1792	0.16325	0.16147	0.14693	0.16328	0.14928
0.4	0.39245	0.37524	0.30182	0.29341	0.26712	0.25973	0.27061	0.26324
0.45	0.65985	0.64198	0.45961	0.4583	0.40223	0.40098	0.40792	0.40675
0.5	1.06709	1.04869	0.65935	0.66534	0.57254	0.57806	0.58153	0.58687
0.55	1.70891	1.69508	0.91393	0.92955	0.78898	0.80238	0.80296	0.81602
0.6	2.75195	2.74716	1.24165	1.26989	1.06668	1.09043	1.08812	1.11147
0.65	4.48865	4.50475	1.66751	1.71375	1.42702	1.4649	1.4593	1.49634
0.7	7.38743	7.44125	2.22914	2.29876	1.89756	1.95534	1.945	2.0015
0.75	12.1057	12.2192	2.97166	3.07337	2.51871	2.60259	2.58674	2.66853
0.8	19.4493	19.6655	3.95743	4.10128	3.33998	3.4587	3.435	3.55077
0.85	30.1789	30.5228	5.26139	5.46003	4.42411	4.58841	4.55346	4.71324
0.9	44.917	45.434	6.97823	7.24664	5.85088	6.073	6.02292	6.23832
0.95	63.9529	64.6995	9.21524	9.57006	7.71138	8.00608	7.93522	8.22024
1	87.3655	88.4043	12.1022	12.5632	10.1181	10.5014	10.4024	10.7728
1.05	115.006	116.408	15.7744	16.3578	13.1898	13.6798	13.5426	14.0161
1.1	146.658	148.49	20.3837	21.1191	17.0596	17.6753	17.4876	18.0805
1.15	155.289	155.289	26.0864	26.9933	21.8743	22.6355	22.3792	23.114
1.2	155.289	155.289	33.0431	34.1444	27.7799	28.7089	28.3633	29.2564
1.25	155.289	155.289	41.3946	42.715	34.912	36.0287	35.5696	36.6437
1.3	155.289	155.289	51.2878	52.8473	43.4151	44.7427	44.1356	45.411
1.35	155.289	155.289	62.86	64.6861	53.4241	54.982	54.1903	55.6867
1.4	155.289	155.289	76.2146	78.3255	65.0457	66.8537	65.8341	67.5708
1.45	155.288	155.288	91.4838	93.9026	78.4093	80.4923	79.1844	81.1827
1.5	155.288	155.288	108.747	111.498	93.6085	95.9773	94.3241	96.606
