# Supplementary material for: Light-induced fine-tuning of optical cavities for organic optoelectronic devices
Source: Nat Commun. 2025 Sep 25;16:8426. doi: 10.1038/s41467-025-64272-7 (PMC12462449; doi:10.1038/s41467-025-64272-7)
Supplement: Supplementary file 3 — Source data [file 41467_2025_64272_MOESM3_ESM.zip › Data availability/Supplementary Fig. 26.xlsx]

## Sheet: a_Noise
Frequency (Hz)	Noise spectral density (pA Hz-1/2)
	w-o	1.0 h	2.0 h	3.0 h	4.0 h
0	0.77215	2.17476	9.62986	44.4828	6.8655
0.02	1.50227	2.58885	18.2353	199.758	32.8172
0.04	1.26109	1.48055	14.7171	49.6168	19.1907
0.06	0.76011	0.86783	11.1284	10.0101	12.4497
0.08	0.22407	0.79824	13.2397	15.8834	5.33159
0.1	0.46745	1.03004	10.1839	6.54951	3.41098
0.12	0.63257	1.94212	5.42643	5.50354	4.06007
0.14	0.45315	2.57424	8.02698	7.67643	3.44313
0.16	0.69861	1.12878	9.06733	4.80774	4.76265
0.18	0.67128	1.01776	7.57913	7.75293	5.52741
0.2	0.28433	0.90227	8.99512	9.47541	5.77189
0.22	0.24667	1.81287	6.07635	7.25298	5.83883
0.24	0.41852	1.256	2.81611	7.18174	7.47875
0.26	0.30026	0.5347	8.37399	8.62019	6.40814
0.28	0.30396	0.34694	8.21461	8.05617	3.57123
0.3	0.2678	0.6991	3.9405	9.78412	2.86915
0.32	0.45111	0.46403	3.8494	9.38172	3.97242
0.34	0.41713	0.27691	4.83535	6.6174	7.55102
0.36	0.26388	0.85676	4.37938	5.7033	3.0072
0.38	0.27777	1.17545	6.54542	4.18883	5.18487
0.4	0.30573	0.69084	3.41987	5.87782	5.22919
0.42	0.20549	0.53494	6.40348	4.19174	1.30264
0.44	0.18457	0.69951	4.71506	4.44923	5.59411
0.46	0.21512	0.68346	8.49344	5.17743	6.90679
0.48	0.17642	0.59982	11.1858	8.11103	7.72038
0.5	0.14945	0.69593	7.90833	5.94749	8.3127
0.52	0.30955	0.66555	3.22986	5.00356	7.964
0.54	0.52048	0.83526	7.37618	4.3716	6.2777
0.56	0.34645	0.98644	6.37189	8.00565	6.09194
0.58	0.19453	1.30692	5.58798	2.80429	8.10788
0.6	0.31288	1.38422	4.86115	8.64697	6.93256
0.62	0.41951	0.4386	3.40245	8.90061	3.82289
0.64	0.33477	0.91132	3.33311	8.96729	2.915
0.66	0.2099	1.18693	4.38427	7.40183	4.46514
0.68	0.17303	0.86848	4.97205	5.64315	3.99704
0.7	0.28314	0.41653	8.0084	6.73865	4.85976
0.72	0.28955	0.34995	8.26483	14.7937	5.6419
0.74	0.20654	0.50954	5.16814	15.1255	4.82736
0.76	0.13575	0.71957	4.33715	12.3916	3.46604
0.78	0.18456	0.60363	5.00107	8.43736	3.67165
0.8	0.12326	0.54828	3.27826	5.12849	2.56375
0.82	0.14225	0.2033	3.33986	9.45652	2.77646
0.84	0.14343	0.41008	7.99797	6.9585	5.13127
0.86	0.18588	0.37722	7.29807	7.16955	4.45609
0.88	0.22727	0.76811	3.99699	7.21429	2.32828
0.9	0.27473	0.92192	3.2103	6.04628	4.20396
0.92	0.28377	1.00535	3.94294	10.2505	6.40417
0.94	0.3163	0.80976	3.33485	11.6112	4.49736
0.96	0.22854	0.61857	6.01445	7.75475	4.26213
0.98	0.11486	0.79714	6.37678	6.39635	5.40351
1	0.18789	0.71498	8.82705	6.00783	7.36788
1.02	0.0772	0.33884	9.52565	9.14868	8.95748
1.04	0.13845	0.15409	3.75207	8.31905	5.53401
1.06	0.08982	0.31386	3.56822	6.92667	3.38896
1.08	0.08266	0.34115	7.98042	9.70475	5.08477
1.1	0.11636	0.5712	8.15587	1.72727	9.16604
1.12	0.08181	0.28681	3.75302	6.25404	9.54589
1.14	0.10019	0.39722	9.21792	7.38661	6.10977
1.16	0.23108	0.24002	7.79576	6.8563	5.22868
1.18	0.26436	0.85242	2.14742	8.18119	5.53753
1.2	0.21682	0.87118	4.28448	3.87324	3.61314
1.22	0.18839	0.53691	4.56987	5.6084	1.87885
1.24	0.23491	0.20622	2.70643	10.157	6.53346
1.26	0.12684	0.20628	7.13274	8.68195	6.73968
1.28	0.13843	0.38403	9.58666	3.58947	2.87221
1.3	0.17171	0.5918	9.15053	3.81223	2.69093
1.32	0.23034	0.38868	6.78922	5.952	3.39274
1.34	0.19557	0.33963	5.40401	4.84382	2.6262
1.36	0.30533	0.95957	3.59259	7.56808	5.86259
1.38	0.21635	0.72642	5.83654	13.567	9.04312
1.4	0.08675	0.25553	7.69049	11.591	7.36051
1.42	0.11861	0.16299	5.38121	7.5122	3.84673
1.44	0.15052	0.37198	4.55975	8.35863	3.12209
1.46	0.18967	0.51801	9.97989	10.5485	2.06728
1.48	0.10184	0.43525	7.46684	11.6424	5.79474
1.5	0.15455	0.26986	5.5659	9.88633	7.34741
1.52	0.13964	0.44006	7.97094	6.9981	8.00685
1.54	0.13597	0.60883	6.12388	7.29714	5.62669
1.56	0.11282	0.53692	5.26941	7.41451	3.80085
1.58	0.15459	0.14879	7.52791	5.71034	2.37058
1.6	0.10988	0.13485	9.21031	4.46446	4.24469
1.62	0.09895	0.28993	9.25209	7.46837	3.44739
1.64	0.17777	0.29294	4.95823	8.12679	2.38361
1.66	0.20883	0.25918	3.90247	7.02593	5.25016
1.68	0.16317	0.27849	3.57402	9.34634	5.5056
1.7	0.34947	0.36284	7.17886	5.41743	3.07067
1.72	0.2482	0.399	6.03592	4.37249	4.47048
1.74	0.12125	0.16319	6.86107	7.31648	7.32166
1.76	0.19572	0.35566	8.87299	7.56669	5.1692
1.78	0.27962	0.3775	6.97501	8.70492	2.98312
1.8	0.25541	0.36144	4.05299	8.91229	4.04177
1.82	0.1698	0.30744	5.78963	2.33997	3.72732
1.84	0.07618	0.23397	5.8761	4.97269	7.56618
1.86	0.181	0.33436	4.00163	4.68787	10.8263
1.88	0.15464	0.25873	6.45678	5.69926	8.16706
1.9	0.17135	0.20034	7.04065	4.63039	6.69541
1.92	0.1141	0.07737	4.05772	2.36026	3.96506
1.94	0.11486	0.2478	3.73654	7.84097	5.28654
1.96	0.19295	0.21348	4.65126	7.35678	5.21367
1.98	0.18178	0.26249	2.66155	7.47639	3.12036
2	0.14338	0.27626	3.2456	5.79277	3.45088
2.02	0.17412	0.3828	4.08781	10.1321	4.59234
2.04	0.18718	0.24251	2.38643	11.5944	4.58878
2.06	0.16529	0.31476	6.25335	7.61897	5.37251
2.08	0.11983	0.21752	5.23326	12.4146	8.74873
2.1	0.22573	0.2162	4.52962	7.65623	9.42394
2.12	0.21286	0.37323	4.97709	9.03215	8.22738
2.14	0.13655	0.35888	3.01763	13.3603	5.78197
2.16	0.12217	0.27776	3.64517	12.6221	3.62872
2.18	0.23361	0.18495	3.47682	13.6596	4.81321
2.2	0.18626	0.31318	5.1719	12.4919	5.60236
2.22	0.09301	0.31603	6.99864	10.0897	2.69088
2.24	0.08688	0.11404	8.76774	7.11952	4.56804
2.26	0.10906	0.22267	8.68328	8.41965	3.80167
2.28	0.04946	0.1995	5.59308	7.68732	3.86873
2.3	0.08576	0.07666	2.85906	5.10295	3.51329
2.32	0.08723	0.12504	0.84858	2.91774	5.09823
2.34	0.13999	0.24443	4.22807	6.17577	5.70089
2.36	0.15927	0.3014	5.01846	7.28323	5.67207
2.38	0.0546	0.26724	5.62473	4.03996	6.551
2.4	0.11204	0.53764	5.31752	5.52511	7.31775
2.42	0.25722	0.60587	5.63811	10.2083	5.96509
2.44	0.24317	0.21041	3.90373	6.49271	4.81912
2.46	0.14857	0.26672	3.28931	4.01611	8.97055
2.48	0.11843	0.26676	6.16015	4.25925	7.34407
2.5	0.11837	0.47769	4.87582	6.24741	4.07029
2.52	0.05797	0.26393	4.32193	9.2021	4.54873
2.54	0.07596	0.10891	2.45293	7.31289	5.04911
2.56	0.10118	0.11418	4.87364	9.65034	4.62935
2.58	0.07177	0.0985	5.51461	8.38518	5.03677
2.6	0.16841	0.21767	2.58458	3.13923	5.15096
2.62	0.10505	0.16421	1.46372	3.00997	5.36256
2.64	0.24063	0.12871	2.57766	9.29893	4.08846
2.66	0.17724	0.19692	2.57123	6.48153	4.43707
2.68	0.09797	0.22261	3.99574	6.7694	5.335
2.7	0.06079	0.09999	5.70264	3.59848	5.31901
2.72	0.09158	0.31983	5.19765	3.48882	7.03384
2.74	0.0719	0.55411	3.44202	5.78428	5.15324
2.76	0.10094	0.55503	5.05399	7.34568	4.77077
2.78	0.16807	0.26059	7.63582	4.34511	6.09222
2.8	0.17356	0.17217	9.30415	6.62577	2.5174
2.82	0.11115	0.17512	5.55121	8.13976	3.63979
2.84	0.04086	0.2298	3.72581	5.02495	2.1491
2.86	0.08432	0.28596	3.81989	4.76428	5.84821
2.88	0.16117	0.08269	5.74018	3.69519	6.63813
2.9	0.18047	0.28001	3.99568	5.01933	4.50951
2.92	0.09275	0.19386	3.94098	5.33888	4.71743
2.94	0.14351	0.24662	5.53052	6.57443	9.52587
2.96	0.19791	0.11387	4.21859	6.21788	11.287
2.98	0.14707	0.30627	8.5061	3.99002	7.99243
3	0.1305	0.31708	5.05222	7.49663	4.36755
3.02	0.10737	0.2979	2.77459	3.31292	2.24909
3.04	0.17594	0.26313	3.61755	8.53437	3.00447
3.06	0.18561	0.33172	2.95454	11.4591	4.39101
3.08	0.07904	0.25922	1.6774	6.79896	2.86839
3.1	0.15811	0.19228	2.63189	11.0292	3.83334
3.12	0.19781	0.14841	2.791	12.5415	1.29079
3.14	0.13369	0.24861	2.07689	6.85507	3.79587
3.16	0.08996	0.37925	3.98244	5.61331	2.43272
3.18	0.13721	0.29976	8.67275	3.05771	4.08282
3.2	0.10012	0.15939	10.629	6.30498	5.57741
3.22	0.05108	0.11897	6.28686	5.12644	5.29833
3.24	0.12686	0.34251	6.97612	3.09734	2.91292
3.26	0.20137	0.40615	5.96017	3.75602	5.02768
3.28	0.2475	0.27477	4.97627	5.57814	7.04206
3.3	0.22186	0.11422	6.33742	9.1536	8.49715
3.32	0.0918	0.17397	6.19695	7.18514	7.21228
3.34	0.17447	0.3977	8.10291	6.04656	3.07929
3.36	0.07522	0.3668	9.07414	4.89455	3.30311
3.38	0.10868	0.12273	7.71527	9.8311	3.65747
3.4	0.1353	0.29098	5.44178	10.4299	4.42853
3.42	0.16037	0.29081	5.07605	9.47465	1.71843
3.44	0.06136	0.29788	7.97076	9.49041	4.82707
3.46	0.08637	0.42515	10.8489	8.77562	3.1078
3.48	0.08679	0.51841	6.76522	7.96064	1.02442
3.5	0.12519	0.26767	4.49934	8.33106	2.50799
3.52	0.13457	0.28677	5.32983	2.70973	2.61951
3.54	0.07741	0.26727	8.90902	4.32991	2.37101
3.56	0.05386	0.25589	7.21724	3.90557	3.19562
3.58	0.08903	0.43905	6.02661	5.27745	5.86783
3.6	0.07299	0.38836	3.33947	5.33131	6.32559
3.62	0.14794	0.1246	5.2069	7.8874	4.25261
3.64	0.13164	0.10935	5.92005	9.17254	5.30878
3.66	0.15153	0.25356	3.1597	7.74626	5.57656
3.68	0.15245	0.21106	4.92593	7.23583	4.04831
3.7	0.06508	0.16101	5.99012	10.3877	3.42805
3.72	0.11803	0.10275	9.84728	12.3334	2.62981
3.74	0.1621	0.2173	9.74925	9.70965	1.64375
3.76	0.1486	0.21673	6.46951	4.38449	2.82183
3.78	0.08419	0.20049	6.71235	2.29699	2.39793
3.8	0.09785	0.38338	2.97151	6.2245	4.83702
3.82	0.13642	0.46334	4.032	8.42007	5.07289
3.84	0.09019	0.29439	2.8599	10.6095	5.1005
3.86	0.13671	0.25348	4.50326	12.5264	5.31796
3.88	0.1615	0.09654	7.48494	7.35368	3.02104
3.9	0.17668	0.26662	6.33849	7.55354	2.18419
3.92	0.24839	0.0886	5.18049	8.202	1.24964
3.94	0.19965	0.13188	5.83611	8.46706	3.68202
3.96	0.15518	0.20091	6.53158	13.5366	8.98491
3.98	0.19872	0.22364	3.76374	12.7197	9.85431
4	0.14056	0.33002	7.02415	4.94433	2.26282
4.02	0.13945	0.1829	10.901	3.75545	6.52048
4.04	0.11607	0.09305	8.83278	3.82735	4.25066
4.06	0.1019	0.23865	8.55137	5.48288	5.94765
4.08	0.17449	0.14297	4.43921	5.47722	9.13404
4.1	0.16602	0.29144	2.94469	4.87619	7.48375
4.12	0.15823	0.32075	3.88173	3.2643	8.56789
4.14	0.0994	0.19476	4.92143	4.27447	7.6962
4.16	0.17435	0.14654	6.51779	4.50006	5.24609
4.18	0.17362	0.30584	1.67768	5.40798	5.83568
4.2	0.08346	0.42477	3.38738	8.79563	5.51554
4.22	0.06539	0.37078	8.03068	10.7637	6.91376
4.24	0.14606	0.17525	8.50438	5.17191	6.07854
4.26	0.1542	0.15277	3.82957	3.76601	5.92982
4.28	0.13271	0.17811	5.65977	6.75823	7.2393
4.3	0.12798	0.22934	3.23827	5.87715	7.79149
4.32	0.1346	0.13212	4.03786	3.2424	7.61528
4.34	0.1587	0.36062	3.70449	2.12757	5.31011
4.36	0.1659	0.27615	4.69749	5.05851	4.62593
4.38	0.05328	0.10848	4.94336	11.9499	3.73347
4.4	0.15331	0.17196	6.32018	12.4634	2.2908
4.42	0.17139	0.152	10.1025	6.04895	3.20624
4.44	0.17102	0.23763	7.12895	1.87241	5.01285
4.46	0.14184	0.26062	4.32872	6.97574	5.57071
4.48	0.04925	0.15336	2.47519	9.95626	5.14
4.5	0.09616	0.14695	3.74795	8.74255	6.29947
4.52	0.1038	0.17139	6.28519	5.06734	5.06554
4.54	0.06917	0.2404	10.0689	3.79202	5.34612
4.56	0.12725	0.52241	8.76083	4.99193	5.79212
4.58	0.08943	0.53028	4.11905	3.55141	4.47773
4.6	0.12995	0.29641	3.87415	3.87239	6.03279
4.62	0.15302	0.25183	4.72604	5.53663	5.17776
4.64	0.13445	0.21246	2.87996	6.72067	3.20331
4.66	0.13814	0.35078	4.70146	11.009	3.82336
4.68	0.07847	0.34678	6.287	8.32899	5.8944
4.7	0.1211	0.37253	8.95053	9.46374	3.65499
4.72	0.13961	0.48083	3.90738	10.2693	5.23056
4.74	0.09333	0.27041	2.40395	9.44685	6.796
4.76	0.08727	0.35531	4.49044	7.85458	8.45668
4.78	0.17051	0.37332	4.77115	2.62862	4.53888
4.8	0.1541	0.17846	3.85967	6.87298	3.90785
4.82	0.03613	0.271	4.12456	6.68862	4.43258
4.84	0.11984	0.21555	6.01513	3.43664	2.72169
4.86	0.17792	0.17387	5.05366	3.55671	2.74117
4.88	0.15241	0.32081	4.21873	4.8296	4.28932
4.9	0.17757	0.28396	5.45148	6.51609	5.40689
4.92	0.12916	0.28116	5.48757	4.99017	6.48351
4.94	0.07099	0.20316	6.03149	6.09193	4.243
4.96	0.07059	0.39476	6.54219	5.75446	5.19256
4.98	0.17454	0.29948	5.80873	8.59814	6.16467
5	0.11824	0.35749	6.83958	7.12631	6.14823
5.02	0.0795	0.32111	5.51181	6.45235	7.18347
5.04	0.13442	0.38266	5.43286	9.12129	6.96027
5.06	0.09699	0.34583	6.22294	8.65268	5.59481
5.08	0.02781	0.07379	5.16417	6.12701	8.26519
5.1	0.13439	0.18781	2.13748	6.89033	9.63567
5.12	0.22586	0.29423	4.59476	6.09526	4.61137
5.14	0.17617	0.41528	5.11408	9.54254	3.95233
5.16	0.09335	0.22872	4.24665	11.413	3.74864
5.18	0.11248	0.03526	3.70188	6.33144	3.3409
5.2	0.13821	0.07747	6.75909	6.07775	3.25916
5.22	0.0965	0.26955	6.01412	2.18152	5.38171
5.24	0.11501	0.44691	6.91699	4.64236	7.3144
5.26	0.10932	0.35363	7.18825	4.73488	6.27641
5.28	0.10342	0.15609	5.97214	6.14026	2.84827
5.3	0.04432	0.12818	5.05057	4.78852	1.15273
5.32	0.14113	0.29507	5.2899	7.40658	4.47206
5.34	0.12453	0.23659	4.37288	7.74483	7.06343
5.36	0.0872	0.21838	4.89857	6.48266	6.40016
5.38	0.162	0.27577	4.32334	4.43561	4.31102
5.4	0.13375	0.37929	5.68791	5.02486	9.00291
5.42	0.1423	0.21575	4.76707	2.41129	5.64505
5.44	0.11019	0.24834	4.9255	7.17992	2.67165
5.46	0.0879	0.31594	7.18255	9.29728	3.9616
5.48	0.052	0.15357	8.06147	5.45393	2.88138
5.5	0.12014	0.1661	5.6571	6.3884	2.75672
5.52	0.07847	0.15585	3.85714	6.3939	4.92278
5.54	0.08976	0.16678	2.14105	2.95096	5.73286
5.56	0.15379	0.12776	3.38705	5.64672	4.667
5.58	0.1986	0.13612	8.6935	8.11083	6.00276
5.6	0.11671	0.30973	9.70877	9.50346	4.57633
5.62	0.16189	0.39248	7.59122	7.23481	4.20232
5.64	0.16053	0.08935	5.49167	5.58855	8.8902
5.66	0.1233	0.1385	6.10155	3.5924	5.97089
5.68	0.07258	0.24266	4.18427	9.02101	5.05712
5.7	0.09914	0.42635	7.13927	5.2732	5.06937
5.72	0.10336	0.38925	6.56516	7.07794	3.47572
5.74	0.16252	0.27988	5.64704	7.20001	8.66446
5.76	0.16472	0.17394	5.77392	4.23986	10.8216
5.78	0.17061	0.08443	6.08971	2.61876	6.28117
5.8	0.13426	0.14372	5.23132	5.80483	4.21308
5.82	0.10814	0.34782	7.7117	9.55292	2.21382
5.84	0.16872	0.3026	7.86621	11.6123	5.96114
5.86	0.11877	0.29428	5.17185	8.04657	6.32383
5.88	0.10874	0.41335	3.75635	8.13889	4.9815
5.9	0.1085	0.50544	5.05684	5.19734	5.48325
5.92	0.08704	0.52109	7.0232	9.14773	4.2287
5.94	0.10051	0.15854	5.43068	8.30126	2.78455
5.96	0.05412	0.13293	6.21212	4.27626	2.95349
5.98	0.11363	0.07177	7.39943	5.4226	1.86821
6	0.15389	0.17724	2.71597	5.69985	1.96777
6.02	0.08804	0.08358	4.09929	3.34121	4.43931
6.04	0.11329	0.36559	4.04573	3.9	2.95521
6.06	0.09444	0.28934	5.97093	4.18377	4.59149
6.08	0.0667	0.14245	5.78072	5.47168	6.25503
6.1	0.10204	0.13787	4.37759	3.61126	5.85845
6.12	0.08558	0.14754	4.63783	6.32568	6.13479
6.14	0.08769	0.16062	7.51289	6.81457	4.44724
6.16	0.07517	0.16155	2.71749	7.90919	5.10231
6.18	0.08452	0.13405	4.52651	5.41497	3.18651
6.2	0.08215	0.23506	1.75389	6.78779	2.2959
6.22	0.05749	0.33409	6.31685	7.71586	3.62585
6.24	0.07498	0.29415	3.06516	2.12003	3.43393
6.26	0.0749	0.24252	2.84917	5.61566	5.73403
6.28	0.13263	0.19901	3.99242	1.97983	8.29941
6.3	0.08583	0.06025	5.923	9.08862	6.44999
6.32	0.12425	0.09525	7.23774	11.2629	5.28524
6.34	0.05076	0.24237	3.83509	11.7162	6.71761
6.36	0.13477	0.2197	4.07822	11.9476	5.15942
6.38	0.13086	0.15522	5.74856	9.88137	5.54914
6.4	0.1251	0.23995	6.88796	7.1162	5.01797
6.42	0.15381	0.35095	7.69871	7.2165	3.17503
6.44	0.17045	0.38982	1.66453	4.92293	3.82553
6.46	0.0945	0.26294	3.86351	5.96835	2.21835
6.48	0.0879	0.19704	3.94249	5.59281	6.98562
6.5	0.04389	0.25539	4.47511	10.2011	8.91668
6.52	0.05403	0.19272	5.4056	10.1147	6.09115
6.54	0.11582	0.11231	5.81663	7.31162	2.11321
6.56	0.14204	0.14871	4.95184	7.61838	4.67866
6.58	0.15153	0.19748	4.34857	6.51357	4.93933
6.6	0.1601	0.20861	4.01206	6.42761	5.6846
6.62	0.11008	0.22343	3.89692	6.77224	3.40273
6.64	0.03656	0.12981	4.4094	4.72844	3.66008
6.66	0.06632	0.26801	5.65105	8.10857	3.5162
6.68	0.12762	0.35141	6.54571	7.7397	2.76101
6.7	0.14573	0.33741	7.39587	8.79945	3.10249
6.72	0.06371	0.40623	4.61912	8.37884	5.90791
6.74	0.06872	0.17944	5.9261	4.66168	5.42702
6.76	0.08961	0.18954	9.90109	4.24728	2.64344
6.78	0.10255	0.16214	6.88615	6.73258	1.27958
6.8	0.11367	0.18289	3.77408	5.27997	4.29442
6.82	0.02599	0.40419	4.1366	6.26445	3.25367
6.84	0.07614	0.29917	4.23167	6.6844	6.60849
6.86	0.05254	0.1361	5.23005	4.96254	8.35995
6.88	0.06092	0.18723	8.1435	9.26941	5.19194
6.9	0.12504	0.23503	6.10096	8.75668	5.34784
6.92	0.11285	0.13106	5.64929	5.92065	3.61865
6.94	0.06703	0.37852	4.5391	6.89803	2.94359
6.96	0.08683	0.29407	5.31115	7.82629	4.70726
6.98	0.05879	0.22344	5.51773	8.41471	6.00173
7	0.04797	0.24441	7.03821	9.18409	3.54816
7.02	0.08106	0.34474	4.41491	12.6417	4.64151
7.04	0.11522	0.4178	5.23138	7.69651	4.6823
7.06	0.07435	0.30612	5.99916	4.72754	4.9623
7.08	0.07324	0.09873	6.38605	4.14999	6.0132
7.1	0.13276	0.28275	7.11518	2.70685	4.04235
7.12	0.06179	0.38622	7.57857	6.58612	1.36188
7.14	0.07686	0.28013	6.38862	7.46	2.4053
7.16	0.12105	0.15792	3.36624	9.41024	3.12693
7.18	0.11602	0.24002	3.47793	10.308	5.01276
7.2	0.06753	0.19156	5.68467	10.771	5.37866
7.22	0.05097	0.14561	6.43185	8.81288	4.80987
7.24	0.08348	0.26318	5.57052	5.27839	5.84671
7.26	0.10431	0.2298	3.89946	6.05766	4.49226
7.28	0.10064	0.14686	3.91274	13.9654	4.21349
7.3	0.13524	0.2791	4.00957	12.9984	8.06358
7.32	0.0965	0.30862	7.08845	10.9565	8.2246
7.34	0.11687	0.1482	5.70212	11.1542	5.24859
7.36	0.17416	0.15494	4.08386	8.30021	4.10849
7.38	0.2045	0.21015	4.60887	6.24506	3.72622
7.4	0.16937	0.23589	4.50791	6.87247	4.64194
7.42	0.09681	0.03424	6.73664	7.12184	5.61687
7.44	0.11141	0.09521	4.93051	7.57343	2.37722
7.46	0.13919	0.23115	3.93862	6.39581	3.04169
7.48	0.11196	0.21802	6.77884	5.9567	6.17575
7.5	0.13805	0.15718	4.79442	6.64106	6.10558
7.52	0.18988	0.19871	3.16637	5.27253	3.37531
7.54	0.09489	0.17382	4.79418	2.91981	4.18529
7.56	0.117	0.11496	4.75182	6.90727	3.17652
7.58	0.18265	0.11706	7.34609	5.06969	3.5111
7.6	0.1461	0.13103	6.98223	5.85776	4.44466
7.62	0.1526	0.17383	5.29537	8.86031	4.14163
7.64	0.16798	0.1729	6.08207	8.41174	10.3351
7.66	0.16592	0.18535	7.38294	4.64412	7.14142
7.68	0.19215	0.13621	7.57885	9.14161	4.45814
7.7	0.1249	0.18795	7.15428	8.86297	7.07506
7.72	0.12148	0.31866	4.40724	5.05802	5.71901
7.74	0.14574	0.28548	6.48204	7.23368	3.91934
7.76	0.14794	0.38631	7.46603	8.15085	3.60501
7.78	0.15031	0.26272	5.89695	2.77212	7.14575
7.8	0.1169	0.06358	2.01587	9.18837	6.14341
7.82	0.04135	0.11425	6.27498	7.9492	6.73614
7.84	0.17933	0.25787	5.57534	2.31548	7.05441
7.86	0.30001	0.26358	5.76408	7.34224	2.89225
7.88	0.16767	0.16059	4.80047	4.16568	2.88484
7.9	0.04009	0.12432	3.30058	8.2812	4.76347
7.92	0.07571	0.11871	4.41435	6.2365	4.35111
7.94	0.11148	0.16411	7.76465	2.18502	3.86086
7.96	0.10858	0.13404	4.0895	5.4204	2.96458
7.98	0.14843	0.178	4.2251	3.47913	2.28879
8	0.15749	0.28043	3.51216	1.95425	3.62947
8.02	0.04566	0.20192	4.41474	6.22746	3.62226
8.04	0.03607	0.07363	3.90881	7.14801	3.79677
8.06	0.06397	0.04105	4.78336	8.46762	3.01743
8.08	0.10958	0.12691	4.1561	6.97314	5.02678
8.1	0.11549	0.10262	6.43632	7.74088	2.89317
8.12	0.13348	0.05568	5.43324	8.54505	2.76706
8.14	0.11455	0.19454	3.40283	8.54355	3.59398
8.16	0.14658	0.08463	4.83454	3.96742	5.25892
8.18	0.04927	0.17952	5.56834	8.24036	6.70999
8.2	0.12176	0.08496	5.92799	11.2774	5.98917
8.22	0.10299	0.21454	5.01403	10.6732	6.29958
8.24	0.074	0.34501	3.24776	4.38276	6.09469
8.26	0.05917	0.2645	6.33403	5.05787	6.52804
8.28	0.07944	0.13833	4.91498	5.83908	6.09331
8.3	0.16731	0.25157	6.09737	4.47441	5.65277
8.32	0.16941	0.37013	5.9611	5.32973	5.47131
8.34	0.08396	0.41225	6.89022	3.83223	3.83202
8.36	0.09971	0.40663	5.6139	3.06023	4.92715
8.38	0.02837	0.34149	2.70558	2.11657	6.63075
8.4	0.09307	0.26007	5.13377	3.66595	6.72296
8.42	0.10141	0.41741	4.29747	8.96655	6.89297
8.44	0.12462	0.2578	5.3543	8.7352	6.03183
8.46	0.14083	0.12181	4.19406	4.59258	3.31929
8.48	0.11055	0.2807	3.25222	4.34956	3.33446
8.5	0.09767	0.17893	3.47389	8.78069	5.73237
8.52	0.06811	0.10767	8.54315	5.28018	7.03272
8.54	0.10012	0.30905	10.0629	6.69918	6.0058
8.56	0.12168	0.39563	6.741	7.25015	4.34885
8.58	0.09631	0.28176	5.05696	7.81879	3.24636
8.6	0.11813	0.19115	3.08027	7.29875	3.90617
8.62	0.12875	0.38466	3.59507	7.33959	3.62209
8.64	0.12805	0.43639	8.15383	9.21925	4.3183
8.66	0.08469	0.38383	8.74754	6.84472	10.6671
8.68	0.06687	0.27385	3.90692	5.76981	8.01456
8.7	0.08078	0.1275	5.56755	7.41634	3.63888
8.72	0.12332	0.20986	6.78406	6.56567	4.05269
8.74	0.1092	0.22491	5.52108	7.87056	5.79569
8.76	0.13839	0.24002	2.82053	8.24278	3.85758
8.78	0.12766	0.16372	5.01458	6.104	2.4784
8.8	0.06641	0.20858	5.72342	4.12364	4.67036
8.82	0.11675	0.24507	4.67752	6.11393	8.06148
8.84	0.143	0.34855	3.51559	12.7954	9.7998
8.86	0.0791	0.27576	7.99803	12.1024	6.71286
8.88	0.11629	0.1283	7.34566	8.89002	5.4639
8.9	0.12588	0.1787	3.38905	9.29738	6.88563
8.92	0.07395	0.30936	4.65913	6.65969	6.21533
8.94	0.04107	0.38196	5.49282	4.88266	3.191
8.96	0.13084	0.46557	6.26432	4.73982	4.46771
8.98	0.22808	0.42737	7.25833	2.96634	5.80027
9	0.20481	0.25146	5.69228	2.90992	5.69833
9.02	0.17465	0.124	5.71481	2.71528	5.0547
9.04	0.15707	0.1928	5.09875	2.43133	6.57381
9.06	0.11413	0.18945	5.79166	3.10041	2.43225
9.08	0.08053	0.22199	4.37725	7.63912	2.20156
9.1	0.08772	0.20501	4.91807	9.04433	2.15964
9.12	0.06123	0.30795	6.78832	4.43427	2.39638
9.14	0.13065	0.26864	6.35703	1.42908	2.33201
9.16	0.105	0.07227	8.56392	5.19515	1.19956
9.18	0.09462	0.18451	6.06407	8.85464	2.96227
9.2	0.10542	0.19284	3.80726	7.23487	4.46232
9.22	0.04893	0.27484	4.61996	6.18195	4.00033
9.24	0.03864	0.29239	4.36454	7.67087	6.71946
9.26	0.06801	0.17453	3.99158	5.01632	7.15117
9.28	0.1256	0.11343	2.38206	2.57122	2.78672
9.3	0.15955	0.21094	4.26597	2.18354	5.57845
9.32	0.12798	0.30116	2.82266	3.64562	6.81545
9.34	0.11836	0.33093	6.11797	5.87629	5.88843
9.36	0.12066	0.23651	6.43159	6.47863	3.39859
9.38	0.1819	0.14954	5.48743	3.82682	3.85148
9.4	0.14007	0.05657	4.99375	6.61377	4.35294
9.42	0.05085	0.17476	4.96242	5.52218	6.46942
9.44	0.10073	0.20307	6.51168	6.34155	7.32205
9.46	0.18273	0.09958	6.41096	9.53187	6.8252
9.48	0.18377	0.3483	7.60363	8.87099	7.63509
9.5	0.11283	0.37263	9.57679	6.91744	8.35833
9.52	0.07682	0.23473	8.41997	2.89361	7.06786
9.54	0.11606	0.29388	6.10784	4.43194	7.19874
9.56	0.11638	0.14689	5.57658	5.42947	3.94718
9.58	0.09985	0.09695	1.34511	7.84342	7.41614
9.6	0.05379	0.11575	4.82797	8.32457	7.51005
9.62	0.0203	0.23912	5.95633	3.2017	5.65614
9.64	0.05544	0.22173	6.09443	6.4572	5.28969
9.66	0.08216	0.11917	8.42684	11.9458	6.53698
9.68	0.12266	0.17809	6.17776	7.67779	7.88769
9.7	0.09577	0.15154	7.61443	3.51843	6.62158
9.72	0.07584	0.21095	5.52385	2.36448	2.19113
9.74	0.08624	0.26111	3.77437	8.23822	5.09478
9.76	0.10517	0.12106	4.81229	5.48119	3.95154
9.78	0.06299	0.14086	5.90305	4.27152	4.92313
9.8	0.08225	0.15531	4.48118	2.46102	5.96073
9.82	0.14941	0.15369	2.11759	3.35733	7.75219
9.84	0.15303	0.22523	2.70898	4.06976	3.69935
9.86	0.08307	0.21233	5.1825	8.45812	3.98486
9.88	0.14971	0.16753	2.6541	10.6937	6.58198
9.9	0.19338	0.15875	2.06002	5.33141	3.87073
9.92	0.11201	0.32501	4.12904	5.334	3.12553
9.94	0.06008	0.25139	5.79315	7.73886	3.12833
9.96	0.08079	0.23933	5.14222	6.96874	2.86971
9.98	0.043	0.262	5.9279	4.9191	5.06456
10	0.12359	0.19006	3.16097	6.82325	7.46733
10.02	0.10146	0.09742	5.83891	11.2705	7.2026
10.04	0.09958	0.10492	5.76923	8.02098	7.08985
10.06	0.08049	0.0879	3.71951	6.90833	5.53766
10.08	0.07156	0.05407	4.70578	7.82413	3.03859
10.1	0.13888	0.07648	5.6983	3.08659	2.30766
10.12	0.07465	0.0927	3.74982	7.89144	3.74255
10.14	0.1278	0.09017	2.98579	9.38754	6.04821
10.16	0.14013	0.11649	3.1185	7.55415	4.9482
10.18	0.08263	0.26057	2.16677	5.32237	5.27434
10.2	0.09036	0.31784	4.41442	5.97187	5.25672
10.22	0.07958	0.13902	4.05613	6.52708	6.97284
10.24	0.08973	0.01077	2.1351	6.5105	8.96965
10.26	0.07701	0.07658	5.94748	7.4402	6.75101
10.28	0.11608	0.0953	7.68316	10.4811	4.06312
10.3	0.13291	0.30106	9.28681	11.3657	2.95039
10.32	0.14038	0.28368	7.12763	9.05987	6.216
10.34	0.15098	0.09344	3.77845	10.4608	10.7273
10.36	0.13694	0.07798	3.69999	9.35139	8.91996
10.38	0.12015	0.11271	3.2743	10.1435	7.0036
10.4	0.13508	0.20825	3.86823	10.1756	5.07034
10.42	0.12817	0.29635	4.92812	13.9484	7.80336
10.44	0.0762	0.18346	4.33806	7.69509	6.41271
10.46	0.13506	0.13766	7.60551	3.16192	5.36412
10.48	0.10922	0.23568	4.34332	3.71332	3.15733
10.5	0.13782	0.22561	4.649	7.47323	2.22065
10.52	0.14852	0.24938	5.17529	5.96091	1.16324
10.54	0.10145	0.3078	6.60652	5.39022	2.91822
10.56	0.05539	0.08977	2.97833	11.0596	4.33341
10.58	0.07585	0.1618	5.56122	11.143	2.20684
10.6	0.09807	0.22441	6.74686	7.54368	4.78679
10.62	0.10795	0.33037	2.22553	5.32956	6.2412
10.64	0.07585	0.33262	5.3574	5.62755	4.27555
10.66	0.11013	0.31724	5.63605	11.2748	2.87631
10.68	0.10929	0.24656	4.75355	11.5342	2.93118
10.7	0.13651	0.23726	3.89413	10.7043	4.02266
10.72	0.14088	0.17107	3.3899	5.86705	2.73235
10.74	0.12686	0.1837	5.96383	4.82516	3.13306
10.76	0.07885	0.29035	7.3481	4.10785	3.39082
10.78	0.07694	0.18266	6.58116	8.61678	1.68721
10.8	0.1499	0.09103	6.6454	7.11983	4.11743
10.82	0.08521	0.09012	4.35133	9.70842	2.26514
10.84	0.10976	0.08412	2.33274	9.72949	3.75654
10.86	0.16107	0.08373	5.00644	3.98871	4.0942
10.88	0.18036	0.16632	7.47248	6.09419	6.8696
10.9	0.16445	0.24471	5.73664	4.55294	5.01813
10.92	0.10997	0.23134	3.66103	3.05425	3.96372
10.94	0.05814	0.16625	6.2836	4.55791	4.60376
10.96	0.09896	0.11033	6.41002	4.35999	5.63328
10.98	0.09716	0.27741	4.0148	8.89915	3.88576
11	0.05678	0.3174	6.04138	9.84568	3.8869
11.02	0.04517	0.35238	10.2484	11.2965	3.32646
11.04	0.04431	0.26444	8.86161	9.55921	4.388
11.06	0.03933	0.07073	8.24057	9.41596	6.08548
11.08	0.06327	0.29553	7.22075	7.98026	6.21391
11.1	0.11067	0.22031	4.76215	9.26594	2.21289
11.12	0.15724	0.30303	6.01011	4.76822	2.08149
11.14	0.16537	0.26291	6.81167	4.61076	5.03278
11.16	0.14221	0.25311	5.31935	6.90914	6.14338
11.18	0.11152	0.14311	3.85389	4.20253	4.0453
11.2	0.09651	0.21057	3.37592	3.19153	3.22911
11.22	0.1149	0.27375	5.25388	5.52441	5.10364
11.24	0.12194	0.17471	7.79074	6.29769	8.6691
11.26	0.17069	0.10832	7.06864	10.3364	5.2224
11.28	0.1955	0.06151	7.35423	9.67381	4.11669
11.3	0.08151	0.04763	9.8826	7.87264	3.40957
11.32	0.057	0.19591	7.62981	5.69462	1.80233
11.34	0.08453	0.40597	4.51358	6.17579	3.8716
11.36	0.0946	0.25948	5.16037	6.04389	4.28836
11.38	0.11479	0.24044	5.79244	6.79207	4.92292
11.4	0.11503	0.14662	6.20258	12.0407	6.54139
11.42	0.13412	0.07755	1.47646	9.44223	7.37874
11.44	0.06592	0.02374	4.67233	5.73881	7.4087
11.46	0.10038	0.18418	0.98127	6.35789	7.16222
11.48	0.08417	0.18306	3.81113	7.48955	4.94434
11.5	0.0524	0.07774	3.12925	2.02215	3.95522
11.52	0.11588	0.18534	7.41395	6.76129	5.39453
11.54	0.08997	0.25309	9.83545	5.4069	8.01108
11.56	0.05492	0.10598	7.90695	6.53449	5.7015
11.58	0.10517	0.07919	7.25074	7.63495	4.43798
11.6	0.11656	0.05488	5.76009	7.56634	6.22545
11.62	0.04273	0.06093	7.70441	6.50022	4.04761
11.64	0.07437	0.07603	3.75081	6.95454	6.42402
11.66	0.13448	0.08304	6.75533	4.51669	5.35306
11.68	0.16218	0.01861	10.5013	7.64468	4.78329
11.7	0.11957	0.17356	11.0946	9.24739	3.09761
11.72	0.13939	0.1747	8.91677	8.19993	2.57408
11.74	0.12518	0.03286	5.53044	9.64714	2.68704
11.76	0.04376	0.09661	5.84475	5.4733	7.4907
11.78	0.15118	0.21152	4.13292	4.71029	5.48564
11.8	0.18113	0.14401	3.83047	5.8913	3.30655
11.82	0.09491	0.12709	5.06897	5.03061	1.38202
11.84	0.10928	0.0819	3.57712	4.42082	3.6354
11.86	0.02945	0.14323	3.193	7.53835	2.1216
11.88	0.1239	0.17945	7.32723	7.09349	3.32056
11.9	0.12621	0.25686	6.29863	3.75425	5.16393
11.92	0.15665	0.14214	3.78554	5.47072	2.2857
11.94	0.08624	0.15361	2.17117	7.66474	6.42556
11.96	0.08493	0.28135	4.41191	5.68997	9.61533
11.98	0.06445	0.19135	3.09896	3.98873	8.43164
12	0.11172	0.29069	6.45477	6.45549	7.61911
12.02	0.08005	0.24065	4.71223	4.56282	6.09757
12.04	0.04522	0.0442	2.12898	6.02285	5.98162
12.06	0.12394	0.11522	2.64846	13.3147	3.25858
12.08	0.19454	0.17695	2.45589	5.48401	3.39434
12.1	0.12784	0.19241	1.5379	9.2652	2.84498
12.12	0.09191	0.2435	4.21512	10.4571	5.22578
12.14	0.06577	0.11318	3.68565	6.87186	5.90979
12.16	0.07629	0.07213	3.63692	4.36669	4.08168
12.18	0.16233	0.08993	5.25696	9.25203	4.25494
12.2	0.1397	0.06696	3.57704	8.73876	2.29121
12.22	0.06866	0.14739	3.20397	5.9717	3.4906
12.24	0.0668	0.09307	6.16716	8.44658	4.14755
12.26	0.119	0.15715	6.79606	5.95403	3.3447
12.28	0.09803	0.24696	5.5506	6.30254	1.40824
12.3	0.06192	0.18445	3.97509	7.88827	4.05254
12.32	0.07922	0.20991	7.29216	7.14187	2.7278
12.34	0.08164	0.21467	9.00738	6.41356	3.92489
12.36	0.12051	0.09712	5.35448	7.2039	3.34406
12.38	0.14323	0.20845	3.44495	6.70305	4.43184
12.4	0.12139	0.11776	7.65561	7.86495	3.7322
12.42	0.09332	0.13745	9.14008	7.61867	0.83417
12.44	0.10894	0.18844	4.79753	9.85873	3.19076
12.46	0.0894	0.11094	2.62848	6.26879	6.50814
12.48	0.09609	0.05688	6.44354	6.24653	6.68954
12.5	0.07657	0.05293	9.29607	7.19118	3.64454
12.52	0.17794	0.19379	6.1206	6.86729	4.90527
12.54	0.16471	0.23049	3.50661	12.7469	4.12128
12.56	0.07931	0.07985	5.94035	15.0809	6.27765
12.58	0.12913	0.16594	6.83228	10.1259	3.19132
12.6	0.14581	0.28178	2.7712	5.38537	3.05262
12.62	0.09693	0.34791	2.69515	8.80915	3.9896
12.64	0.09103	0.23898	6.89855	5.64676	3.31912
12.66	0.09628	0.11274	8.59055	5.29244	1.00712
12.68	0.08469	0.16867	6.95187	6.68731	4.92771
12.7	0.08939	0.14068	4.67423	9.1882	7.54082
12.72	0.04363	0.10351	5.57425	5.33804	6.4723
12.74	0.06453	0.08334	4.4823	4.53655	3.81552
12.76	0.06149	0.11364	7.68128	7.20626	4.39398
12.78	0.08534	0.11873	8.16578	5.18185	5.05847
12.8	0.13376	0.12855	4.44808	8.9188	3.00498
12.82	0.13529	0.18311	3.92725	9.42087	5.61367
12.84	0.15679	0.23245	5.08958	7.78197	5.29606
12.86	0.13016	0.17416	4.80477	6.07147	3.02451
12.88	0.06119	0.17472	1.53934	2.77238	1.0221
12.9	0.05605	0.14163	5.19303	4.11615	3.38642
12.92	0.07295	0.09647	5.00876	5.65425	2.1406
12.94	0.09845	0.09691	3.80869	4.44826	4.34728
12.96	0.06041	0.11309	3.93685	3.79485	4.7698
12.98	0.05883	0.11232	4.68198	1.82301	4.33512
13	0.07967	0.24277	6.90459	4.66348	4.07846
13.02	0.10839	0.13067	3.8388	8.83276	5.40953
13.04	0.13537	0.05842	2.49856	6.73816	5.43395
13.06	0.13594	0.1101	4.37598	3.37333	8.85693
13.08	0.13583	0.0868	5.30861	3.19303	4.45944
13.1	0.20119	0.06755	6.72172	5.24431	4.44338
13.12	0.13802	0.13575	7.2186	5.32251	4.50373
13.14	0.08653	0.20319	7.00461	5.84646	5.51412
13.16	0.0825	0.26747	6.1622	5.42187	5.61143
13.18	0.10499	0.37083	3.53748	2.46696	3.1644
13.2	0.09385	0.29558	5.10322	6.90733	2.22303
13.22	0.10098	0.34089	4.40644	6.59745	4.18162
13.24	0.09432	0.21191	6.29633	7.17247	4.66621
13.26	0.11742	0.09167	8.79546	10.7564	3.44765
13.28	0.15933	0.21124	5.83391	9.96606	1.71699
13.3	0.07631	0.27866	3.02017	4.33302	4.25773
13.32	0.06049	0.27178	5.41977	7.34808	5.33281
13.34	0.09689	0.16133	6.49294	12.4802	2.23531
13.36	0.07672	0.1211	6.5504	12.2134	3.94837
13.38	0.06371	0.16549	5.06998	8.55462	6.46255
13.4	0.07993	0.33247	7.30566	12.4273	2.83775
13.42	0.09738	0.29489	5.95247	9.44949	3.59945
13.44	0.0788	0.19756	6.40014	6.64012	5.1867
13.46	0.08497	0.3084	5.90725	8.54818	6.85725
13.48	0.12183	0.18026	4.06769	6.50042	3.33035
13.5	0.1026	0.09963	4.85916	6.22674	4.15422
13.52	0.10365	0.13621	5.99528	10.3559	5.9042
13.54	0.06692	0.09233	4.70354	11.7261	2.66179
13.56	0.07149	0.26062	3.16077	9.75102	2.92843
13.58	0.1235	0.46062	3.56207	10.4365	3.73328
13.6	0.10592	0.34062	4.5731	5.91557	4.77399
13.62	0.07706	0.25086	4.60848	5.28581	5.16834
13.64	0.1057	0.0901	4.6464	3.74399	4.6504
13.66	0.13073	0.14798	7.58518	3.86169	3.44436
13.68	0.16131	0.09748	6.81191	11.1504	2.73325
13.7	0.124	0.28976	2.67533	9.37848	6.42111
13.72	0.06893	0.25246	3.57634	7.66009	9.1843
13.74	0.08171	0.23117	4.89875	4.81301	8.57727
13.76	0.06996	0.25302	5.47355	3.08912	6.38915
13.78	0.09341	0.12287	5.37183	7.30019	4.03681
13.8	0.10354	0.22608	5.27647	7.09541	4.34336
13.82	0.06437	0.25979	5.7704	8.01244	5.78423
13.84	0.09304	0.2161	6.5839	8.23619	5.74211
13.86	0.09605	0.15457	6.21101	5.6511	4.43407
13.88	0.11138	0.21125	7.17385	4.28881	2.90352
13.9	0.08045	0.09587	5.37225	3.19957	1.78232
13.92	0.09018	0.10803	2.26732	6.29148	5.62734
13.94	0.11219	0.154	4.10585	10.5887	7.33808
13.96	0.07379	0.14005	1.94086	8.89284	6.62978
13.98	0.08161	0.06395	5.84187	7.98247	6.95312
14	0.12377	0.1831	5.44622	7.81405	6.02047
14.02	0.10569	0.09256	3.43761	5.61652	4.11358
14.04	0.13312	0.05452	3.7098	4.46318	4.79979
14.06	0.12423	0.13393	6.38623	2.91662	5.71282
14.08	0.09159	0.21432	3.65832	5.80554	4.85353
14.1	0.10322	0.34315	7.31548	3.39865	3.87051
14.12	0.0658	0.27087	9.52752	8.25318	6.49068
14.14	0.0758	0.17958	5.65225	11.6065	6.82654
14.16	0.13364	0.07328	7.4788	9.94588	4.06712
14.18	0.09761	0.21355	6.13277	8.44154	4.39655
14.2	0.07598	0.23439	5.46222	8.27541	4.87489
14.22	0.06395	0.22378	6.75737	5.23589	4.20614
14.24	0.1367	0.17341	6.98779	11.0401	1.30555
14.26	0.08775	0.24034	3.16472	10.6901	3.80432
14.28	0.07077	0.21131	4.31751	7.03981	7.20287
14.3	0.11655	0.06953	8.26892	9.10006	6.5483
14.32	0.18228	0.09167	5.41193	10.4129	5.1525
14.34	0.19218	0.15781	3.97041	5.71949	2.94022
14.36	0.14056	0.22032	6.20056	7.5206	4.10267
14.38	0.11224	0.09362	7.82935	6.01641	6.08147
14.4	0.06328	0.10373	4.97695	7.33362	4.33802
14.42	0.08035	0.10359	0.83018	6.09541	2.57689
14.44	0.09878	0.21442	4.06208	3.62186	4.25065
14.46	0.09432	0.14249	5.73737	3.0369	8.67304
14.48	0.07047	0.13503	4.17909	6.73329	6.94404
14.5	0.09047	0.25865	4.16965	7.67973	2.82306
14.52	0.0969	0.20819	6.33773	11.6596	2.72605
14.54	0.06086	0.07664	3.63656	13.4983	3.05422
14.56	0.16856	0.18903	7.88756	9.67257	6.35384
14.58	0.11054	0.15823	7.37532	8.91101	5.60001
14.6	0.07067	0.27502	2.60304	9.88035	4.7193
14.62	0.09038	0.24383	5.63017	5.2666	5.53682
14.64	0.04084	0.15954	6.60673	3.63625	3.91741
14.66	0.10621	0.16253	7.78126	5.13666	4.59889
14.68	0.08032	0.13334	8.84105	5.47529	4.28749
14.7	0.07466	0.09545	9.07694	4.79772	1.92211
14.72	0.03956	0.17534	3.74963	3.18038	4.11191
14.74	0.08163	0.16543	3.0784	4.83604	4.90614
14.76	0.12032	0.10035	4.21518	4.90078	5.36712
14.78	0.09887	0.19866	5.38577	3.87726	10.7999
14.8	0.04913	0.19638	4.76667	6.68561	12.6127
14.82	0.09168	0.28068	3.86723	7.24672	6.65835
14.84	0.10168	0.3221	9.25559	5.95348	4.39479
14.86	0.12468	0.14606	8.30506	7.1047	4.43705
14.88	0.10353	0.27411	8.03467	7.42756	4.87512
14.9	0.10511	0.40228	8.91737	5.45133	5.25785
14.92	0.10063	0.2492	7.21914	4.02182	3.6937
14.94	0.10007	0.16767	5.68729	5.44302	3.15479
14.96	0.06044	0.15586	7.25242	4.842	2.66695
14.98	0.13776	0.22685	8.6599	7.47725	4.05354
15	0.08906	0.23317	6.27078	9.08357	5.61557
15.02	0.08494	0.24289	3.48209	6.78387	2.36535
15.04	0.0788	0.20872	5.31434	3.81371	1.71175
15.06	0.11146	0.09561	5.65212	7.37197	3.38048
15.08	0.13495	0.14663	3.01435	7.79213	5.73555
15.1	0.08269	0.18399	3.75986	6.04427	4.52018
15.12	0.0417	0.1489	7.70984	6.27537	5.84273
15.14	0.075	0.07646	7.22469	13.4049	4.3027
15.16	0.07841	0.11752	7.60723	17.2571	3.85414
15.18	0.08118	0.14138	5.62628	13.6885	2.57598
15.2	0.1006	0.18308	6.00675	5.47537	4.6883
15.22	0.07095	0.19203	3.88693	8.13538	3.1709
15.24	0.05318	0.1572	4.51908	7.21809	5.13184
15.26	0.07032	0.16096	5.04076	2.34398	8.81116
15.28	0.03407	0.10235	4.9213	2.98547	8.69603
15.3	0.12111	0.22622	5.04966	5.21777	5.91149
15.32	0.16871	0.09529	5.62753	4.06467	5.85438
15.34	0.0934	0.10568	4.95785	4.1714	10.6813
15.36	0.08274	0.18148	5.16679	2.83588	9.7871
15.38	0.0912	0.19863	5.48821	3.17657	6.22721
15.4	0.0976	0.19713	4.73323	3.82799	4.18559
15.42	0.11148	0.09904	5.01314	3.72028	5.40031
15.44	0.1273	0.20312	5.15029	2.28774	3.10101
15.46	0.1272	0.21927	1.04702	6.95768	2.75299
15.48	0.05391	0.23427	3.21158	6.47355	6.70577
15.5	0.08918	0.04672	7.4915	8.38643	7.17208
15.52	0.10479	0.1635	5.16272	9.18844	4.14556
15.54	0.15023	0.13676	3.15351	6.64404	5.43817
15.56	0.15292	0.15129	7.10172	7.49887	8.1877
15.58	0.11744	0.11731	5.67238	8.2686	6.46846
15.6	0.11068	0.08684	2.63071	8.05317	3.90375
15.62	0.08794	0.03804	4.82162	8.11707	3.1414
15.64	0.09418	0.07081	7.10885	4.08319	4.17958
15.66	0.08842	0.08656	4.70125	2.40476	5.71381
15.68	0.01771	0.16529	5.99793	9.25054	4.56455
15.7	0.08934	0.24253	6.73965	7.34235	5.67825
15.72	0.08599	0.0996	4.29731	4.59915	5.16695
15.74	0.06012	0.11585	5.41762	9.17062	4.45205
15.76	0.05147	0.11564	6.77443	5.87587	5.06828
15.78	0.0962	0.18933	2.97387	2.78441	4.26128
15.8	0.11783	0.16924	3.77094	4.78073	3.30566
15.82	0.06627	0.04345	4.4658	9.92954	5.41733
15.84	0.0979	0.16251	3.72961	6.64537	5.47209
15.86	0.01091	0.19333	2.51566	2.08137	4.9459
15.88	0.11045	0.29532	5.62247	4.06041	5.80198
15.9	0.10287	0.34455	4.19048	4.27738	2.99742
15.92	0.10278	0.20093	3.3179	5.62231	2.22855
15.94	0.10785	0.06931	3.43604	9.48242	1.25802
15.96	0.06248	0.15348	2.91758	8.32882	6.98487
15.98	0.11726	0.16375	4.49754	5.97798	10.7139
16	0.11277	0.14579	4.17596	7.67216	4.21242
16.02	0.0722	0.10881	2.08013	5.94044	5.85108
16.04	0.026	0.26232	4.98616	6.25321	7.29935
16.06	0.12706	0.2291	7.67765	2.82041	6.39622
16.08	0.1659	0.16786	6.78198	7.45248	5.05319
16.1	0.12081	0.23813	4.44773	9.37971	4.56029
16.12	0.04721	0.13439	7.26626	6.99154	4.87484
16.14	0.09717	0.17406	8.85122	5.11153	4.93981
16.16	0.06879	0.08522	5.34028	8.94383	6.59672
16.18	0.06917	0.15551	1.32793	8.86332	4.59517
16.2	0.11711	0.16267	3.03058	6.58634	3.78611
16.22	0.11601	0.14051	2.66423	5.83216	2.11414
16.24	0.0827	0.12968	4.60687	7.66616	2.93827
16.26	0.062	0.11856	7.29384	8.34778	4.18723
16.28	0.05153	0.21436	6.94201	6.23085	5.96124
16.3	0.08735	0.17594	3.83973	4.86395	3.01454
16.32	0.08731	0.17595	2.7406	7.50798	4.02006
16.34	0.14405	0.20879	3.65767	10.0186	3.49519
16.36	0.10738	0.06784	3.15279	8.69442	4.94339
16.38	0.05112	0.22679	5.43632	6.54537	6.16802
16.4	0.09189	0.26283	4.87824	12.7457	6.2616
16.42	0.11979	0.09427	3.17095	9.16614	2.55339
16.44	0.12196	0.22992	3.38519	5.42018	3.37135
16.46	0.10224	0.16021	4.34818	6.04741	4.96713
16.48	0.05413	0.05119	3.74875	7.78749	4.25022
16.5	0.03903	0.11497	4.09089	6.64132	4.14221
16.52	0.10098	0.1663	4.56548	7.95777	6.02107
16.54	0.12195	0.16819	2.02436	7.82773	7.92413
16.56	0.14281	0.21485	5.33113	6.33533	5.42101
16.58	0.08742	0.08744	4.63275	12.6297	4.78398
16.6	0.09355	0.22646	5.28885	11.7424	3.86427
16.62	0.10673	0.15925	6.43094	6.83331	5.48066
16.64	0.0799	0.12115	3.4852	3.19935	9.06785
16.66	0.07895	0.166	5.99271	2.31683	6.50184
16.68	0.10387	0.17896	6.78336	5.36779	5.31853
16.7	0.0798	0.15799	6.37872	8.88725	8.132
16.72	0.062	0.1424	7.80623	5.6458	5.11637
16.74	0.10035	0.17207	9.01233	6.74547	4.88088
16.76	0.11657	0.22599	3.73154	7.76737	6.03501
16.78	0.07651	0.25934	3.32797	7.0645	3.40252
16.8	0.1056	0.17789	7.21234	5.90202	2.04869
16.82	0.1281	0.14	6.89549	5.7493	4.50174
16.84	0.08901	0.19246	4.73807	7.67617	3.14733
16.86	0.01745	0.22146	3.68395	6.51984	1.87855
16.88	0.03539	0.07822	4.60801	5.21209	3.35744
16.9	0.08666	0.08891	7.89329	5.97899	4.18365
16.92	0.12649	0.06588	8.00055	7.32301	3.59721
16.94	0.04155	0.04073	5.98186	4.89096	3.69685
16.96	0.06381	0.09938	3.00275	4.90874	3.81549
16.98	0.08199	0.17232	1.66281	5.83278	3.95155
17	0.0596	0.1421	2.72622	8.45281	3.54511
17.02	0.08955	0.09674	3.47261	8.86676	5.14651
17.04	0.05325	0.16922	2.33757	8.67233	6.48202
17.06	0.07429	0.12062	2.51169	5.79843	5.08229
17.08	0.09511	0.10848	3.11596	5.9471	3.34658
17.1	0.11522	0.12453	6.50685	4.19323	5.63014
17.12	0.16183	0.12329	5.53824	3.31012	8.09797
17.14	0.12833	0.06293	6.29257	7.22542	7.99871
17.16	0.04953	0.16354	5.00319	4.94973	5.87788
17.18	0.037	0.02791	6.05182	2.06013	5.47087
17.2	0.0708	0.16328	4.41031	5.50074	5.24067
17.22	0.06477	0.11837	2.19071	4.81439	4.17491
17.24	0.1174	0.09865	3.40122	8.84042	2.34508
17.26	0.06792	0.03525	6.33017	7.29866	7.53445
17.28	0.10865	0.15541	7.89967	7.36946	8.57751
17.3	0.12883	0.27645	4.0352	9.14084	3.75315
17.32	0.11149	0.21434	1.1995	6.21972	5.263
17.34	0.09059	0.08019	2.56456	1.66302	5.17926
17.36	0.08484	0.13193	5.57077	4.18286	5.20225
17.38	0.11139	0.09657	6.95024	9.71299	5.88862
17.4	0.1474	0.29631	3.28075	11.1413	7.36893
17.42	0.09881	0.33492	2.86173	5.62016	7.50554
17.44	0.033	0.09333	5.79653	11.0989	6.08014
17.46	0.03385	0.20285	6.51601	11.7858	3.44257
17.48	0.09501	0.13617	3.3559	11.1594	8.05924
17.5	0.13905	0.12692	9.68587	10.8108	7.69674
17.52	0.13362	0.0995	6.61141	9.54637	4.92064
17.54	0.16073	0.10877	6.75999	11.6357	2.0802
17.56	0.12689	0.12534	3.90486	5.40437	5.89617
17.58	0.12438	0.07813	1.3084	2.32938	6.40357
17.6	0.10174	0.11592	4.63757	2.24633	6.68703
17.62	0.09158	0.13961	4.20367	3.04598	6.3876
17.64	0.17429	0.221	3.46052	2.19448	4.82381
17.66	0.14725	0.19036	5.97326	3.99169	3.25028
17.68	0.09885	0.08773	4.54823	6.7399	6.87068
17.7	0.07334	0.10406	2.54641	5.22173	6.78864
17.72	0.02336	0.14302	3.15903	5.23887	5.06396
17.74	0.07064	0.177	3.08159	9.61285	4.50858
17.76	0.0624	0.12697	1.05053	7.23677	5.23992
17.78	0.07095	0.16431	4.47758	6.85167	4.45285
17.8	0.10199	0.23072	5.40953	8.06945	3.41406
17.82	0.03358	0.21509	2.13709	9.00748	4.61842
17.84	0.08297	0.09428	2.85647	4.39631	4.50815
17.86	0.06635	0.06718	3.35043	4.05926	3.61542
17.88	0.07003	0.18645	5.04123	6.18963	1.97042
17.9	0.0881	0.28523	6.06526	8.8618	3.8079
17.92	0.10677	0.33488	4.54335	7.72543	5.85663
17.94	0.08099	0.2813	4.21974	7.62051	6.06967
17.96	0.0532	0.15319	5.85969	6.00105	4.62998
17.98	0.11704	0.12438	4.53899	7.66964	2.98758
18	0.08439	0.17322	6.4002	11.0667	2.63742
18.02	0.10486	0.12908	4.78544	9.05024	4.28783
18.04	0.10213	0.11753	3.9969	7.42951	4.28748
18.06	0.06833	0.18874	5.17742	7.4638	3.25439
18.08	0.05363	0.25761	9.63912	8.30134	3.44962
18.1	0.07884	0.11859	7.28357	6.99928	3.84397
18.12	0.07131	0.20817	4.03352	9.7423	1.90984
18.14	0.06178	0.16756	5.49738	11.2629	7.61467
18.16	0.0971	0.18607	6.06627	8.22107	7.11565
18.18	0.07668	0.32144	5.51403	7.84473	4.28538
18.2	0.03135	0.22097	4.10331	6.82421	6.64019
18.22	0.1409	0.08835	3.077	9.26445	6.39242
18.24	0.1534	0.14277	6.03567	11.8395	5.05823
18.26	0.06508	0.28105	10.8739	9.80115	6.10773
18.28	0.09832	0.27692	8.50522	6.94	4.55954
18.3	0.0354	0.13508	5.3592	6.16054	5.15505
18.32	0.11074	0.0362	2.63532	4.76824	5.37404
18.34	0.1544	0.09464	2.42494	7.57017	7.37961
18.36	0.10931	0.063	3.93042	9.54308	2.16188
18.38	0.09313	0.05394	3.03816	10.7252	4.88403
18.4	0.05674	0.09041	4.91979	7.41729	4.55708
18.42	0.07138	0.12621	5.87882	6.27141	4.3569
18.44	0.07683	0.13956	4.96138	6.44753	3.74998
18.46	0.12288	0.29186	6.44155	5.92094	5.41153
18.48	0.15901	0.36503	7.51532	10.3672	4.94211
18.5	0.18611	0.1205	3.76732	14.9891	4.11084
18.52	0.16623	0.19694	7.92822	12.4783	3.88586
18.54	0.09633	0.21914	4.56301	7.20055	3.40057
18.56	0.08516	0.17024	4.13282	8.94385	2.65809
18.58	0.09552	0.10807	6.03904	7.68434	3.66251
18.6	0.10484	0.17208	5.52445	9.14988	3.11241
18.62	0.07552	0.15871	6.01341	5.81375	6.12746
18.64	0.10691	0.10232	4.64376	7.12344	4.8745
18.66	0.10376	0.12785	5.56046	8.69476	7.50308
18.68	0.113	0.2147	5.21869	7.28518	7.00042
18.7	0.13945	0.26039	4.10238	4.91169	2.81933
18.72	0.1317	0.19934	6.26583	4.17182	4.83836
18.74	0.11673	0.14346	6.46743	6.04133	6.96668
18.76	0.1299	0.03228	5.04755	4.95542	8.38219
18.78	0.10717	0.13349	3.50711	9.71141	7.03892
18.8	0.10459	0.13945	6.46846	10.2113	6.09019
18.82	0.09746	0.11155	8.24433	7.99558	2.97995
18.84	0.09535	0.11367	4.35428	6.27151	6.22242
18.86	0.12692	0.11635	4.00606	5.71517	6.25634
18.88	0.10244	0.09039	3.87844	2.85684	4.03658
18.9	0.10654	0.15774	5.98308	5.55995	6.50087
18.92	0.0958	0.19542	3.41512	7.11078	8.94958
18.94	0.03429	0.02684	4.89719	9.93097	7.02308
18.96	0.10853	0.13241	5.29695	12.8938	3.79231
18.98	0.14958	0.12117	4.74237	13.1973	5.05114
19	0.14087	0.10401	4.3912	7.42935	3.99938
19.02	0.11946	0.05784	0.83966	5.70289	3.89532
19.04	0.11952	0.04687	6.56869	9.20053	6.08028
19.06	0.10307	0.08658	9.41781	13.1363	5.81292
19.08	0.10346	0.08771	9.16691	9.72422	1.66202
19.1	0.04484	0.11705	7.68128	3.52267	4.21442
19.12	0.09691	0.21553	3.12183	4.99438	4.62539
19.14	0.11803	0.20686	0.71691	6.98269	7.45618
19.16	0.08846	0.10806	5.9532	8.36415	7.57801
19.18	0.06897	0.20932	6.03115	8.47192	7.93105
19.2	0.06885	0.13575	4.44033	10.573	6.64331
19.22	0.13465	0.03065	7.10664	10.7229	2.74446
19.24	0.07467	0.15992	3.58676	8.01994	3.48285
19.26	0.06672	0.14523	5.14402	6.36283	3.66796
19.28	0.1126	0.15147	8.5687	6.33298	5.18082
19.3	0.11875	0.06205	6.0856	9.95605	4.51126
19.32	0.21532	0.07571	2.93709	13.8931	6.50284
19.34	0.17262	0.06178	4.39464	9.86694	8.55362
19.36	0.12427	0.06867	3.56733	3.53206	6.64825
19.38	0.10823	0.20415	6.12428	6.09009	7.53497
19.4	0.08049	0.26916	8.12493	8.4493	7.9311
19.42	0.10626	0.17202	9.41973	7.23156	9.53679
19.44	0.08616	0.0817	6.11365	8.7864	5.86333
19.46	0.08732	0.17489	2.25926	9.2329	4.57422
19.48	0.08857	0.13221	4.84137	5.76968	7.24461
19.5	0.09377	0.09035	7.0081	6.11984	5.54187
19.52	0.10801	0.1432	7.49422	7.88251	3.42613
19.54	0.12418	0.14956	6.9635	4.92657	3.87647
19.56	0.08828	0.18053	8.37076	4.15682	4.88297
19.58	0.04887	0.25525	6.08132	3.04142	2.8165
19.6	0.07188	0.16569	3.91703	7.17835	4.74814
19.62	0.06984	0.20155	6.36455	9.2722	4.37707
19.64	0.08494	0.26693	7.26771	6.61814	2.13807
19.66	0.09313	0.1309	7.88154	9.48412	5.29584
19.68	0.06275	0.0808	6.47751	6.82967	6.73502
19.7	0.04453	0.21058	8.01955	7.23104	8.18897
19.72	0.07177	0.22703	7.80591	6.96555	9.19061
19.74	0.07667	0.16956	5.02473	9.63313	8.15035
19.76	0.17167	0.15578	5.2768	10.3469	4.63582
19.78	0.1849	0.21097	1.82531	7.70759	3.98735
19.8	0.11262	0.17166	6.55791	7.27052	3.04423
19.82	0.03346	0.05163	5.16179	8.1099	4.15628
19.84	0.04956	0.13086	4.75812	8.42395	4.38489
19.86	0.06652	0.17203	3.33618	5.44051	6.70917
19.88	0.12758	0.16054	4.47204	8.25652	8.91447
19.9	0.15377	0.10874	6.74212	10.7786	4.74537
19.92	0.12329	0.11711	7.79555	11.2105	3.53259
19.94	0.09152	0.17208	7.80728	12.0409	3.14932
19.96	0.11527	0.1641	7.36961	6.10886	6.05777
19.98	0.10757	0.13007	5.05234	3.67693	5.73126
20	0.08917	0.04869	2.70199	4.67751	3.68159
20.02	0.09177	0.09958	5.06982	10.0548	5.90124
20.04	0.08134	0.14759	4.761	10.4885	4.71936
20.06	0.11676	0.17494	5.33971	7.1158	5.51551
20.08	0.08981	0.17156	4.59353	3.08402	5.43644
20.1	0.07625	0.15462	1.36268	3.20993	5.13189
20.12	0.07599	0.12585	3.52862	8.50539	3.8557
20.14	0.07766	0.20177	3.15335	6.81408	3.80534
20.16	0.09135	0.19939	2.10502	10.9668	4.53227
20.18	0.04336	0.15219	3.83863	7.23164	3.84542
20.2	0.06623	0.04222	3.51051	2.64768	3.08072
20.22	0.10217	0.12777	6.90101	6.06342	2.64699
20.24	0.04838	0.22638	6.50511	1.21893	4.11467
20.26	0.0861	0.34388	4.06083	5.90173	2.43365
20.28	0.07084	0.15914	2.85205	7.8388	3.55924
20.3	0.06745	0.10394	3.45587	9.04371	3.18803
20.32	0.08291	0.11663	3.95682	10.7559	3.6028
20.34	0.07809	0.1672	3.09433	12.4739	3.9996
20.36	0.05151	0.17135	1.06049	8.78564	4.78677
20.38	0.09289	0.30997	1.37514	5.03274	2.31506
20.4	0.12172	0.20451	2.13547	5.25893	3.42023
20.42	0.10222	0.11221	5.00204	5.63115	3.69612
20.44	0.14649	0.09827	6.21661	10.1607	5.70609
20.46	0.05592	0.11871	6.27227	8.59552	6.96061
20.48	0.09271	0.19775	4.05461	5.16828	7.158
20.5	0.06497	0.10366	2.41413	6.99768	6.89202
20.52	0.04297	0.13134	3.79928	10.6371	2.60286
20.54	0.08746	0.05804	6.37394	8.79988	5.28473
20.56	0.06829	0.11147	8.50652	8.91907	4.06683
20.58	0.07023	0.1437	6.07563	6.6479	4.32793
20.6	0.09263	0.2448	5.95978	7.90467	5.70178
20.62	0.07825	0.12502	3.19899	6.83856	5.41151
20.64	0.09972	0.10543	3.21325	4.78178	4.19803
20.66	0.11553	0.19222	4.93268	1.30411	3.28959
20.68	0.06302	0.16696	4.28867	4.90647	4.77127
20.7	0.03611	0.07726	4.27691	6.41825	4.49359
20.72	0.08609	0.15693	6.51337	8.17224	8.29613
20.74	0.14545	0.17119	7.76595	7.62899	5.85709
20.76	0.19549	0.12706	10.0434	4.80135	6.26518
20.78	0.16246	0.14449	4.95466	8.47788	3.58845
20.8	0.15087	0.19978	6.89184	7.887	3.72012
20.82	0.12492	0.18049	9.12034	7.27587	2.68914
20.84	0.07878	0.07088	7.87676	5.96574	3.84726
20.86	0.06407	0.17397	5.69819	7.38703	6.9471
20.88	0.06249	0.19681	6.13256	8.30354	10.52
20.9	0.09022	0.22917	4.94469	6.33568	8.2786
20.92	0.04772	0.12022	4.76876	5.3625	3.50787
20.94	0.09382	0.0988	5.44584	5.15994	2.34931
20.96	0.07417	0.06091	2.50891	5.96322	6.31806
20.98	0.08443	0.13153	3.16417	9.22773	5.18027
21	0.07432	0.07604	4.49558	10.2406	4.49431
21.02	0.0321	0.1977	6.23513	8.33238	5.38234
21.04	0.07592	0.18593	5.93859	6.99402	3.6557
21.06	0.12073	0.10569	3.22633	6.54431	4.19973
21.08	0.09002	0.13732	4.04188	4.46877	4.08242
21.1	0.05387	0.14747	5.20294	4.44961	5.55179
21.12	0.08607	0.07019	3.9787	6.43717	6.89791
21.14	0.09403	0.09508	4.35356	5.02646	5.44353
21.16	0.0883	0.18193	4.95221	6.34659	5.26411
21.18	0.06906	0.18416	5.42095	6.74533	5.52469
21.2	0.10496	0.07024	5.84508	4.86841	3.82244
21.22	0.0973	0.10025	2.41198	5.14728	2.89968
21.24	0.11476	0.08541	2.12398	5.15095	4.2253
21.26	0.07905	0.05977	3.17183	2.5841	5.68747
21.28	0.07884	0.10579	4.20524	3.98357	4.20335
21.3	0.0994	0.10379	2.59003	6.00554	3.19041
21.32	0.07468	0.14179	4.73861	5.0429	6.3744
21.34	0.09829	0.10982	4.81988	5.71144	4.00069
21.36	0.0963	0.12211	6.42939	10.6683	5.99732
21.38	0.09656	0.12977	8.69324	8.69975	4.09833
21.4	0.07589	0.14777	8.71134	6.21635	2.98002
21.42	0.08602	0.09043	7.321	7.86236	2.41907
21.44	0.12615	0.12394	5.27652	11.4431	1.78377
21.46	0.09501	0.06028	5.97193	12.4579	5.73739
21.48	0.10462	0.09643	5.72133	9.32522	5.5771
21.5	0.08368	0.08611	7.14203	5.64608	4.99866
21.52	0.03576	0.08284	8.20362	15.3779	3.53596
21.54	0.08568	0.14363	6.73784	14.7473	2.57616
21.56	0.15181	0.17674	2.19011	6.54209	6.68776
21.58	0.15086	0.20007	3.09038	9.09912	8.20785
21.6	0.05821	0.20404	5.41884	12.9856	9.94694
21.62	0.09433	0.11869	5.19481	8.28768	8.6203
21.64	0.08294	0.09136	3.6419	7.00186	5.35177
21.66	0.1216	0.10856	3.66647	7.63797	6.58595
21.68	0.06439	0.12602	5.10826	9.1288	4.01833
21.7	0.044	0.10581	4.25285	8.10222	3.0963
21.72	0.0891	0.05751	8.37491	5.64123	4.57201
21.74	0.07722	0.19381	6.02627	1.89394	5.71053
21.76	0.08916	0.17851	3.49677	3.16009	5.90312
21.78	0.0718	0.13819	2.52346	4.4047	4.14505
21.8	0.05911	0.07846	6.04625	7.00504	2.27177
21.82	0.08609	0.22934	9.26397	4.60072	4.82627
21.84	0.11286	0.19929	6.241	7.79914	6.27121
21.86	0.1809	0.04278	2.93386	4.86702	3.37392
21.88	0.14309	0.08167	3.68044	5.72805	4.70095
21.9	0.08094	0.08748	7.71756	7.90713	7.16262
21.92	0.03953	0.09701	5.45705	7.56377	5.8024
21.94	0.09705	0.20435	4.68201	7.54587	2.14705
21.96	0.15333	0.22297	5.35397	5.31222	3.83379
21.98	0.16293	0.21835	4.35167	4.6988	3.23447
22	0.15037	0.11503	6.56373	7.16032	3.87087
22.02	0.12104	0.06572	6.40436	7.9825	4.49465
22.04	0.08507	0.19979	4.29364	9.88387	4.47096
22.06	0.08358	0.16839	6.77707	7.25115	5.09227
22.08	0.0978	0.07692	6.83946	7.21705	6.32832
22.1	0.08877	0.13626	6.00239	7.64428	5.00844
22.12	0.06322	0.12807	7.16549	10.3607	5.39669
22.14	0.04516	0.06977	4.37985	13.3198	3.95416
22.16	0.1323	0.16045	5.03935	10.6233	4.76619
22.18	0.12884	0.12746	6.77277	5.21272	6.32142
22.2	0.08932	0.03796	6.75849	5.4404	7.73735
22.22	0.08803	0.19868	5.00713	6.93599	5.55646
22.24	0.11605	0.19016	7.16349	11.5734	4.12231
22.26	0.16608	0.0749	6.14131	10.3646	2.60956
22.28	0.09151	0.09337	6.52045	5.3575	4.89051
22.3	0.07454	0.19661	4.69324	9.43136	6.81614
22.32	0.03752	0.22831	5.42643	9.92313	7.53462
22.34	0.09358	0.11249	8.46387	9.1877	6.80035
22.36	0.10562	0.08887	5.33324	3.84234	2.90399
22.38	0.07869	0.09209	2.60753	11.8299	6.76514
22.4	0.06869	0.02581	7.26251	14.6987	7.13946
22.42	0.12164	0.08474	7.27776	10.5195	5.98925
22.44	0.13996	0.06464	5.05561	9.93932	4.35642
22.46	0.05908	0.09872	4.11588	9.92858	5.74114
22.48	0.11973	0.09309	5.56536	7.86372	6.79783
22.5	0.0976	0.16397	8.46254	4.23535	7.37372
22.52	0.05836	0.11759	7.58333	8.33633	7.21419
22.54	0.09063	0.12043	4.32677	5.49497	5.07856
22.56	0.08149	0.0683	2.50293	5.95291	4.38023
22.58	0.08561	0.11461	5.19886	6.73665	6.06563
22.6	0.09197	0.16301	6.46502	7.70149	5.17672
22.62	0.10762	0.11247	5.3378	6.14753	6.46375
22.64	0.10716	0.14348	5.92249	4.75722	5.62941
22.66	0.15583	0.10413	4.77157	4.33575	3.69733
22.68	0.07925	0.10678	4.18733	3.0474	7.17337
22.7	0.10881	0.04497	3.81295	5.69334	7.76066
22.72	0.11739	0.12345	4.51262	11.1161	6.62643
22.74	0.14379	0.16422	4.4738	8.1378	3.84163
22.76	0.17987	0.13342	4.93091	1.45238	7.08263
22.78	0.11859	0.16102	9.77159	4.34077	5.74402
22.8	0.09238	0.08916	8.63119	5.34503	4.12905
22.82	0.16527	0.10988	3.28733	7.59614	4.94263
22.84	0.1371	0.14297	2.94308	12.4062	3.82424
22.86	0.14963	0.09457	4.35011	11.2341	5.84435
22.88	0.11676	0.17924	7.10094	6.69728	2.74084
22.9	0.09413	0.08797	3.36089	6.56681	3.97173
22.92	0.07406	0.14334	2.55209	5.71356	4.98366
22.94	0.05302	0.17039	5.68562	6.05261	4.68535
22.96	0.05604	0.16401	7.13946	4.73762	4.03596
22.98	0.08205	0.0487	7.80713	9.11083	5.11418
23	0.05808	0.22809	6.30908	8.85486	8.99595
23.02	0.05251	0.30105	5.56887	5.08686	7.45979
23.04	0.10397	0.16147	6.4621	4.27155	5.93396
23.06	0.09684	0.1487	6.58252	5.33911	5.14301
23.08	0.09607	0.0861	6.7411	8.60771	3.18359
23.1	0.10264	0.15011	8.20377	4.88887	3.6802
23.12	0.09758	0.11545	4.78374	6.79361	3.37791
23.14	0.11444	0.06368	3.48379	6.56982	3.18137
23.16	0.06754	0.09653	5.17396	3.41426	4.98851
23.18	0.08013	0.12271	7.00635	2.74387	3.87384
23.2	0.04643	0.1272	5.29571	4.68322	2.46183
23.22	0.0407	0.0459	6.68775	2.72678	5.2299
23.24	0.10233	0.15929	5.6783	5.07502	4.72056
23.26	0.19754	0.04937	3.69344	6.90158	1.98845
23.28	0.22455	0.12112	5.59759	8.12901	6.26975
23.3	0.18096	0.0636	2.26087	4.8448	4.13449
23.32	0.12083	0.21728	5.36525	6.42051	7.82366
23.34	0.03845	0.21585	5.8003	8.18482	9.50245
23.36	0.06119	0.13438	4.98551	8.04013	5.93468
23.38	0.06645	0.14245	2.9579	12.5689	3.0789
23.4	0.05433	0.09659	3.70008	13.5384	3.16289
23.42	0.13935	0.13355	2.09122	7.02137	5.28473
23.44	0.10997	0.147	4.70984	5.57779	2.41229
23.46	0.08289	0.19228	4.01604	6.7763	3.3451
23.48	0.10629	0.13957	2.11847	7.11494	7.47294
23.5	0.08696	0.06557	5.58678	5.75571	7.99441
23.52	0.04563	0.18386	4.55868	3.86776	4.86358
23.54	0.10523	0.19126	5.2964	4.56928	8.5269
23.56	0.0652	0.12217	8.20579	7.86188	8.89851
23.58	0.03375	0.09418	4.85009	7.02624	2.08586
23.6	0.056	0.06859	4.0447	5.6652	5.28266
23.62	0.11807	0.14017	7.45506	8.36654	6.81239
23.64	0.12131	0.09908	7.88945	5.59846	6.65897
23.66	0.08423	0.13503	4.14821	9.23237	6.28017
23.68	0.13249	0.14711	3.24072	3.49537	5.70481
23.7	0.16552	0.14392	5.48893	5.68012	3.66884
23.72	0.13578	0.09036	5.24083	4.98374	2.487
23.74	0.08944	0.14689	5.52147	6.61879	2.99414
23.76	0.07545	0.21705	3.24765	10.8282	1.56471
23.78	0.10068	0.20004	3.43205	6.12154	1.9306
23.8	0.07604	0.20134	6.36862	3.66385	1.84724
23.82	0.08233	0.08149	6.81803	8.24162	6.41453
23.84	0.09606	0.13493	7.25803	5.73187	6.28922
23.86	0.08335	0.2214	6.16853	3.24086	3.75387
23.88	0.11706	0.18313	4.9458	6.0448	3.70587
23.9	0.15032	0.04467	3.48309	11.4684	4.83472
23.92	0.11637	0.10352	1.20584	9.54041	3.55736
23.94	0.07248	0.08004	5.82863	6.422	3.66814
23.96	0.02952	0.10268	7.24728	6.02746	5.59097
23.98	0.04304	0.10921	4.82824	6.57058	7.66973
24	0.1011	0.148	7.3916	6.81016	7.76938
24.02	0.10998	0.22378	8.39724	3.35702	5.30798
24.04	0.0865	0.11173	6.69156	4.78025	3.56786
24.06	0.09044	0.12107	7.43784	9.25031	4.63007
24.08	0.10711	0.16233	6.87272	5.71837	2.28316
24.1	0.09245	0.17527	4.5098	7.96884	3.93517
24.12	0.05177	0.18776	2.97754	7.29923	5.23408
24.14	0.03439	0.11426	3.42591	8.23338	2.65658
24.16	0.0786	0.14147	1.86154	4.97788	2.4831
24.18	0.07713	0.21479	3.21582	4.18978	3.53055
24.2	0.05736	0.16268	3.95266	5.07194	4.22881
24.22	0.08891	0.24955	7.86865	6.70712	3.39869
24.24	0.0451	0.11962	4.27633	8.35631	1.96177
24.26	0.07191	0.23391	6.53558	12.0595	1.63854
24.28	0.08392	0.23201	4.68045	8.83843	2.06907
24.3	0.06268	0.09066	4.65602	5.18635	3.63539
24.32	0.0784	0.17326	4.92625	6.36449	3.05002
24.34	0.06213	0.07378	5.62555	5.05011	3.47358
24.36	0.07145	0.26393	5.02206	3.432	5.64528
24.38	0.05573	0.24051	5.33405	4.11287	2.842
24.4	0.09286	0.15357	6.91141	4.33064	4.1433
24.42	0.08735	0.04342	6.67987	7.42989	6.17701
24.44	0.06671	0.1163	4.76868	5.30615	6.3351
24.46	0.08478	0.13434	5.91505	3.45083	4.03861
24.48	0.09426	0.12433	6.59999	7.37789	3.2355
24.5	0.10821	0.16382	4.60133	6.04955	3.94184
24.52	0.06666	0.17856	4.86567	10.2223	5.00175
24.54	0.06445	0.06382	5.11581	9.95506	5.1105
24.56	0.04612	0.0494	3.44264	8.28204	4.80846
24.58	0.05649	0.04283	5.4028	6.31676	9.27485
24.6	0.11649	0.15631	7.29151	3.67294	7.63615
24.62	0.11712	0.20156	5.10031	3.15116	4.04554
24.64	0.06957	0.14892	4.70424	7.64322	2.43708
24.66	0.0998	0.13113	3.00044	7.45911	3.19946
24.68	0.09535	0.14364	3.52754	5.10732	2.49707
24.7	0.12838	0.13368	5.935	6.21291	5.54301
24.72	0.08589	0.10343	5.30001	5.74257	3.70553
24.74	0.10094	0.10594	3.06798	7.44132	4.82837
24.76	0.09104	0.09341	4.62929	8.79018	7.87545
24.78	0.06276	0.11575	6.71847	7.0883	8.42445
24.8	0.08074	0.07612	5.2313	8.41023	6.08074
24.82	0.0958	0.17664	6.02039	9.44357	3.48165
24.84	0.1014	0.20444	4.90897	6.1971	3.81664
24.86	0.06298	0.14042	6.60338	5.81155	6.86762
24.88	0.04213	0.10829	5.39634	9.48185	4.2232
24.9	0.01992	0.20789	8.12473	7.07562	2.67513
24.92	0.03392	0.219	8.26042	7.94118	2.93966
24.94	0.08363	0.23734	2.07337	4.41935	6.20381
24.96	0.10991	0.14417	5.1171	3.1332	4.66932
24.98	0.0874	0.11321	4.39598	7.51158	5.54052
25	0.09646	0.09433	7.8383	8.21905	4.03304
25.02	0.11595	0.10521	10.8237	6.4299	6.33892
25.04	0.11964	0.21619	9.87998	10.0306	4.47338
25.06	0.08079	0.08637	4.5211	13.343	5.82673
25.08	0.03328	0.11487	4.00954	9.6581	5.02868
25.1	0.06026	0.09302	7.04899	12.0539	3.10122
25.12	0.05211	0.03899	3.51826	13.0341	4.05123
25.14	0.06215	0.11953	4.16642	9.48543	2.77304
25.16	0.11366	0.16327	3.67464	10.0076	4.4988
25.18	0.08593	0.11942	1.49646	9.82342	5.49158
25.2	0.04411	0.11008	3.90143	7.55723	6.46012
25.22	0.06069	0.07028	4.2402	7.60985	4.2578
25.24	0.0289	0.12375	2.03587	8.81466	2.06142
25.26	0.0557	0.19382	3.08626	13.4702	4.79201
25.28	0.0395	0.16805	5.88656	11.8129	4.05861
25.3	0.05844	0.18136	5.05891	12.1807	6.61094
25.32	0.07857	0.15598	2.73901	14.7752	2.64967
25.34	0.11751	0.05197	4.8997	7.6888	1.37748
25.36	0.16271	0.07901	4.70668	5.53646	4.06724
25.38	0.14075	0.10266	2.36686	6.06677	5.46209
25.4	0.07727	0.223	5.94377	5.95799	3.41629
25.42	0.10146	0.16678	6.1547	2.93552	5.37351
25.44	0.08516	0.04989	1.95958	5.83745	5.83706
25.46	0.10669	0.13666	4.07871	4.07773	4.53922
25.48	0.05229	0.10378	4.45064	4.79872	4.17196
25.5	0.08092	0.09667	4.47337	11.0007	3.72277
25.52	0.14205	0.18538	6.02599	9.67644	4.73038
25.54	0.10689	0.25124	5.83035	6.37716	7.78503
25.56	0.05426	0.08728	6.18058	4.83974	10.5116
25.58	0.06623	0.22137	8.80946	8.94582	8.1363
25.6	0.05866	0.2335	3.75001	8.84092	4.6642
25.62	0.07794	0.03068	6.55464	5.73302	6.69251
25.64	0.05482	0.16012	6.01762	10.7152	3.24807
25.66	0.0584	0.09534	1.90872	12.3352	5.10126
25.68	0.071	0.07374	2.30348	8.47439	4.93309
25.7	0.08555	0.12578	3.46844	7.88061	5.29516
25.72	0.14455	0.11359	7.09933	6.31008	4.9046
25.74	0.15957	0.09362	5.35727	6.5357	2.63387
25.76	0.12109	0.09599	3.75901	3.17615	3.57233
25.78	0.09397	0.11147	2.70098	4.81769	5.5945
25.8	0.075	0.16104	4.91127	4.11259	2.55675
25.82	0.072	0.15426	8.50604	5.13331	4.1695
25.84	0.06578	0.11053	8.96536	3.68133	7.62124
25.86	0.05991	0.10868	8.08512	2.72027	5.77893
25.88	0.08818	0.12028	5.33067	5.96603	3.28087
25.9	0.08307	0.02594	3.8726	7.75196	5.09926
25.92	0.0825	0.06386	4.81057	8.35898	4.79808
25.94	0.14064	0.12323	5.14679	7.06716	4.71786
25.96	0.11321	0.14241	5.69259	5.4746	6.85441
25.98	0.08318	0.15749	4.82472	2.69636	3.88588
26	0.09818	0.15323	3.78135	9.08551	3.29217
26.02	0.10899	0.15813	3.76107	10.9208	6.43285
26.04	0.05658	0.12382	1.33548	7.77426	5.3402
26.06	0.11611	0.13019	3.47764	10.7645	3.35784
26.08	0.10975	0.108	1.42439	4.80613	4.34399
26.1	0.06571	0.17216	2.56716	8.46769	3.73105
26.12	0.04726	0.17757	5.1622	8.72779	0.59946
26.14	0.07933	0.16715	4.68237	7.7122	4.43712
26.16	0.11016	0.12422	3.06569	10.479	5.90736
26.18	0.08663	0.06106	3.75059	8.84415	3.82241
26.2	0.06456	0.16913	2.47288	7.93036	2.9901
26.22	0.02476	0.19536	5.544	4.89444	4.21523
26.24	0.05455	0.15822	6.42515	2.69709	3.6734
26.26	0.11476	0.05292	3.62321	5.79999	3.11984
26.28	0.05431	0.09484	5.67917	6.86286	3.49289
26.3	0.106	0.04394	10.3124	4.53808	4.79587
26.32	0.08101	0.0513	7.74974	6.26633	4.45692
26.34	0.05047	0.09873	5.60577	3.14083	1.92116
26.36	0.03488	0.10221	3.38879	5.12196	3.38942
26.38	0.11826	0.08269	3.95493	2.80462	7.31369
26.4	0.13599	0.09142	2.33727	9.16927	6.27229
26.42	0.13802	0.13637	4.61224	7.74002	1.72887
26.44	0.13103	0.15835	7.97971	4.19239	4.27445
26.46	0.05767	0.1508	7.46497	2.46257	3.9363
26.48	0.09104	0.09614	2.86138	3.72678	3.34004
26.5	0.08565	0.05677	2.09644	4.83952	3.17076
26.52	0.07656	0.04618	1.88965	6.94094	3.65794
26.54	0.09639	0.03654	1.79714	6.87208	5.67944
26.56	0.09543	0.07387	4.00905	2.13389	6.8308
26.58	0.02608	0.15679	4.53351	3.43832	4.69841
26.6	0.07911	0.26239	2.84441	3.81582	5.58292
26.62	0.0314	0.17372	2.72676	5.68158	5.3079
26.64	0.06659	0.17692	3.55267	4.0763	2.26932
26.66	0.06426	0.22205	4.87921	6.03555	5.52851
26.68	0.05804	0.19529	6.34502	7.66467	7.16091
26.7	0.07188	0.14975	6.49626	4.74935	5.0887
26.72	0.03854	0.09041	7.65946	6.71293	2.14341
26.74	0.09072	0.08098	6.20537	6.04899	6.29676
26.76	0.11502	0.1009	4.74839	5.37288	5.6365
26.78	0.09161	0.12247	3.7082	4.1038	2.86474
26.8	0.07589	0.15217	4.25501	7.04453	3.30471
26.82	0.07266	0.1202	1.18661	4.9986	2.9495
26.84	0.08103	0.0442	5.22574	2.7511	5.58826
26.86	0.09224	0.1584	7.61558	3.21312	3.38048
26.88	0.0717	0.09244	5.20889	5.18049	4.02927
26.9	0.09961	0.08247	3.56597	7.56771	4.88645
26.92	0.07723	0.13309	2.87232	7.51999	2.29488
26.94	0.10528	0.04814	7.64203	5.21622	4.93703
26.96	0.08784	0.17418	6.80923	5.26344	6.1478
26.98	0.06686	0.1023	5.6225	4.91197	4.91186
27	0.0728	0.07781	2.91855	1.88922	4.72761
27.02	0.09088	0.05538	4.34324	6.48316	4.96541
27.04	0.13037	0.10606	8.17213	10.1485	3.05586
27.06	0.12846	0.11487	8.31396	9.78784	3.04125
27.08	0.02407	0.06798	4.01987	4.86113	4.35725
27.1	0.08913	0.09216	7.55887	10.4694	3.05466
27.12	0.11581	0.16821	6.75167	6.00247	2.0223
27.14	0.12968	0.201	1.26915	9.74778	6.89437
27.16	0.09461	0.12392	6.62158	7.79239	8.74762
27.18	0.09428	0.12909	4.76953	5.9607	5.71381
27.2	0.04895	0.12547	3.64382	10.351	4.27712
27.22	0.06908	0.12117	7.7284	7.0122	4.92592
27.24	0.10468	0.06738	7.60412	2.1219	2.82946
27.26	0.0527	0.03827	3.34743	6.66076	4.55317
27.28	0.01532	0.11797	9.22869	13.6368	5.28618
27.3	0.08505	0.1028	10.3165	8.25411	4.91224
27.32	0.12304	0.07494	7.07302	5.07684	6.61084
27.34	0.05389	0.05177	4.10481	5.73993	5.22011
27.36	0.04403	0.09659	3.49499	10.0568	4.47401
27.38	0.0289	0.15455	6.91975	8.38258	2.78561
27.4	0.05469	0.1518	9.02752	7.56406	4.41683
27.42	0.05944	0.17496	8.2941	7.22269	2.03417
27.44	0.09801	0.12248	8.30106	3.09081	3.35072
27.46	0.09008	0.13154	7.87316	4.91241	5.70468
27.48	0.0785	0.09967	8.10842	4.95672	3.67758
27.5	0.0791	0.10317	5.52906	3.31347	7.28608
27.52	0.05173	0.0879	2.10427	6.0756	6.5141
27.54	0.04024	0.10087	2.63093	5.03017	6.1336
27.56	0.06179	0.09691	4.42392	6.12367	5.40919
27.58	0.05805	0.07002	5.91483	6.51182	5.05853
27.6	0.11238	0.13845	7.98811	4.53308	5.05871
27.62	0.10807	0.17177	8.19639	7.07632	5.9256
27.64	0.07655	0.22552	3.84624	8.4297	6.65018
27.66	0.02274	0.24799	5.33467	9.55159	5.15602
27.68	0.0652	0.19667	7.15473	7.14518	4.83133
27.7	0.12431	0.12642	3.03776	7.26537	4.65181
27.72	0.07782	0.10686	4.74311	8.4403	4.05423
27.74	0.11254	0.05777	2.99089	3.12849	3.84111
27.76	0.10272	0.11573	3.38223	2.69795	4.49293
27.78	0.07849	0.07148	5.19022	6.24331	3.04869
27.8	0.08051	0.08238	7.22254	4.64193	2.4253
27.82	0.01809	0.09279	6.00742	10.8341	4.2974
27.84	0.0891	0.13065	9.84857	11.0972	4.42504
27.86	0.06949	0.18244	7.63866	4.04663	5.01953
27.88	0.05019	0.06877	5.45106	2.33574	6.72348
27.9	0.09098	0.10075	8.17311	6.36022	3.40793
27.92	0.12254	0.13246	6.43806	8.33234	2.83523
27.94	0.08463	0.11853	4.46251	7.53636	5.82009
27.96	0.09136	0.06198	2.80964	4.73779	6.48067
27.98	0.12035	0.11486	2.61007	4.74368	7.83419
28	0.12397	0.074	3.42607	8.30762	4.39866
28.02	0.11035	0.12366	4.74096	3.65108	8.15146
28.04	0.12331	0.12718	7.18338	3.94922	9.76315
28.06	0.11454	0.10663	7.93457	1.42262	5.29014
28.08	0.05571	0.09335	6.20446	7.01228	5.53095
28.1	0.11917	0.03782	5.98524	7.77608	6.22308
28.12	0.11748	0.12053	2.6672	5.70328	1.71299
28.14	0.05684	0.09466	1.95985	3.38548	3.01914
28.16	0.0544	0.07696	5.6802	3.36664	7.04809
28.18	0.0226	0.07724	4.30885	5.85622	4.94405
28.2	0.05976	0.16293	5.58867	4.13116	4.35416
28.22	0.08131	0.12204	10.6157	3.52399	4.93236
28.24	0.06623	0.15944	8.27533	6.89178	2.60266
28.26	0.03034	0.28466	5.21694	10.4362	3.9556
28.28	0.07542	0.18788	3.05771	8.37028	5.0417
28.3	0.0956	0.06673	5.81368	6.28136	6.94209
28.32	0.06135	0.08278	5.23928	7.96925	7.95742
28.34	0.05698	0.15051	6.23895	6.86099	5.49112
28.36	0.04711	0.12554	5.04827	8.9384	4.45229
28.38	0.04945	0.02487	3.27943	5.25064	5.46651
28.4	0.03084	0.12165	3.55794	2.63135	3.39462
28.42	0.03943	0.16117	3.09441	5.15645	1.87806
28.44	0.07527	0.12961	4.15214	6.35736	1.17781
28.46	0.04988	0.04287	4.51391	7.41925	3.96769
28.48	0.11078	0.03671	3.84133	3.5596	4.35529
28.5	0.12007	0.10109	6.42059	6.50833	4.44017
28.52	0.02478	0.11961	3.00608	7.74476	3.74694
28.54	0.06607	0.04446	3.76344	8.27032	4.27219
28.56	0.09469	0.10761	3.79287	7.74919	7.23467
28.58	0.08612	0.15394	6.63337	8.93805	6.17243
28.6	0.06977	0.12285	5.31298	4.71108	3.99243
28.62	0.05734	0.0793	1.55159	5.65796	3.30857
28.64	0.06134	0.05714	4.73106	2.82152	4.28884
28.66	0.10634	0.09051	3.17023	5.66117	7.06203
28.68	0.07908	0.06733	2.27067	5.28433	6.35523
28.7	0.05829	0.09985	3.20992	7.27061	5.34842
28.72	0.06152	0.09028	5.89746	11.2366	6.33891
28.74	0.0735	0.02117	6.14199	9.85486	3.09784
28.76	0.1133	0.07141	4.47946	7.38083	3.03459
28.78	0.10619	0.07846	4.69512	5.22512	5.1079
28.8	0.12811	0.07224	5.98911	4.30715	6.51419
28.82	0.08825	0.14165	3.24577	7.56405	4.93321
28.84	0.03436	0.04168	4.45555	7.25295	5.53654
28.86	0.05473	0.1536	6.47792	4.97209	4.15815
28.88	0.07502	0.1286	3.53258	5.66592	4.20959
28.9	0.09623	0.16621	3.50813	5.54907	2.88756
28.92	0.08803	0.13443	5.24119	6.99646	3.66373
28.94	0.03722	0.05171	5.90591	9.21094	5.67513
28.96	0.02892	0.1976	4.80732	6.51632	4.4644
28.98	0.10359	0.2553	4.84905	5.21631	1.21147
29	0.13027	0.09965	7.47669	1.51787	3.85119
29.02	0.11608	0.12184	8.29672	3.8402	3.88472
29.04	0.08466	0.10867	6.67825	9.43255	3.98657
29.06	0.04605	0.06198	1.70791	11.1465	5.44275
29.08	0.05712	0.10969	6.1471	8.7936	8.31477
29.1	0.06921	0.06884	5.1271	7.95373	8.22637
29.12	0.0808	0.11076	3.24378	5.26784	3.77088
29.14	0.13304	0.14652	5.00334	4.13495	6.21716
29.16	0.12151	0.07262	8.57825	7.13337	5.19736
29.18	0.08395	0.08325	9.10328	4.68728	3.32814
29.2	0.06446	0.09697	4.89654	7.07453	2.56613
29.22	0.0863	0.02178	6.41194	9.31543	4.26
29.24	0.07198	0.0566	5.98309	8.68812	4.79187
29.26	0.08352	0.03186	2.78834	8.47315	7.39248
29.28	0.05472	0.11304	6.26467	8.6086	7.79955
29.3	0.02947	0.09133	8.03118	7.8676	8.97051
29.32	0.09786	0.07393	10.5942	9.3556	8.28264
29.34	0.10437	0.14648	6.22624	10.7902	4.74276
29.36	0.04479	0.10686	6.51597	9.38598	3.54501
29.38	0.08392	0.14365	6.72528	9.36272	3.70316
29.4	0.07019	0.04373	6.16011	15.8791	5.84464
29.42	0.06444	0.16934	6.89967	6.77102	6.68652
29.44	0.06188	0.20521	4.40246	4.89428	6.35442
29.46	0.06067	0.17216	2.53855	10.3639	4.01045
29.48	0.04635	0.14818	5.63929	11.8692	4.7769
29.5	0.08707	0.12287	4.05965	10.6542	7.41728
29.52	0.08028	0.18035	3.69349	8.9697	5.58431
29.54	0.04222	0.19076	2.96728	11.8356	6.34118
29.56	0.04604	0.09882	2.58599	11.6454	8.26509
29.58	0.05362	0.11803	5.83377	4.57539	6.34973
29.6	0.06862	0.10331	5.14165	5.12942	7.07487
29.62	0.1316	0.10589	2.42929	8.57892	4.51057
29.64	0.12882	0.05193	7.84456	9.45514	2.88248
29.66	0.14663	0.13313	8.25435	9.76335	3.61051
29.68	0.10036	0.13537	4.64316	9.5338	3.22464
29.7	0.05848	0.03112	5.51221	6.80096	2.8272
29.72	0.02578	0.09971	6.97943	3.6777	4.95988
29.74	0.09002	0.13639	7.58924	3.86168	4.87903
29.76	0.12128	0.15745	3.91086	4.90737	6.70264
29.78	0.12709	0.08465	2.03418	5.83646	6.13841
29.8	0.09341	0.09695	3.30165	5.64669	3.05989
29.82	0.07317	0.05505	3.96679	5.15617	9.19978
29.84	0.08522	0.11099	5.73545	7.02498	10.9599
29.86	0.0623	0.18073	7.91674	9.51124	5.62434
29.88	0.13106	0.14142	8.87464	7.3259	3.20239
29.9	0.11982	0.06248	7.47984	9.4892	5.12161
29.92	0.08388	0.07058	5.22629	10.0636	4.18015
29.94	0.08371	0.05526	3.38928	9.2383	3.71235
29.96	0.0775	0.11129	6.78611	4.84987	6.05377
29.98	0.13226	0.13971	8.94931	1.97943	7.5894
30	0.18205	0.0755	6.88488	7.39688	5.45708
30.02	0.14411	0.09111	2.40929	4.09416	5.10337
30.04	0.05785	0.10996	7.86355	5.30876	5.40314
30.06	0.10458	0.1172	8.29406	4.82884	4.58398
30.08	0.16489	0.11584	5.49206	5.78724	2.56296
30.1	0.1131	0.07324	5.11782	5.43113	6.32741
30.12	0.09546	0.08808	8.91862	9.25616	8.30241
30.14	0.06668	0.0531	6.57892	11.0577	7.11539
30.16	0.06656	0.05056	4.10502	4.97933	6.45549
30.18	0.08148	0.10347	5.18359	4.93973	5.59802
30.2	0.08204	0.0773	4.65137	5.50435	5.27975
30.22	0.10567	0.18067	3.14733	6.61815	6.60377
30.24	0.11251	0.07985	5.31034	5.09732	6.46739
30.26	0.08236	0.1162	2.89605	5.24421	4.95075
30.28	0.05413	0.10247	3.71667	8.27082	2.73965
30.3	0.07717	0.1683	4.87838	6.87463	3.51721
30.32	0.05968	0.12655	9.01953	3.47556	6.42177
30.34	0.05411	0.09846	8.96613	5.6234	8.22796
30.36	0.09486	0.15121	3.81419	3.72869	6.7124
30.38	0.06376	0.05065	5.61731	4.51697	5.87769
30.4	0.07567	0.10932	2.36941	3.97473	4.48392
30.42	0.07867	0.03297	3.19767	6.88587	4.47535
30.44	0.06768	0.13886	1.93632	10.4773	5.44618
30.46	0.04031	0.13498	2.70276	11.1217	3.85258
30.48	0.03828	0.11746	4.74608	7.58786	3.96452
30.5	0.07116	0.16596	7.18249	4.67426	2.70623
30.52	0.03677	0.10925	4.87368	5.12734	5.48711
30.54	0.02908	0.0393	2.6286	6.95601	5.09375
30.56	0.03701	0.06245	3.50704	5.92512	5.57679
30.58	0.08161	0.10053	4.95008	9.32036	3.51227
30.6	0.10344	0.10303	2.18476	11.6125	4.0654
30.62	0.12569	0.10406	4.79801	7.66352	5.75885
30.64	0.13246	0.13948	4.38391	3.7156	7.4896
30.66	0.07822	0.11742	6.24137	5.65384	6.79723
30.68	0.01932	0.06407	8.34947	7.50858	7.33457
30.7	0.06823	0.11528	10.8646	5.32739	5.31681
30.72	0.08475	0.09583	7.85989	6.84423	5.53929
30.74	0.04556	0.04891	3.56721	7.51707	8.77331
30.76	0.10497	0.06528	3.83836	4.26991	6.39313
30.78	0.15228	0.07263	2.96415	7.07843	7.49582
30.8	0.06692	0.02944	3.95336	10.9678	7.43523
30.82	0.1054	0.08898	4.61017	15.7398	6.67643
30.84	0.08526	0.04055	4.55565	16.1889	7.54847
30.86	0.05361	0.11635	3.5801	10.0406	5.42424
30.88	0.09066	0.07472	2.40056	2.01311	4.1181
30.9	0.11664	0.13896	1.89145	6.8093	6.81373
30.92	0.07254	0.1415	2.53015	7.19972	6.38727
30.94	0.09557	0.08813	2.71267	7.92561	5.09593
30.96	0.09012	0.11872	6.41743	5.48596	5.2018
30.98	0.12145	0.03309	7.9424	8.01534	3.4612
31	0.09062	0.10737	7.19083	8.9437	3.29561
31.02	0.05248	0.15236	5.47306	9.57684	4.09804
31.04	0.10179	0.11957	8.01345	12.8665	4.91279
31.06	0.07312	0.06444	5.46976	10.2131	3.84814
31.08	0.04833	0.11811	3.64719	5.93138	4.88062
31.1	0.05993	0.22142	4.87671	4.81997	4.37784
31.12	0.04557	0.21671	8.64717	7.30458	5.32556
31.14	0.07572	0.26052	5.77033	6.85304	3.50566
31.16	0.04942	0.26874	6.27657	5.88089	4.19289
31.18	0.03355	0.09472	4.91963	2.92543	5.44247
31.2	0.05284	0.1106	5.3143	4.53291	6.59218
31.22	0.05921	0.09516	3.40727	6.96278	5.94217
31.24	0.04811	0.11066	2.80891	8.04118	4.27165
31.26	0.07559	0.17238	6.39646	8.78728	7.49889
31.28	0.06535	0.1247	8.89144	11.4635	5.59585
31.3	0.10541	0.12214	3.02552	12.8322	3.30144
31.32	0.09512	0.19201	5.88939	13.486	4.0318
31.34	0.07898	0.16039	3.81372	9.59258	2.04073
31.36	0.08977	0.05586	4.55898	6.28464	3.3915
31.38	0.0856	0.12184	5.19051	4.60954	5.08922
31.4	0.06643	0.15426	3.11473	9.01987	5.16528
31.42	0.04852	0.10755	2.18794	10.0811	4.34872
31.44	0.08501	0.12233	5.1653	9.46882	4.91841
31.46	0.11141	0.22756	4.0218	10.6435	3.16762
31.48	0.11502	0.177	1.72224	5.74472	5.36398
31.5	0.05155	0.04739	5.4897	3.04693	3.54292
31.52	0.1262	0.07984	5.50076	8.00317	4.51943
31.54	0.05715	0.09708	4.24757	7.88642	4.77299
31.56	0.06467	0.15281	3.49289	4.88797	4.25618
31.58	0.11923	0.14056	5.6795	4.03197	4.51004
31.6	0.09723	0.16445	4.80508	9.35535	7.42405
31.62	0.08916	0.18658	4.48169	10.1449	5.30874
31.64	0.13667	0.13348	4.64663	9.80992	2.31723
31.66	0.16989	0.05744	4.64541	7.3313	3.20428
31.68	0.11563	0.12565	1.86056	6.99869	6.8409
31.7	0.02591	0.1476	5.71761	10.3394	8.41656
31.72	0.05282	0.09527	7.25234	6.6253	9.55168
31.74	0.04181	0.07324	6.63341	6.29409	9.13344
31.76	0.02618	0.0239	3.92727	5.36397	5.35561
31.78	0.04616	0.03609	3.12047	3.62177	5.19791
31.8	0.04409	0.11914	4.62258	2.90965	4.81062
31.82	0.05428	0.18307	3.91988	6.59592	3.30577
31.84	0.03761	0.08516	4.2687	5.34715	4.92262
31.86	0.06955	0.09922	8.12211	7.35979	5.27588
31.88	0.0864	0.1912	8.68105	5.4791	4.39779
31.9	0.1516	0.25007	3.72872	8.34281	3.89578
31.92	0.12531	0.16811	4.60888	9.4343	3.24837
31.94	0.12228	0.07724	10.4888	5.50101	4.72301
31.96	0.11695	0.09552	9.85433	5.80643	4.26348
31.98	0.14076	0.04929	6.60547	10.3416	3.43254
32	0.07984	0.09994	6.04713	12.2163	4.08947
32.02	0.08244	0.10131	5.26809	6.60195	6.64655
32.04	0.08113	0.12128	9.49682	2.60973	7.0823
32.06	0.02826	0.13292	11.207	1.26754	6.46907
32.08	0.0363	0.0693	6.28068	7.16695	3.36699
32.1	0.06994	0.07014	1.85467	6.42808	8.2936
32.12	0.05143	0.1144	3.02963	8.21042	4.72973
32.14	0.06384	0.07921	6.13336	6.07499	3.49755
32.16	0.03591	0.10736	7.24947	3.83696	2.81676
32.18	0.04944	0.08119	1.92207	2.95893	6.88998
32.2	0.09305	0.06361	9.02157	8.24535	5.17797
32.22	0.0601	0.12171	8.057	9.84448	1.97445
32.24	0.04277	0.07237	6.63265	8.89528	3.89788
32.26	0.10102	0.17372	6.01434	7.967	4.47547
32.28	0.17383	0.13226	5.08191	6.10965	6.28005
32.3	0.16557	0.15072	6.0428	9.39845	7.03789
32.32	0.09493	0.16067	4.14531	7.79889	4.67339
32.34	0.09617	0.16932	8.02321	5.11961	5.81143
32.36	0.06806	0.11729	7.21363	4.13433	3.36935
32.38	0.10099	0.02627	5.6214	5.53358	2.46938
32.4	0.11242	0.1035	4.53562	6.52281	5.43651
32.42	0.11516	0.10472	1.95386	3.73305	5.35592
32.44	0.10132	0.03448	3.84731	9.26533	3.75681
32.46	0.05356	0.094	6.02886	5.68063	7.23166
32.48	0.07391	0.12529	6.56067	3.95712	6.90498
32.5	0.07351	0.11846	8.36662	4.87945	4.20717
32.52	0.11922	0.18141	9.46251	6.92415	4.41567
32.54	0.05793	0.09477	6.16627	6.85256	6.68796
32.56	0.09197	0.08456	4.29499	11.7776	6.96956
32.58	0.04387	0.12894	4.28043	8.93815	8.93731
32.6	0.04089	0.06028	5.58599	7.88486	7.83951
32.62	0.0865	0.20775	2.66388	6.33495	4.0498
32.64	0.11134	0.2393	2.75248	5.30059	2.125
32.66	0.12409	0.07751	2.21207	5.17696	5.33717
32.68	0.09384	0.1144	3.87066	7.23981	5.24772
32.7	0.07997	0.04357	4.47605	8.45569	4.43024
32.72	0.14629	0.13544	2.05338	3.87338	8.42293
32.74	0.13491	0.16125	4.82664	12.7209	7.493
32.76	0.09105	0.06465	5.86248	12.3351	2.74383
32.78	0.08202	0.1118	5.12516	9.53379	4.22504
32.8	0.09414	0.25326	5.85863	10.4087	4.13435
32.82	0.09824	0.15183	4.90622	5.33797	3.44206
32.84	0.14597	0.11001	2.01815	4.01079	2.54911
32.86	0.16349	0.14072	3.95326	4.86851	3.85927
32.88	0.12332	0.09358	5.14798	6.46773	4.79474
32.9	0.09673	0.05413	5.06237	6.74862	3.57815
32.92	0.08523	0.11897	3.80565	7.05578	4.23439
32.94	0.04488	0.09841	3.84849	6.45914	7.46367
32.96	0.03268	0.18352	4.53028	9.18688	7.94556
32.98	0.07219	0.23021	5.28349	7.85463	4.59139
33	0.06629	0.1623	4.24887	6.54638	3.59996
33.02	0.05501	0.13993	5.47118	11.6518	5.18159
33.04	0.04598	0.07847	4.57768	5.27851	7.0771
33.06	0.0517	0.08596	5.45981	6.75293	2.65371
33.08	0.03739	0.14622	9.14373	9.78496	5.39922
33.1	0.06416	0.14923	11.2907	6.47741	8.40897
33.12	0.08823	0.09016	9.0921	8.22889	4.11825
33.14	0.0757	0.08903	6.58996	8.9185	2.91722
33.16	0.05691	0.06402	8.94259	10.0806	3.94632
33.18	0.06654	0.06758	5.26427	11.2838	5.17797
33.2	0.05622	0.12755	4.90463	6.16631	8.97797
33.22	0.05124	0.14688	7.14916	3.99113	5.96643
33.24	0.05303	0.11209	4.26088	5.14821	4.58338
33.26	0.05132	0.18121	4.63517	7.11338	5.54129
33.28	0.08936	0.1888	3.99735	9.96923	5.68109
33.3	0.06758	0.13592	7.11889	9.57775	7.15432
33.32	0.07921	0.11544	6.21858	9.57458	6.36712
33.34	0.10544	0.12228	5.70189	8.29564	5.0272
33.36	0.06605	0.13945	4.41996	4.86664	5.41116
33.38	0.07724	0.15496	3.87819	5.14069	3.49887
33.4	0.11766	0.1818	2.6972	13.7436	3.98288
33.42	0.10459	0.13377	3.86846	13.6687	2.42777
33.44	0.11197	0.14601	3.92695	10.8807	5.20707
33.46	0.0881	0.17747	3.74998	11.8063	7.56476
33.48	0.01096	0.17658	6.82266	6.61747	5.1902
33.5	0.07315	0.13185	8.40432	3.78301	4.20493
33.52	0.07531	0.09421	8.47387	5.9953	5.86325
33.54	0.05345	0.08136	4.69096	7.64476	4.47715
33.56	0.05496	0.07342	7.19617	11.8188	3.2775
33.58	0.06352	0.07921	8.83027	11.874	4.87543
33.6	0.10321	0.13599	6.26147	11.8463	3.96202
33.62	0.08088	0.15484	3.51006	12.3663	7.45077
33.64	0.09499	0.07812	5.79928	9.92315	3.56679
33.66	0.12274	0.06336	7.0861	5.42609	1.95985
33.68	0.06052	0.15654	5.6969	2.19863	2.99116
33.7	0.08361	0.11205	5.71778	5.86463	1.69564
33.72	0.09146	0.0779	4.23043	9.53249	4.8594
33.74	0.06399	0.06917	4.3073	6.99109	6.60643
33.76	0.05395	0.10881	2.92247	6.16572	5.55824
33.78	0.05243	0.16186	5.71498	8.05502	3.92484
33.8	0.0995	0.12006	5.75939	2.38599	2.85555
33.82	0.11166	0.1328	3.73876	5.78528	2.9047
33.84	0.13187	0.13211	5.66023	8.92218	6.35226
33.86	0.09337	0.08017	5.17155	5.96701	4.36035
33.88	0.06909	0.09135	7.52784	5.05717	6.68863
33.9	0.03288	0.07298	10.1945	7.25731	4.48924
33.92	0.07372	0.0858	6.27765	8.42561	3.13308
33.94	0.08088	0.0605	3.37494	5.94723	2.90177
33.96	0.07749	0.12062	6.10344	7.54533	5.60494
33.98	0.06415	0.20258	1.24706	7.05039	3.60802
34	0.06028	0.09916	4.70359	3.03166	2.87174
34.02	0.04227	0.05485	4.27823	1.27265	4.95047
34.04	0.08781	0.08858	8.02949	4.27712	4.75868
34.06	0.11445	0.07624	9.64439	10.5473	6.43377
34.08	0.10078	0.11762	10.6848	9.03435	8.10541
34.1	0.10166	0.13524	8.50645	5.16041	6.25422
34.12	0.09687	0.18294	6.63128	7.34366	5.89095
34.14	0.06091	0.20968	6.83858	8.57944	6.78644
34.16	0.07133	0.15945	9.01519	6.86226	5.84967
34.18	0.0277	0.10329	7.34632	6.39341	4.49395
34.2	0.10043	0.08938	7.2125	8.19191	5.04563
34.22	0.11633	0.04654	5.38698	8.58551	5.18013
34.24	0.10178	0.07896	7.32893	4.57806	5.26361
34.26	0.11913	0.22758	6.63405	7.12121	7.12772
34.28	0.11465	0.23718	3.02185	12.1549	3.77883
34.3	0.05315	0.17514	5.57606	11.1572	4.24844
34.32	0.06092	0.11746	7.99813	10.8893	4.91751
34.34	0.05313	0.15684	5.62555	7.29155	3.53637
34.36	0.11609	0.03979	4.99004	7.58199	4.78654
34.38	0.10703	0.15242	5.01233	8.05715	5.55822
34.4	0.06813	0.14811	4.51857	6.59217	3.90389
34.42	0.11615	0.1931	7.36131	7.35596	1.62449
34.44	0.1247	0.12634	5.33574	6.39665	4.79085
34.46	0.07365	0.16277	3.40131	9.47392	5.77175
34.48	0.09791	0.02775	6.8108	10.2472	6.94415
34.5	0.08118	0.1579	8.30629	5.82549	5.76887
34.52	0.04001	0.1777	7.63139	4.34874	4.58546
34.54	0.05433	0.16801	4.73457	5.04867	7.87707
34.56	0.04459	0.04727	5.68719	4.7217	5.63166
34.58	0.05606	0.17012	9.49019	5.90483	3.02005
34.6	0.10609	0.14392	7.62831	6.21086	4.89723
34.62	0.09593	0.03905	7.67197	7.56663	4.15824
34.64	0.08543	0.09493	6.10466	10.4632	1.64144
34.66	0.10531	0.14023	4.86183	10.4726	3.01967
34.68	0.0981	0.0945	4.62789	4.06839	3.70651
34.7	0.147	0.08638	5.59923	6.17213	5.02929
34.72	0.13028	0.13693	2.98459	6.51809	5.64004
34.74	0.1198	0.05312	3.85975	5.68972	5.45005
34.76	0.08136	0.06294	3.96567	7.16006	3.67105
34.78	0.08635	0.06753	2.46105	7.02618	2.47534
34.8	0.06168	0.14286	3.98104	5.55501	4.12093
34.82	0.05329	0.09942	3.90335	5.18489	3.05656
34.84	0.0371	0.05127	4.74902	7.24067	1.74372
34.86	0.06938	0.07678	7.7136	7.4473	5.09279
34.88	0.09395	0.02364	6.55206	6.3728	6.87723
34.9	0.09068	0.07252	2.51501	7.67077	4.8206
34.92	0.04091	0.07851	4.28268	9.66403	2.24903
34.94	0.03174	0.08364	5.21026	6.9606	1.22887
34.96	0.0729	0.1194	6.02533	5.66597	1.7787
34.98	0.06906	0.13018	4.75938	4.11178	4.1849
35	0.06452	0.07842	4.15592	4.76113	6.56715
35.02	0.04533	0.09972	2.63709	9.92262	5.36975
35.04	0.07049	0.11864	4.85528	8.87969	1.23473
35.06	0.04359	0.06476	4.13724	7.38789	4.8328
35.08	0.07074	0.06681	5.25445	8.81022	3.92451
35.1	0.07254	0.13901	5.17608	10.5297	5.72386
35.12	0.05195	0.06015	6.48119	6.04421	5.62037
35.14	0.06192	0.13569	5.93348	5.03355	2.14921
35.16	0.03139	0.11421	3.032	8.9972	7.63148
35.18	0.03368	0.041	4.56287	8.47134	9.54151
35.2	0.03525	0.10204	4.41316	4.62931	6.98955
35.22	0.0863	0.15082	8.93351	8.44658	6.85002
35.24	0.11621	0.18863	8.58013	9.93281	4.40208
35.26	0.07049	0.16852	2.67115	6.20111	4.84993
35.28	0.05482	0.15163	2.20554	9.34889	3.37634
35.3	0.10206	0.09808	5.90807	10.8324	4.83644
35.32	0.12399	0.09539	6.48904	4.83578	5.87709
35.34	0.08429	0.08618	4.10543	4.71263	4.51404
35.36	0.08235	0.08701	4.93411	9.05124	3.32745
35.38	0.07576	0.10077	3.63105	7.29115	5.66871
35.4	0.05931	0.06048	1.96502	8.2664	5.25211
35.42	0.06515	0.05485	2.39454	13.9405	5.35745
35.44	0.07988	0.05311	2.66125	5.37733	6.48885
35.46	0.09125	0.04658	1.11897	5.09582	4.58734
35.48	0.06858	0.12372	4.13257	2.89116	2.95605
35.5	0.08448	0.17954	4.53128	4.85802	3.0566
35.52	0.07037	0.13742	6.91062	4.51895	5.20377
35.54	0.06834	0.06999	7.46549	7.44168	4.74171
35.56	0.08293	0.08773	5.71524	9.83829	4.23181
35.58	0.0969	0.11377	4.64654	8.83432	3.67027
35.6	0.10948	0.14642	6.2019	6.91293	3.68983
35.62	0.11842	0.14056	7.14672	5.30258	3.54296
35.64	0.07378	0.17372	4.28078	7.2193	3.03603
35.66	0.08556	0.07713	4.8361	11.4746	3.99318
35.68	0.11487	0.07884	5.15146	12.11	2.37724
35.7	0.08231	0.05406	4.42418	11.1219	3.61317
35.72	0.11867	0.11564	6.42699	6.35344	2.92728
35.74	0.0655	0.12728	5.90271	4.57319	5.60247
35.76	0.01906	0.1314	4.26764	9.7059	6.83684
35.78	0.02757	0.08565	3.20805	6.01975	1.71829
35.8	0.03944	0.17184	4.54742	4.43536	5.07496
35.82	0.01434	0.17453	3.42841	4.02634	2.95283
35.84	0.04196	0.09342	7.83449	3.31249	1.5631
35.86	0.06117	0.18789	3.30764	7.56267	3.2482
35.88	0.04728	0.19678	6.1864	10.3353	6.39818
35.9	0.06464	0.03208	7.95425	6.79575	5.07743
35.92	0.0559	0.07956	6.13924	5.38351	4.05155
35.94	0.0501	0.06758	5.93063	7.77833	5.84091
35.96	0.03314	0.15804	5.02502	8.70197	7.92782
35.98	0.01928	0.13159	6.08325	6.75763	5.189
36	0.07879	0.09195	4.43143	7.68602	5.78023
36.02	0.0889	0.09585	7.52807	7.87833	6.70763
36.04	0.04309	0.08498	7.34231	8.35431	3.92012
36.06	0.0785	0.08004	6.65251	7.26641	4.0764
36.08	0.08798	0.03418	7.52966	6.50573	4.11911
36.1	0.05642	0.06795	7.73695	9.84675	3.483
36.12	0.0348	0.07181	4.605	4.42433	5.63507
36.14	0.03835	0.01715	5.00384	5.79866	5.06986
36.16	0.08609	0.07609	4.50744	6.63693	1.89055
36.18	0.11282	0.09525	4.29121	11.3736	5.02238
36.2	0.08051	0.03389	2.10161	10.8182	7.27472
36.22	0.06562	0.09405	2.18531	7.4266	7.52555
36.24	0.13873	0.19068	2.87623	4.43784	5.44397
36.26	0.10606	0.09909	3.77337	8.00238	3.60186
36.28	0.07174	0.06561	7.04278	8.46678	5.9189
36.3	0.02977	0.06004	6.03013	3.1453	3.67031
36.32	0.04215	0.07577	2.46488	2.91373	5.00559
36.34	0.03952	0.16771	5.3131	3.68975	2.33293
36.36	0.04611	0.18156	7.53537	4.84093	1.87973
36.38	0.02576	0.13698	6.18911	6.75314	4.75317
36.4	0.05635	0.11582	4.80663	6.93446	6.01675
36.42	0.09439	0.13	2.84497	9.06619	3.15046
36.44	0.06648	0.12854	4.04298	9.61785	3.55515
36.46	0.06133	0.12167	7.10531	7.10135	4.28364
36.48	0.08232	0.15348	5.27961	5.4604	4.84654
36.5	0.07864	0.12771	2.22238	5.59896	5.7268
36.52	0.09515	0.0246	3.25366	9.10457	2.48321
36.54	0.09163	0.12201	5.10238	4.8014	3.71897
36.56	0.04505	0.08667	5.09767	6.80482	4.13095
36.58	0.0704	0.11461	3.51549	6.47378	1.9379
36.6	0.11917	0.14544	5.22542	9.24662	4.61083
36.62	0.07624	0.11046	8.23382	14.5024	7.64567
36.64	0.058	0.14727	4.71228	10.3714	6.37368
36.66	0.06166	0.28438	3.79877	6.20698	4.42997
36.68	0.0531	0.17968	3.96183	3.07647	5.22693
36.7	0.07902	0.02938	7.02097	6.00443	7.10722
36.72	0.12166	0.14158	6.66109	5.47389	5.9394
36.74	0.09055	0.15894	6.61869	3.67814	5.63952
36.76	0.09678	0.11263	6.64855	2.44836	4.87364
36.78	0.06494	0.11834	2.12983	7.1395	3.61934
36.8	0.05477	0.16625	5.31927	8.83737	6.17588
36.82	0.04327	0.07312	6.86392	4.75459	6.87939
36.84	0.03565	0.09297	6.79915	3.68643	6.36386
36.86	0.06273	0.13806	5.11952	5.76068	2.83925
36.88	0.08103	0.18991	2.67646	2.93753	3.20217
36.9	0.09171	0.14623	5.92557	9.47814	3.28825
36.92	0.07999	0.03771	7.47689	12.6659	3.74526
36.94	0.06297	0.07305	4.84786	12.3899	1.81878
36.96	0.08569	0.06988	5.39989	9.0627	3.24586
36.98	0.02852	0.04204	4.36666	5.30802	5.66552
37	0.04481	0.12586	4.45079	7.13989	4.95496
37.02	0.0593	0.18016	6.84573	7.38046	4.66879
37.04	0.07503	0.08301	5.6259	6.01338	7.59231
37.06	0.03511	0.15084	4.80832	4.26898	7.8279
37.08	0.0431	0.1625	3.74933	6.74819	4.87526
37.1	0.058	0.11062	2.49899	3.24545	4.01716
37.12	0.1181	0.05006	4.67937	3.63175	3.83068
37.14	0.12423	0.13657	8.13002	5.40718	4.29321
37.16	0.03159	0.13428	7.78378	4.68233	7.02591
37.18	0.10598	0.10407	6.2088	6.2751	3.21645
37.2	0.04596	0.10161	8.36873	4.29903	6.71755
37.22	0.04264	0.12126	6.43934	4.71872	7.70793
37.24	0.07141	0.07793	5.66766	5.82102	4.17182
37.26	0.06952	0.12284	4.92501	5.79095	3.71096
37.28	0.09846	0.06013	2.17535	12.2409	4.682
37.3	0.07831	0.03256	1.89469	12.2044	4.46448
37.32	0.05294	0.05714	4.46192	4.47583	4.72129
37.34	0.03746	0.0411	4.64654	5.84736	6.86387
37.36	0.04163	0.07062	6.43234	9.20766	6.48531
37.38	0.0279	0.08909	6.33546	5.65873	4.3362
37.4	0.05408	0.07226	3.68774	7.12323	3.50552
37.42	0.09176	0.10695	2.88481	13.2221	7.65114
37.44	0.04053	0.11851	4.4495	10.8158	6.78381
37.46	0.06491	0.08996	6.82179	5.43678	3.74299
37.48	0.12958	0.02771	5.98883	5.08245	2.94079
37.5	0.15533	0.0358	7.82512	2.88411	3.05313
37.52	0.12162	0.03817	10.145	6.94856	6.54206
37.54	0.07967	0.07034	8.0471	7.82944	5.90203
37.56	0.07543	0.04616	8.03651	7.28865	3.0981
37.58	0.13363	0.09249	8.21937	7.47476	2.6221
37.6	0.11906	0.06461	5.40013	9.00423	3.54158
37.62	0.06602	0.067	9.04167	9.28541	3.73119
37.64	0.05568	0.10586	8.49873	4.81605	4.46805
37.66	0.03579	0.06498	7.64849	6.57847	6.79421
37.68	0.08813	0.07829	5.70141	9.31682	7.15594
37.7	0.10154	0.11395	3.97726	7.82344	3.365
37.72	0.07859	0.08072	2.91766	7.75926	2.06415
37.74	0.06482	0.04407	4.31464	8.04327	2.89142
37.76	0.0958	0.05098	5.49882	5.04985	4.23294
37.78	0.09383	0.05886	4.58192	9.63693	8.05278
37.8	0.11343	0.11388	2.85424	5.08818	6.64144
37.82	0.12335	0.11477	4.3688	6.7921	2.88752
37.84	0.08588	0.05642	5.62254	4.50851	3.60345
37.86	0.08244	0.02746	7.51994	2.34661	2.13673
37.88	0.04827	0.05355	6.5437	5.41987	2.60748
37.9	0.03831	0.04853	3.43983	7.74319	3.76635
37.92	0.0544	0.08005	1.41268	3.72266	3.43653
37.94	0.10078	0.09385	3.70405	5.20959	5.01159
37.96	0.09345	0.16147	4.32772	5.40838	3.94187
37.98	0.06281	0.0878	4.45027	3.94229	4.60299
38	0.10029	0.17025	3.69095	7.21596	3.94247
38.02	0.08507	0.13923	5.19244	7.30218	6.51536
38.04	0.05909	0.03659	4.51736	10.8553	5.4078
38.06	0.06571	0.15923	3.7277	10.155	5.18819
38.08	0.03402	0.10645	2.68251	5.38709	4.49979
38.1	0.066	0.11743	4.67887	6.04961	4.93742
38.12	0.06297	0.11571	3.04752	6.25214	6.29817
38.14	0.05969	0.08789	1.80104	5.94933	5.13744
38.16	0.04579	0.0446	1.55807	3.50424	3.01826
38.18	0.07232	0.0663	3.86187	4.79835	2.61278
38.2	0.06759	0.08767	3.63033	6.57078	4.75042
38.22	0.05395	0.07736	4.70187	7.38845	6.31733
38.24	0.04969	0.16074	6.25771	8.22676	5.0909
38.26	0.07489	0.16768	7.44842	8.18925	4.24198
38.28	0.07126	0.11839	9.0961	9.29464	4.56815
38.3	0.07626	0.05008	7.89862	7.44826	3.1431
38.32	0.08559	0.0602	4.79097	7.24594	7.15536
38.34	0.07832	0.12793	6.32772	10.2074	7.3384
38.36	0.07579	0.18677	7.05105	7.39504	3.7654
38.38	0.04699	0.06448	7.69855	4.71561	2.33975
38.4	0.07136	0.13387	6.86061	3.27678	3.66914
38.42	0.10086	0.07424	6.11089	4.54051	3.82368
38.44	0.09166	0.10336	1.82776	5.91072	3.46322
38.46	0.08638	0.07463	6.04197	7.45973	3.76637
38.48	0.09517	0.04874	6.64548	11.5889	1.93026
38.5	0.04021	0.06628	4.10119	8.28539	3.31748
38.52	0.05734	0.04699	4.56413	5.21435	6.16301
38.54	0.09185	0.06115	6.00652	8.70536	4.61101
38.56	0.09884	0.05874	4.90771	6.47284	2.70333
38.58	0.07718	0.09057	6.95566	5.59759	5.10006
38.6	0.06428	0.05573	6.46877	6.35551	7.26506
38.62	0.06591	0.10709	2.45432	6.28708	6.62592
38.64	0.07109	0.0875	7.41731	5.35853	4.9544
38.66	0.04429	0.05407	7.77305	9.13666	3.16522
38.68	0.02836	0.02392	4.95143	8.6154	4.0708
38.7	0.08916	0.05763	3.05155	7.71432	7.84634
38.72	0.1237	0.06805	3.77758	8.19522	7.02887
38.74	0.08095	0.07825	3.88515	6.10913	3.84668
38.76	0.0603	0.1189	6.64198	3.39972	3.5189
38.78	0.05917	0.07374	8.23698	7.20457	3.89483
38.8	0.11714	0.14541	7.834	8.98533	2.78722
38.82	0.10453	0.09246	4.01203	6.59335	5.57356
38.84	0.03376	0.07312	1.80722	7.79969	6.83157
38.86	0.1211	0.07002	3.37369	7.74727	4.71779
38.88	0.14408	0.05729	6.90936	4.38728	4.19788
38.9	0.12528	0.09053	6.79133	10.5905	5.31627
38.92	0.07397	0.08628	5.82003	10.5655	5.32496
38.94	0.04693	0.06657	5.3283	7.62482	6.32016
38.96	0.03331	0.05288	5.01488	7.6565	5.64437
38.98	0.04666	0.02308	7.80197	2.57351	4.65624
39	0.07191	0.08519	6.32707	4.02188	4.25234
39.02	0.06314	0.08952	5.21028	5.88762	8.41298
39.04	0.09823	0.05272	6.2745	9.03155	5.26991
39.06	0.09452	0.06827	6.42228	8.33493	4.08468
39.08	0.04531	0.07976	3.09513	5.71615	1.62695
39.1	0.05675	0.03602	3.28167	4.95037	2.74009
39.12	0.05394	0.05405	2.15223	4.64336	2.98413
39.14	0.07195	0.0798	6.89646	6.24194	1.84915
39.16	0.0851	0.12749	8.08122	3.88967	7.70404
39.18	0.11572	0.14634	8.22776	6.14271	10.9345
39.2	0.09835	0.09072	6.43944	7.1154	7.41681
39.22	0.07529	0.05223	2.36722	2.81655	6.8197
39.24	0.08092	0.07529	5.72427	4.53142	5.36967
39.26	0.05014	0.07002	6.02437	3.80355	2.61656
39.28	0.0677	0.12241	4.03244	3.8984	4.06032
39.3	0.09081	0.1105	5.49661	5.4863	5.85225
39.32	0.10419	0.12347	4.84749	5.78509	4.14531
39.34	0.0895	0.02529	4.25198	1.55691	6.24917
39.36	0.08683	0.13678	4.96121	2.58904	2.0684
39.38	0.06335	0.13877	5.43264	3.36058	3.05169
39.4	0.09186	0.0786	4.86664	8.79394	1.35625
39.42	0.04063	0.10457	2.13121	11.2914	4.41691
39.44	0.07129	0.0859	8.42658	6.14949	3.41639
39.46	0.10556	0.12735	7.2525	5.93084	6.01677
39.48	0.07716	0.05221	5.40277	4.81851	3.58492
39.5	0.04504	0.11934	5.23101	6.22092	4.02751
39.52	0.07675	0.13414	4.95995	8.0496	2.1368
39.54	0.05081	0.11204	8.00868	6.0274	4.6445
39.56	0.08181	0.13144	9.0741	5.55272	2.99026
39.58	0.06819	0.14757	7.66009	2.76681	3.80096
39.6	0.08993	0.09649	6.51013	6.69368	2.40822
39.62	0.05499	0.07111	3.07678	6.51999	4.67721
39.64	0.01347	0.13895	3.97599	10.5606	5.53084
39.66	0.03564	0.13743	4.68705	7.59141	4.22851
39.68	0.03436	0.07517	6.47802	7.58323	2.36851
39.7	0.06316	0.07905	6.31889	8.19706	2.35576
39.72	0.05205	0.10678	5.70011	7.13296	3.4669
39.74	0.06219	0.09908	7.10928	4.86683	4.88899
39.76	0.08164	0.03869	4.88745	8.57704	6.46718
39.78	0.07158	0.0716	5.08909	14.0138	7.48182
39.8	0.07314	0.13026	6.22497	8.86364	7.11691
39.82	0.07746	0.0561	4.67583	6.83745	4.54864
39.84	0.04158	0.08109	2.28838	5.30177	3.87164
39.86	0.07642	0.11155	5.37848	6.90102	2.0567
39.88	0.0609	0.13102	5.13273	3.77407	4.94732
39.9	0.04331	0.03147	3.61991	4.19278	5.53388
39.92	0.09226	0.09956	3.71602	5.45117	4.83308
39.94	0.04416	0.11738	5.40523	8.85811	7.65698
[truncated: 3,003 more rows]

## Sheet: b_Noise
Frequency (Hz)	Noise spectral density (pA Hz-1/2)
	wo-air	1.0 h	2.0 h	3.0 h
0	0.20743	0.72171	0.65279	0.61121
0.02	0.75525	1.00668	1.55466	0.93078
0.04	0.94586	0.58949	0.97388	0.90327
0.06	0.59957	0.4971	0.77856	1.13694
0.08	0.37301	1.08988	0.74672	1.07368
0.1	0.76947	0.77359	0.83744	0.73502
0.12	1.03599	0.32382	0.78837	0.61461
0.14	0.56432	0.34008	0.75764	0.34324
0.16	0.38588	0.55833	0.56997	0.15345
0.18	0.53816	0.25802	0.41188	0.26916
0.2	0.62539	0.26491	0.40243	0.40793
0.22	0.34695	0.34766	0.48798	0.40291
0.24	0.50424	0.52055	0.40905	0.13481
0.26	0.44949	0.53267	0.19641	0.38849
0.28	0.45867	0.29943	0.2571	0.44863
0.3	0.71974	0.3548	0.27882	0.24299
0.32	0.58124	0.34358	0.17919	0.2626
0.34	0.20463	0.1703	0.30231	0.17759
0.36	0.2238	0.23126	0.43455	0.40026
0.38	0.44823	0.30306	0.22823	0.37063
0.4	0.3029	0.30559	0.22605	0.31263
0.42	0.1933	0.35552	0.2073	0.33051
0.44	0.29331	0.28471	0.23262	0.24827
0.46	0.61816	0.36803	0.26168	0.28669
0.48	0.64998	0.29186	0.32822	0.20462
0.5	0.47804	0.24961	0.23426	0.17582
0.52	0.41961	0.29489	0.16589	0.29529
0.54	0.32651	0.26655	0.35369	0.30056
0.56	0.17828	0.18929	0.41227	0.11363
0.58	0.27866	0.32314	0.3542	0.22363
0.6	0.21547	0.34708	0.43778	0.2548
0.62	0.34415	0.17841	0.44604	0.14931
0.64	0.45108	0.12456	0.25221	0.23088
0.66	0.45728	0.21223	0.23293	0.3058
0.68	0.33411	0.20404	0.23947	0.3286
0.7	0.3007	0.21495	0.1852	0.32283
0.72	0.22931	0.10792	0.15063	0.31818
0.74	0.1614	0.20458	0.30584	0.18802
0.76	0.30991	0.18121	0.35488	0.18472
0.78	0.37554	0.20823	0.09861	0.16224
0.8	0.28293	0.21539	0.21444	0.17492
0.82	0.2949	0.26698	0.27699	0.21396
0.84	0.20117	0.24272	0.2438	0.18785
0.86	0.25592	0.16794	0.39907	0.21346
0.88	0.16981	0.19459	0.35131	0.1401
0.9	0.11348	0.12155	0.16961	0.19353
0.92	0.07114	0.07506	0.18615	0.12389
0.94	0.12161	0.16049	0.17163	0.10718
0.96	0.14807	0.18327	0.25929	0.08702
0.98	0.09217	0.15229	0.24915	0.1539
1	0.1987	0.27843	0.17626	0.17004
1.02	0.15711	0.29646	0.19701	0.10204
1.04	0.11784	0.19404	0.15429	0.12588
1.06	0.161	0.20391	0.25166	0.13228
1.08	0.11853	0.12817	0.28915	0.0836
1.1	0.11028	0.22555	0.2519	0.25609
1.12	0.20109	0.16686	0.32412	0.27819
1.14	0.17847	0.12698	0.31513	0.26825
1.16	0.20822	0.1652	0.33489	0.23492
1.18	0.06661	0.07858	0.35509	0.18025
1.2	0.17926	0.1581	0.20687	0.15257
1.22	0.18996	0.17333	0.23247	0.28355
1.24	0.25682	0.20089	0.28208	0.38908
1.26	0.23641	0.22677	0.13588	0.29512
1.28	0.05458	0.239	0.15386	0.35078
1.3	0.17506	0.14932	0.15254	0.31049
1.32	0.23422	0.18216	0.12628	0.06788
1.34	0.19131	0.19117	0.12186	0.1974
1.36	0.11195	0.17368	0.11507	0.23315
1.38	0.15704	0.19082	0.11647	0.2713
1.4	0.20412	0.22461	0.16237	0.18473
1.42	0.08102	0.28303	0.10557	0.16396
1.44	0.16605	0.16627	0.21019	0.17618
1.46	0.2499	0.12871	0.26781	0.16402
1.48	0.1712	0.19199	0.11911	0.21326
1.5	0.26269	0.12922	0.09294	0.21554
1.52	0.15047	0.20554	0.18239	0.27366
1.54	0.18064	0.30823	0.28292	0.28825
1.56	0.15438	0.21051	0.34996	0.20312
1.58	0.16975	0.12226	0.32076	0.13373
1.6	0.30441	0.08563	0.1861	0.18624
1.62	0.30541	0.15023	0.13625	0.15734
1.64	0.25743	0.16268	0.18603	0.07991
1.66	0.22012	0.08763	0.30211	0.11831
1.68	0.25683	0.06155	0.26134	0.10421
1.7	0.24376	0.1684	0.14603	0.13307
1.72	0.22234	0.2226	0.15441	0.19341
1.74	0.15962	0.19549	0.19904	0.1769
1.76	0.19896	0.19191	0.14834	0.11317
1.78	0.08142	0.13617	0.07396	0.19738
1.8	0.13241	0.18636	0.10419	0.0644
1.82	0.053	0.17364	0.14986	0.26592
1.84	0.1614	0.16699	0.05816	0.25693
1.86	0.18465	0.1682	0.08728	0.13036
1.88	0.26046	0.1786	0.09946	0.13995
1.9	0.27359	0.20394	0.13339	0.12436
1.92	0.18076	0.07969	0.17263	0.13322
1.94	0.17141	0.0669	0.18931	0.13797
1.96	0.16178	0.10991	0.17871	0.21573
1.98	0.15963	0.17973	0.23701	0.17971
2	0.05479	0.17743	0.17913	0.0887
2.02	0.0858	0.20411	0.15067	0.08524
2.04	0.18214	0.21888	0.17468	0.10752
2.06	0.23657	0.11421	0.1655	0.16545
2.08	0.26193	0.07715	0.09651	0.08459
2.1	0.25557	0.09896	0.27779	0.09599
2.12	0.17222	0.18129	0.32618	0.04427
2.14	0.07247	0.19219	0.23339	0.08407
2.16	0.12907	0.17111	0.17299	0.14752
2.18	0.19346	0.17557	0.16117	0.09904
2.2	0.17461	0.17388	0.08672	0.17772
2.22	0.13597	0.18404	0.15095	0.20905
2.24	0.11008	0.19333	0.14852	0.09142
2.26	0.16897	0.15814	0.09249	0.13836
2.28	0.1387	0.0969	0.11534	0.05948
2.3	0.1275	0.19946	0.08229	0.07465
2.32	0.1749	0.20327	0.14777	0.12073
2.34	0.19653	0.18066	0.19105	0.17822
2.36	0.16289	0.1314	0.18208	0.15425
2.38	0.16071	0.17331	0.11257	0.11722
2.4	0.21175	0.13741	0.11688	0.13556
2.42	0.26361	0.16698	0.17853	0.11947
2.44	0.26824	0.10257	0.18406	0.16408
2.46	0.22852	0.16555	0.18659	0.08988
2.48	0.15981	0.20131	0.20012	0.10398
2.5	0.12516	0.12739	0.14727	0.1219
2.52	0.1916	0.13923	0.22783	0.12041
2.54	0.16705	0.10924	0.3249	0.1854
2.56	0.2309	0.22309	0.2262	0.23229
2.58	0.18513	0.10958	0.12425	0.19922
2.6	0.08932	0.10203	0.12471	0.11732
2.62	0.12677	0.10787	0.16268	0.05652
2.64	0.09812	0.15836	0.18061	0.04333
2.66	0.13667	0.19124	0.17748	0.13804
2.68	0.22747	0.12276	0.19619	0.14871
2.7	0.199	0.12346	0.11852	0.19586
2.72	0.11383	0.14158	0.12277	0.155
2.74	0.10978	0.04295	0.15838	0.13976
2.76	0.12031	0.06648	0.15368	0.10202
2.78	0.09028	0.06876	0.15278	0.10389
2.8	0.14188	0.09308	0.20532	0.1186
2.82	0.11045	0.15601	0.17413	0.13205
2.84	0.10984	0.23739	0.07933	0.11016
2.86	0.08571	0.14764	0.08	0.08742
2.88	0.0429	0.06329	0.13768	0.12595
2.9	0.17064	0.09957	0.19999	0.1825
2.92	0.21676	0.07068	0.1915	0.26276
2.94	0.21432	0.08952	0.17988	0.20292
2.96	0.30591	0.12768	0.13186	0.10458
2.98	0.289	0.07386	0.12673	0.05475
3	0.22407	0.07655	0.17494	0.12799
3.02	0.13822	0.09728	0.15002	0.08885
3.04	0.25108	0.09018	0.08363	0.08627
3.06	0.27992	0.14876	0.06095	0.10767
3.08	0.21845	0.16105	0.07025	0.11717
3.1	0.17123	0.15684	0.13582	0.12147
3.12	0.20671	0.12222	0.2836	0.13771
3.14	0.13157	0.10431	0.2881	0.12004
3.16	0.06009	0.09226	0.23595	0.08869
3.18	0.08363	0.14611	0.11793	0.1493
3.2	0.12166	0.17753	0.11454	0.15625
3.22	0.13803	0.09368	0.17552	0.12752
3.24	0.19356	0.10089	0.16232	0.10746
3.26	0.17016	0.08137	0.17319	0.08951
3.28	0.16437	0.08044	0.18821	0.11512
3.3	0.15963	0.14092	0.17204	0.17149
3.32	0.11206	0.09033	0.2456	0.20473
3.34	0.19967	0.17422	0.2783	0.1163
3.36	0.25909	0.18572	0.3079	0.12173
3.38	0.17528	0.17086	0.31931	0.12935
3.4	0.15236	0.17513	0.12665	0.09899
3.42	0.191	0.20223	0.10943	0.19459
3.44	0.14446	0.2123	0.10956	0.17425
3.46	0.09829	0.15252	0.07418	0.22997
3.48	0.12853	0.14378	0.10476	0.27023
3.5	0.10388	0.22691	0.13882	0.16322
3.52	0.08541	0.16206	0.15504	0.07544
3.54	0.14672	0.13193	0.10777	0.09072
3.56	0.14366	0.09829	0.18017	0.11559
3.58	0.04706	0.14055	0.13775	0.12578
3.6	0.16402	0.22106	0.17723	0.0889
3.62	0.24243	0.1321	0.19753	0.13405
3.64	0.17242	0.1073	0.13299	0.13418
3.66	0.11473	0.22216	0.13799	0.15848
3.68	0.17868	0.27502	0.14304	0.16047
3.7	0.2089	0.22541	0.15655	0.12526
3.72	0.17218	0.18046	0.22537	0.07352
3.74	0.12908	0.08916	0.1953	0.16869
3.76	0.08665	0.11778	0.1719	0.17725
3.78	0.18646	0.12244	0.16195	0.13434
3.8	0.1928	0.12515	0.16939	0.13416
3.82	0.16792	0.07023	0.24288	0.20216
3.84	0.18634	0.09556	0.19743	0.17639
3.86	0.18709	0.12491	0.05298	0.10875
3.88	0.17482	0.17533	0.13743	0.09206
3.9	0.13131	0.13801	0.2496	0.08594
3.92	0.1205	0.1402	0.20111	0.05134
3.94	0.15502	0.13074	0.13088	0.05819
3.96	0.1659	0.12415	0.12148	0.11985
3.98	0.19225	0.1991	0.16934	0.16783
4	0.102	0.20321	0.19184	0.19319
4.02	0.13869	0.13756	0.18805	0.12081
4.04	0.13392	0.06653	0.14977	0.1503
4.06	0.12479	0.11168	0.10145	0.15135
4.08	0.13477	0.11343	0.05102	0.10158
4.1	0.20368	0.17702	0.10925	0.0922
4.12	0.15484	0.09568	0.12114	0.07907
4.14	0.12282	0.15545	0.16615	0.12409
4.16	0.06021	0.18218	0.17329	0.11186
4.18	0.1879	0.0825	0.13218	0.05925
4.2	0.18823	0.0652	0.15107	0.12288
4.22	0.10605	0.09435	0.2763	0.13856
4.24	0.17701	0.10238	0.23858	0.11099
4.26	0.12906	0.09679	0.13077	0.13857
4.28	0.13894	0.0632	0.10019	0.15153
4.3	0.14874	0.16123	0.09531	0.09388
4.32	0.08465	0.18406	0.10222	0.07177
4.34	0.05505	0.11394	0.12609	0.08978
4.36	0.07661	0.11115	0.14297	0.10676
4.38	0.13784	0.13217	0.18361	0.15238
4.4	0.12002	0.12568	0.27771	0.20626
4.42	0.22276	0.07747	0.16717	0.17269
4.44	0.19734	0.17687	0.10612	0.14261
4.46	0.22179	0.16083	0.067	0.14216
4.48	0.16933	0.12964	0.11217	0.12572
4.5	0.14554	0.16072	0.17315	0.06659
4.52	0.18533	0.17689	0.16329	0.06567
4.54	0.22219	0.11193	0.16554	0.08739
4.56	0.25201	0.12957	0.14743	0.13508
4.58	0.23348	0.11905	0.04835	0.09534
4.6	0.14877	0.09343	0.11434	0.10727
4.62	0.13453	0.17891	0.08737	0.11639
4.64	0.14697	0.23277	0.11707	0.06948
4.66	0.10956	0.14964	0.27618	0.08044
4.68	0.13972	0.1612	0.24185	0.14226
4.7	0.09214	0.08516	0.15019	0.14313
4.72	0.0444	0.076	0.19618	0.04976
4.74	0.1569	0.08215	0.15595	0.0616
4.76	0.16741	0.14317	0.29855	0.09793
4.78	0.19708	0.14517	0.23831	0.09722
4.8	0.24145	0.13928	0.27712	0.10498
4.82	0.19889	0.12996	0.22942	0.15135
4.84	0.15833	0.08365	0.08846	0.18371
4.86	0.17933	0.08077	0.08068	0.19854
4.88	0.10747	0.07904	0.10583	0.17187
4.9	0.12713	0.11313	0.12726	0.19104
4.92	0.15467	0.14613	0.07489	0.12009
4.94	0.12709	0.15721	0.10746	0.24254
4.96	0.14819	0.11224	0.15721	0.25348
4.98	0.15188	0.05341	0.25091	0.11319
5	0.15262	0.09256	0.21955	0.11675
5.02	0.10223	0.16522	0.14823	0.11152
5.04	0.13727	0.1222	0.18446	0.10418
5.06	0.1029	0.06086	0.17793	0.0676
5.08	0.11914	0.11337	0.16717	0.12866
5.1	0.09014	0.20734	0.14507	0.08904
5.12	0.07633	0.20807	0.13848	0.04457
5.14	0.15108	0.16864	0.10491	0.03546
5.16	0.17003	0.17623	0.06919	0.08776
5.18	0.15871	0.10671	0.09826	0.21602
5.2	0.12274	0.07126	0.09567	0.22789
5.22	0.10885	0.07069	0.13405	0.18888
5.24	0.15396	0.11977	0.14815	0.13497
5.26	0.18432	0.22214	0.19528	0.07439
5.28	0.14033	0.17949	0.20313	0.11555
5.3	0.14328	0.18466	0.17827	0.28154
5.32	0.18132	0.12528	0.27111	0.22627
5.34	0.18195	0.0845	0.24001	0.08867
5.36	0.1559	0.08698	0.1862	0.10862
5.38	0.16953	0.13573	0.13271	0.10617
5.4	0.048	0.15569	0.13659	0.11686
5.42	0.10476	0.10196	0.0652	0.0904
5.44	0.09949	0.07902	0.0981	0.06981
5.46	0.09967	0.12213	0.10078	0.08916
5.48	0.11538	0.15697	0.14843	0.09162
5.5	0.14562	0.07982	0.16695	0.12045
5.52	0.19764	0.07656	0.12565	0.12021
5.54	0.20144	0.10204	0.05813	0.08044
5.56	0.16418	0.15439	0.08001	0.13546
5.58	0.12333	0.20243	0.15236	0.11411
5.6	0.09162	0.10279	0.184	0.10798
5.62	0.16535	0.10288	0.17074	0.09162
5.64	0.15016	0.08725	0.12498	0.09168
5.66	0.18359	0.1072	0.13352	0.11667
5.68	0.17418	0.07366	0.1685	0.13706
5.7	0.12454	0.11714	0.15194	0.15183
5.72	0.12859	0.12211	0.15683	0.18304
5.74	0.08879	0.09005	0.09854	0.17902
5.76	0.13197	0.09502	0.13415	0.03285
5.78	0.16384	0.19696	0.14895	0.14434
5.8	0.131	0.1969	0.09148	0.1295
5.82	0.10166	0.18104	0.07344	0.07414
5.84	0.1446	0.20353	0.05829	0.05094
5.86	0.15994	0.08336	0.07119	0.11263
5.88	0.10833	0.02589	0.15928	0.086
5.9	0.12402	0.09281	0.15072	0.11175
5.92	0.15845	0.0808	0.17309	0.14828
5.94	0.19592	0.13542	0.14539	0.12124
5.96	0.12135	0.15149	0.05128	0.14038
5.98	0.05726	0.09713	0.12096	0.09998
6	0.19249	0.13894	0.14857	0.07296
6.02	0.23604	0.11944	0.08114	0.10294
6.04	0.17535	0.09161	0.07574	0.11388
6.06	0.12923	0.07787	0.10499	0.08369
6.08	0.06292	0.06974	0.09949	0.04752
6.1	0.10178	0.09116	0.1003	0.06213
6.12	0.08102	0.10646	0.04127	0.097
6.14	0.16437	0.1234	0.04157	0.11848
6.16	0.2069	0.10037	0.09844	0.07369
6.18	0.28032	0.11983	0.14082	0.06059
6.2	0.17409	0.12415	0.09113	0.11834
6.22	0.08127	0.08417	0.07645	0.15828
6.24	0.13411	0.0714	0.10513	0.06958
6.26	0.16429	0.06937	0.19977	0.09869
6.28	0.11794	0.13972	0.16741	0.11257
6.3	0.14921	0.05254	0.10181	0.15524
6.32	0.10276	0.10934	0.12214	0.19262
6.34	0.15172	0.11461	0.08591	0.165
6.36	0.17884	0.07827	0.1247	0.12992
6.38	0.13426	0.14369	0.08822	0.06503
6.4	0.10275	0.10581	0.09634	0.07114
6.42	0.1615	0.13538	0.13571	0.07069
6.44	0.07016	0.15337	0.10021	0.09934
6.46	0.0821	0.14892	0.14227	0.0393
6.48	0.05762	0.09634	0.14388	0.11547
6.5	0.11567	0.10369	0.18892	0.20076
6.52	0.13009	0.11647	0.20506	0.13897
6.54	0.12287	0.11644	0.15491	0.08679
6.56	0.12834	0.0897	0.16149	0.14576
6.58	0.08367	0.03369	0.23641	0.0831
6.6	0.09731	0.1069	0.22653	0.07708
6.62	0.15241	0.09937	0.20289	0.12148
6.64	0.17555	0.05902	0.11627	0.13066
6.66	0.14816	0.04703	0.04668	0.14597
6.68	0.11218	0.02424	0.07115	0.16818
6.7	0.17319	0.0938	0.07876	0.15656
6.72	0.0883	0.11344	0.16961	0.10862
6.74	0.13625	0.07317	0.19457	0.14644
6.76	0.26169	0.08251	0.14352	0.1275
6.78	0.22517	0.07257	0.09535	0.15591
6.8	0.11155	0.13507	0.15472	0.20967
6.82	0.06305	0.16956	0.17455	0.13755
6.84	0.05466	0.07254	0.12255	0.1562
6.86	0.09768	0.07726	0.14768	0.12548
6.88	0.15528	0.10712	0.18425	0.11963
6.9	0.11513	0.13121	0.06918	0.02992
6.92	0.10621	0.16185	0.07753	0.07432
6.94	0.17708	0.13431	0.19216	0.07517
6.96	0.14097	0.09574	0.27526	0.09557
6.98	0.15656	0.05143	0.20541	0.11206
7	0.09493	0.11344	0.09169	0.13821
7.02	0.14219	0.1324	0.20004	0.09414
7.04	0.06898	0.07397	0.22914	0.11902
7.06	0.13215	0.12055	0.10756	0.16607
7.08	0.03887	0.05625	0.06505	0.10335
7.1	0.12377	0.07255	0.15242	0.106
7.12	0.07801	0.1478	0.17154	0.04479
7.14	0.16258	0.19293	0.17862	0.09159
7.16	0.21238	0.20084	0.22187	0.18265
7.18	0.19052	0.13636	0.19554	0.1829
7.2	0.18504	0.14077	0.12203	0.13934
7.22	0.15848	0.1179	0.122	0.07914
7.24	0.11696	0.15183	0.08721	0.06334
7.26	0.12879	0.21715	0.12895	0.13378
7.28	0.16769	0.17675	0.11364	0.16999
7.3	0.18266	0.11603	0.17488	0.09701
7.32	0.0786	0.08995	0.23378	0.16186
7.34	0.07363	0.17336	0.19568	0.18318
7.36	0.10279	0.20004	0.11744	0.13665
7.38	0.10146	0.12837	0.16743	0.08204
7.4	0.02011	0.14189	0.06439	0.13191
7.42	0.07065	0.0908	0.16468	0.17386
7.44	0.13881	0.05725	0.18266	0.12804
7.46	0.12135	0.09357	0.14422	0.05973
7.48	0.15594	0.1226	0.21436	0.13308
7.5	0.16305	0.11324	0.17007	0.19983
7.52	0.10756	0.09371	0.20765	0.11529
7.54	0.08315	0.12785	0.22514	0.0882
7.56	0.15111	0.14445	0.1272	0.08181
7.58	0.05062	0.12995	0.12802	0.08675
7.6	0.11443	0.08756	0.09101	0.05491
7.62	0.15076	0.14916	0.04693	0.15646
7.64	0.15477	0.1129	0.05635	0.19308
7.66	0.0826	0.09733	0.09599	0.09773
7.68	0.12059	0.09573	0.16372	0.11767
7.7	0.18148	0.12002	0.13398	0.08348
7.72	0.13841	0.18609	0.12548	0.09479
7.74	0.11669	0.19001	0.14441	0.06036
7.76	0.14595	0.15381	0.15242	0.08787
7.78	0.15107	0.20278	0.1226	0.09121
7.8	0.12716	0.21893	0.16141	0.07468
7.82	0.06379	0.15474	0.1423	0.13213
7.84	0.08344	0.13558	0.13893	0.10832
7.86	0.19943	0.14875	0.17138	0.05625
7.88	0.24705	0.16678	0.16145	0.11316
7.9	0.17866	0.17267	0.17156	0.16746
7.92	0.14817	0.1624	0.13711	0.12586
7.94	0.07585	0.13556	0.11031	0.07459
7.96	0.11155	0.06127	0.04165	0.0688
7.98	0.06989	0.10255	0.10619	0.07307
8	0.10807	0.12711	0.09896	0.16314
8.02	0.21072	0.13565	0.14801	0.13584
8.04	0.18533	0.17812	0.16099	0.1508
8.06	0.06539	0.08294	0.16318	0.16854
8.08	0.08212	0.07725	0.08696	0.10468
8.1	0.1243	0.14766	0.07814	0.15876
8.12	0.1521	0.1205	0.17461	0.12946
8.14	0.13722	0.10094	0.19485	0.09969
8.16	0.08223	0.08173	0.17522	0.10576
8.18	0.07427	0.07954	0.14949	0.06659
8.2	0.0701	0.08244	0.08226	0.07527
8.22	0.1132	0.1265	0.11868	0.12592
8.24	0.13375	0.13507	0.13739	0.09315
8.26	0.15498	0.09519	0.1461	0.06985
8.28	0.16971	0.10189	0.133	0.06222
8.3	0.10346	0.17058	0.09798	0.11788
8.32	0.14144	0.14056	0.08793	0.11647
8.34	0.16628	0.07514	0.0467	0.08947
8.36	0.22386	0.09757	0.14999	0.05401
8.38	0.18345	0.16853	0.1841	0.06105
8.4	0.14431	0.1141	0.15485	0.0836
8.42	0.14384	0.08422	0.19053	0.15684
8.44	0.10967	0.10965	0.20896	0.17381
8.46	0.18147	0.1959	0.17186	0.11324
8.48	0.21242	0.1322	0.11527	0.09924
8.5	0.16808	0.0985	0.12786	0.10893
8.52	0.17998	0.05052	0.14534	0.09664
8.54	0.11963	0.12124	0.19415	0.06488
8.56	0.07395	0.12436	0.18999	0.09388
8.58	0.10427	0.19664	0.18364	0.0822
8.6	0.12467	0.19809	0.06483	0.06687
8.62	0.128	0.12861	0.10787	0.11345
8.64	0.1039	0.16798	0.1051	0.09164
8.66	0.0651	0.18636	0.13378	0.1083
8.68	0.08695	0.18212	0.07891	0.09659
8.7	0.10596	0.14858	0.11018	0.09364
8.72	0.06326	0.1301	0.14666	0.10606
8.74	0.18278	0.09386	0.14388	0.08556
8.76	0.1459	0.03118	0.17465	0.15985
8.78	0.11658	0.10153	0.14318	0.10698
8.8	0.13568	0.12586	0.13855	0.0933
8.82	0.15092	0.15449	0.17127	0.10562
8.84	0.11156	0.19957	0.13492	0.1075
8.86	0.10269	0.1729	0.14223	0.17403
8.88	0.11717	0.14007	0.16232	0.23122
8.9	0.08047	0.12757	0.07188	0.1536
8.92	0.14007	0.13278	0.11593	0.04136
8.94	0.07077	0.14119	0.12671	0.14203
8.96	0.07959	0.10971	0.05487	0.1854
8.98	0.0717	0.14075	0.12118	0.09024
9	0.13458	0.1077	0.10468	0.09748
9.02	0.1437	0.03163	0.2119	0.1246
9.04	0.10945	0.06527	0.16782	0.11302
9.06	0.12683	0.15499	0.11604	0.10571
9.08	0.14527	0.11334	0.17384	0.06063
9.1	0.0996	0.07077	0.18863	0.03661
9.12	0.13777	0.10606	0.14417	0.06113
9.14	0.09893	0.08453	0.12312	0.10193
9.16	0.05135	0.14018	0.13165	0.13758
9.18	0.16739	0.06245	0.11421	0.08984
9.2	0.19631	0.03683	0.14926	0.16158
9.22	0.15784	0.03907	0.20401	0.13733
9.24	0.15733	0.1052	0.15824	0.08665
9.26	0.16064	0.12784	0.1406	0.18546
9.28	0.10508	0.11596	0.11376	0.10581
9.3	0.12677	0.07772	0.0706	0.101
9.32	0.18702	0.10168	0.16655	0.13654
9.34	0.17266	0.14549	0.1681	0.18523
9.36	0.13174	0.09902	0.09466	0.1521
9.38	0.0732	0.07374	0.1691	0.15186
9.4	0.06795	0.06433	0.10067	0.17014
9.42	0.07979	0.07331	0.08415	0.11489
9.44	0.17714	0.13302	0.03898	0.1045
9.46	0.1129	0.13045	0.04552	0.05718
9.48	0.04464	0.09222	0.13096	0.10946
9.5	0.09304	0.08556	0.12399	0.15856
9.52	0.11942	0.10388	0.0689	0.11738
9.54	0.10372	0.10319	0.10672	0.11565
9.56	0.10802	0.0951	0.17005	0.08976
9.58	0.20381	0.08936	0.19715	0.1386
9.6	0.1392	0.09366	0.15144	0.14844
9.62	0.12071	0.14887	0.15009	0.13269
9.64	0.15945	0.15919	0.20312	0.1196
9.66	0.12228	0.19386	0.26481	0.09132
9.68	0.08164	0.11197	0.2317	0.16325
9.7	0.16784	0.09413	0.1613	0.06665
9.72	0.22532	0.15305	0.14619	0.12853
9.74	0.14566	0.17084	0.18286	0.11484
9.76	0.1757	0.20254	0.12026	0.10055
9.78	0.13839	0.10603	0.08836	0.11011
9.8	0.16942	0.06052	0.09438	0.09344
9.82	0.10414	0.06921	0.12275	0.10094
9.84	0.05592	0.09733	0.1218	0.08701
9.86	0.05024	0.14986	0.14654	0.07578
9.88	0.04827	0.16743	0.10744	0.09343
9.9	0.08978	0.11024	0.12102	0.03902
9.92	0.06608	0.07516	0.17503	0.06269
9.94	0.10785	0.0631	0.14285	0.08098
9.96	0.12909	0.13986	0.17635	0.06887
9.98	0.22019	0.15393	0.1469	0.08621
10	0.13987	0.0979	0.09461	0.07842
10.02	0.18841	0.05417	0.11884	0.07001
10.04	0.17727	0.05075	0.09847	0.08757
10.06	0.12886	0.11934	0.1457	0.08061
10.08	0.08074	0.16402	0.12111	0.04381
10.1	0.13653	0.13308	0.10912	0.05489
10.12	0.12129	0.1035	0.18746	0.06993
10.14	0.1148	0.15778	0.18366	0.05985
10.16	0.12384	0.13693	0.10956	0.10493
10.18	0.15694	0.10316	0.13997	0.0991
10.2	0.15743	0.12649	0.11905	0.10074
10.22	0.05661	0.12521	0.08617	0.09642
10.24	0.11671	0.11808	0.17474	0.10341
10.26	0.09117	0.08541	0.19664	0.04413
10.28	0.05279	0.09169	0.14361	0.08174
10.3	0.06044	0.12773	0.15398	0.06742
10.32	0.09215	0.16408	0.07002	0.12493
10.34	0.10262	0.12492	0.1183	0.12208
10.36	0.14539	0.14172	0.14574	0.10034
10.38	0.14364	0.16513	0.06565	0.12753
10.4	0.14083	0.16419	0.05681	0.13969
10.42	0.11047	0.19839	0.1528	0.12483
10.44	0.15224	0.20636	0.14217	0.09754
10.46	0.14002	0.19649	0.10288	0.14725
10.48	0.13723	0.16714	0.0679	0.1
10.5	0.09273	0.10076	0.06547	0.11545
10.52	0.09925	0.07187	0.12774	0.08387
10.54	0.1253	0.11562	0.1015	0.12217
10.56	0.19832	0.05524	0.10448	0.09609
10.58	0.20436	0.12135	0.10023	0.12519
10.6	0.14275	0.22227	0.10184	0.10987
10.62	0.08781	0.1934	0.12827	0.14304
10.64	0.06294	0.16206	0.14538	0.15801
10.66	0.10501	0.1306	0.09977	0.05305
10.68	0.1626	0.15903	0.14788	0.04593
10.7	0.15452	0.22015	0.09091	0.0616
10.72	0.07446	0.16923	0.12932	0.08525
10.74	0.10654	0.07211	0.19262	0.0959
10.76	0.14275	0.12177	0.14404	0.09918
10.78	0.13272	0.19835	0.13857	0.11104
10.8	0.06085	0.17787	0.2073	0.18822
10.82	0.10385	0.06304	0.15488	0.19605
10.84	0.12663	0.14391	0.12359	0.19547
10.86	0.1435	0.18315	0.09681	0.21787
10.88	0.11279	0.1326	0.08001	0.16941
10.9	0.10345	0.10515	0.08901	0.06346
10.92	0.12374	0.03165	0.17654	0.11141
10.94	0.09121	0.09242	0.12985	0.18198
10.96	0.11346	0.10752	0.05668	0.16525
10.98	0.08564	0.06226	0.15159	0.08853
11	0.09255	0.0789	0.07024	0.06301
11.02	0.04222	0.09814	0.0698	0.13269
11.04	0.12423	0.10938	0.08602	0.10606
11.06	0.11819	0.04283	0.09318	0.1249
11.08	0.09945	0.11233	0.15782	0.14676
11.1	0.11139	0.10075	0.11806	0.12963
11.12	0.11428	0.07759	0.14818	0.18269
11.14	0.05543	0.11875	0.16603	0.09491
11.16	0.15365	0.17322	0.0835	0.05086
11.18	0.14939	0.20447	0.13182	0.12864
11.2	0.15426	0.10222	0.18144	0.10932
11.22	0.2001	0.06304	0.13752	0.10238
11.24	0.16583	0.12386	0.11572	0.15931
11.26	0.18839	0.13917	0.17255	0.1958
11.28	0.16198	0.11484	0.21356	0.17151
11.3	0.10507	0.10744	0.21569	0.13407
11.32	0.15372	0.12779	0.10498	0.09576
11.34	0.1469	0.17107	0.10223	0.13399
11.36	0.13379	0.19173	0.12248	0.10019
11.38	0.12623	0.11898	0.13445	0.13355
11.4	0.08074	0.06156	0.13708	0.12497
11.42	0.11051	0.04022	0.11754	0.086
11.44	0.17053	0.10414	0.12065	0.10344
11.46	0.18522	0.12245	0.16212	0.09062
11.48	0.1511	0.12048	0.18696	0.11663
11.5	0.21381	0.08715	0.12059	0.12908
11.52	0.25681	0.08828	0.15903	0.10765
11.54	0.11462	0.08194	0.14353	0.08312
11.56	0.12339	0.07058	0.10069	0.10254
11.58	0.17515	0.16224	0.09836	0.09542
11.6	0.20039	0.20922	0.04109	0.12581
11.62	0.18011	0.20827	0.0952	0.15722
11.64	0.05827	0.19851	0.09455	0.13259
11.66	0.08412	0.13261	0.06352	0.12197
11.68	0.08103	0.15268	0.10513	0.10198
11.7	0.12565	0.15165	0.17226	0.04278
11.72	0.12961	0.10145	0.15347	0.05359
11.74	0.11203	0.13746	0.09101	0.12154
11.76	0.13362	0.07138	0.096	0.10754
11.78	0.062	0.11548	0.07406	0.12511
11.8	0.10385	0.18479	0.12127	0.08669
11.82	0.05679	0.13593	0.21943	0.15469
11.84	0.17464	0.12448	0.25133	0.16064
11.86	0.22093	0.20241	0.15304	0.12971
11.88	0.0866	0.18776	0.13687	0.09507
11.9	0.0519	0.11428	0.09787	0.05755
11.92	0.07994	0.20335	0.13004	0.07025
11.94	0.09157	0.16543	0.13012	0.0895
11.96	0.14765	0.10268	0.09142	0.08991
11.98	0.15223	0.11318	0.03258	0.06555
12	0.15693	0.12562	0.08959	0.04309
12.02	0.12338	0.13493	0.09216	0.04089
12.04	0.13159	0.06048	0.10706	0.095
12.06	0.06525	0.07744	0.082	0.11751
12.08	0.07811	0.06732	0.11217	0.06635
12.1	0.14099	0.14377	0.15018	0.10306
12.12	0.15172	0.14366	0.18052	0.16471
12.14	0.13025	0.06827	0.12322	0.15943
12.16	0.12184	0.09299	0.16403	0.17228
12.18	0.06946	0.03655	0.13756	0.14533
12.2	0.15584	0.09226	0.09114	0.14682
12.22	0.15009	0.1023	0.12452	0.05938
12.24	0.09786	0.07165	0.11926	0.12272
12.26	0.13261	0.08041	0.17572	0.11658
12.28	0.08895	0.19601	0.25546	0.1352
12.3	0.09386	0.17038	0.22188	0.10568
12.32	0.11213	0.04222	0.15599	0.09305
12.34	0.14472	0.08882	0.16173	0.13328
12.36	0.1013	0.12297	0.08751	0.12538
12.38	0.07502	0.09942	0.12203	0.13201
12.4	0.0562	0.11034	0.09291	0.06554
12.42	0.08767	0.11279	0.15007	0.09579
12.44	0.10664	0.11244	0.14099	0.07731
12.46	0.16239	0.11911	0.14183	0.07786
12.48	0.18002	0.09108	0.05589	0.13914
12.5	0.07239	0.05506	0.0955	0.14273
12.52	0.05353	0.06111	0.08242	0.09531
12.54	0.11047	0.06605	0.11514	0.08003
12.56	0.1182	0.04524	0.22928	0.12442
12.58	0.11035	0.13527	0.13672	0.07328
12.6	0.11124	0.21985	0.07537	0.0494
12.62	0.0819	0.16669	0.11231	0.13224
12.64	0.15106	0.05721	0.10643	0.12614
12.66	0.1286	0.09032	0.17164	0.06658
12.68	0.1347	0.09152	0.1862	0.10819
12.7	0.09866	0.10508	0.14358	0.09015
12.72	0.04655	0.11602	0.07347	0.06278
12.74	0.04972	0.09225	0.0526	0.04323
12.76	0.04578	0.15194	0.09484	0.13769
12.78	0.06125	0.16794	0.10362	0.18968
12.8	0.0695	0.16548	0.10678	0.17282
12.82	0.06372	0.15821	0.12457	0.13823
12.84	0.05646	0.07788	0.12722	0.12607
12.86	0.09184	0.12259	0.15055	0.10223
12.88	0.20515	0.16351	0.2098	0.09321
12.9	0.22005	0.12373	0.13428	0.13836
12.92	0.09432	0.08541	0.11299	0.1177
12.94	0.13596	0.0503	0.16369	0.08262
12.96	0.12308	0.06597	0.19115	0.10772
12.98	0.15295	0.08914	0.21426	0.13538
13	0.12845	0.15094	0.13216	0.04325
13.02	0.1341	0.10943	0.17258	0.09874
13.04	0.16099	0.07112	0.11811	0.1036
13.06	0.15504	0.05896	0.08514	0.1365
13.08	0.07586	0.09191	0.12395	0.08477
13.1	0.0793	0.16741	0.13101	0.11867
13.12	0.07902	0.10155	0.09531	0.11988
13.14	0.12142	0.12773	0.02544	0.11875
13.16	0.08463	0.16699	0.14148	0.18229
13.18	0.05678	0.10588	0.12825	0.10753
13.2	0.05789	0.06806	0.0792	0.08063
13.22	0.06861	0.12296	0.13344	0.06498
13.24	0.1111	0.13728	0.13166	0.08943
13.26	0.14953	0.14169	0.11501	0.08308
13.28	0.17908	0.0856	0.12157	0.04156
13.3	0.24025	0.13145	0.08625	0.0932
13.32	0.18367	0.07958	0.20132	0.09449
13.34	0.17412	0.08767	0.14687	0.06502
13.36	0.17595	0.05248	0.08156	0.1097
13.38	0.13933	0.13888	0.13631	0.08809
13.4	0.10381	0.12087	0.19402	0.12074
13.42	0.16434	0.11422	0.15611	0.16226
13.44	0.16855	0.08251	0.12108	0.13316
13.46	0.09635	0.06514	0.08258	0.10099
13.48	0.1093	0.05896	0.0787	0.06359
13.5	0.1519	0.03002	0.12389	0.04466
13.52	0.16494	0.10553	0.15516	0.08741
13.54	0.15002	0.13013	0.15513	0.12518
13.56	0.07662	0.07739	0.07891	0.09375
13.58	0.05276	0.09794	0.11259	0.10363
13.6	0.12151	0.0712	0.08546	0.09064
13.62	0.17114	0.07755	0.13703	0.04784
13.64	0.16375	0.08844	0.18795	0.09595
13.66	0.16766	0.11115	0.09985	0.13142
13.68	0.16923	0.13443	0.12389	0.10482
13.7	0.09358	0.11952	0.14658	0.03902
13.72	0.12172	0.09011	0.10428	0.06134
13.74	0.08272	0.12464	0.1074	0.08223
13.76	0.09961	0.10094	0.11536	0.13555
13.78	0.07542	0.13952	0.09908	0.1751
13.8	0.14665	0.1754	0.1649	0.1627
13.82	0.12582	0.12368	0.13575	0.1383
13.84	0.10175	0.074	0.09529	0.13619
13.86	0.079	0.13705	0.06229	0.12749
13.88	0.04571	0.20686	0.10932	0.10082
13.9	0.12025	0.2005	0.1301	0.10594
13.92	0.07958	0.15054	0.11529	0.11374
13.94	0.1028	0.1232	0.1785	0.16547
13.96	0.21774	0.02943	0.13379	0.19209
13.98	0.17641	0.07837	0.08618	0.15723
14	0.07461	0.13081	0.06513	0.12658
14.02	0.09141	0.21868	0.16028	0.12384
14.04	0.11416	0.24804	0.13413	0.17611
14.06	0.11554	0.18852	0.04292	0.17276
14.08	0.07609	0.09853	0.10127	0.13554
14.1	0.06008	0.10232	0.11744	0.05376
14.12	0.09253	0.19467	0.10312	0.09961
14.14	0.0469	0.14111	0.11625	0.13677
14.16	0.05286	0.05399	0.14317	0.12887
14.18	0.12611	0.08589	0.07702	0.10247
14.2	0.18197	0.0833	0.07387	0.13251
14.22	0.14383	0.12187	0.09409	0.14828
14.24	0.15519	0.14175	0.15527	0.13256
14.26	0.22019	0.0924	0.15166	0.04973
14.28	0.12277	0.05722	0.10365	0.11061
14.3	0.15938	0.07217	0.21793	0.14705
14.32	0.14883	0.09545	0.16459	0.14458
14.34	0.08528	0.12517	0.10955	0.07479
14.36	0.0687	0.07839	0.09662	0.17875
14.38	0.08633	0.10652	0.1576	0.18588
14.4	0.07996	0.1034	0.14804	0.12721
14.42	0.09474	0.05068	0.12973	0.12318
14.44	0.13372	0.0828	0.10295	0.16201
14.46	0.09122	0.07655	0.11183	0.12542
14.48	0.08466	0.10252	0.09086	0.06623
14.5	0.05104	0.07431	0.06673	0.04738
14.52	0.06141	0.11187	0.11318	0.06801
14.54	0.10789	0.13606	0.04511	0.10834
14.56	0.10867	0.07259	0.10356	0.17088
14.58	0.07555	0.07188	0.12469	0.09783
14.6	0.09366	0.09234	0.09403	0.07628
14.62	0.13429	0.08674	0.07934	0.1169
14.64	0.12146	0.09883	0.09664	0.07949
14.66	0.14457	0.11339	0.08918	0.08625
14.68	0.1244	0.0759	0.10322	0.12943
14.7	0.12368	0.11502	0.15699	0.16394
14.72	0.11756	0.1029	0.22332	0.14171
14.74	0.15379	0.14332	0.14775	0.1139
14.76	0.07822	0.17339	0.08706	0.13937
14.78	0.10246	0.14786	0.10862	0.08358
14.8	0.08422	0.13871	0.12298	0.06786
14.82	0.12786	0.08684	0.12087	0.10017
14.84	0.20763	0.12901	0.1513	0.1432
14.86	0.11379	0.15624	0.09614	0.11896
14.88	0.06816	0.07345	0.19512	0.11194
14.9	0.11031	0.1271	0.18771	0.12062
14.92	0.12375	0.09651	0.10818	0.1121
14.94	0.10466	0.1544	0.08487	0.08201
14.96	0.0521	0.11168	0.13552	0.05956
14.98	0.08035	0.09008	0.14044	0.1116
15	0.0766	0.10821	0.07353	0.14717
15.02	0.11783	0.1677	0.10948	0.13712
15.04	0.11617	0.15824	0.12497	0.11794
15.06	0.1446	0.09155	0.13429	0.12725
15.08	0.0972	0.10826	0.19027	0.17063
15.1	0.06511	0.11618	0.10396	0.11994
15.12	0.08276	0.09113	0.06668	0.10023
15.14	0.06605	0.11094	0.12528	0.10117
15.16	0.09808	0.13267	0.11261	0.0703
15.18	0.03494	0.2317	0.04832	0.09888
15.2	0.08009	0.20098	0.03688	0.06606
15.22	0.16227	0.08001	0.11531	0.02349
15.24	0.20856	0.10739	0.08515	0.11768
15.26	0.17727	0.11846	0.12742	0.13055
15.28	0.14234	0.08445	0.14793	0.09066
15.3	0.14146	0.07561	0.06087	0.03019
15.32	0.11502	0.08469	0.16668	0.10495
15.34	0.06305	0.10777	0.21342	0.07503
15.36	0.11385	0.13441	0.18941	0.0798
15.38	0.15059	0.10874	0.16585	0.13328
15.4	0.13736	0.15625	0.13976	0.08781
15.42	0.1104	0.16266	0.11017	0.12386
15.44	0.09792	0.21173	0.13105	0.11104
15.46	0.08068	0.13232	0.0415	0.1449
15.48	0.10874	0.07706	0.12052	0.10607
15.5	0.09632	0.0921	0.17925	0.06209
15.52	0.12826	0.10171	0.13184	0.14309
15.54	0.16365	0.10493	0.1063	0.12991
15.56	0.19505	0.12452	0.15834	0.10172
15.58	0.27621	0.08517	0.05665	0.10327
15.6	0.1909	0.09331	0.05958	0.08999
15.62	0.09011	0.0538	0.02544	0.06831
15.64	0.13782	0.0829	0.05685	0.09563
15.66	0.22502	0.08674	0.14802	0.13234
15.68	0.17153	0.0346	0.15165	0.13247
15.7	0.07543	0.05226	0.10458	0.12017
15.72	0.16123	0.06422	0.09088	0.10942
15.74	0.13515	0.02341	0.09263	0.10501
15.76	0.08435	0.1248	0.05081	0.14069
15.78	0.09435	0.12863	0.09761	0.12382
15.8	0.06565	0.09595	0.14517	0.07745
15.82	0.0861	0.10395	0.1082	0.11557
15.84	0.13881	0.08306	0.06227	0.13893
15.86	0.06875	0.03066	0.09887	0.06787
15.88	0.0989	0.14544	0.05772	0.12678
15.9	0.1045	0.16578	0.05143	0.11911
15.92	0.08334	0.13376	0.11234	0.09676
15.94	0.09986	0.14475	0.11479	0.09378
15.96	0.16094	0.11572	0.10054	0.08257
15.98	0.14768	0.14726	0.17766	0.03463
16	0.09661	0.13543	0.08912	0.09942
16.02	0.04042	0.10396	0.05172	0.10694
16.04	0.09643	0.14955	0.10113	0.09475
16.06	0.08805	0.09401	0.12907	0.06615
16.08	0.09832	0.08396	0.12315	0.02827
16.1	0.12199	0.1038	0.15422	0.03504
16.12	0.0982	0.03277	0.12021	0.0757
16.14	0.05293	0.0796	0.09674	0.14813
16.16	0.07708	0.03069	0.09893	0.11994
16.18	0.13943	0.05528	0.13791	0.05373
16.2	0.14692	0.10171	0.13475	0.07661
16.22	0.08743	0.15203	0.1989	0.13916
16.24	0.1002	0.11114	0.19919	0.10393
16.26	0.10784	0.17897	0.1539	0.1328
16.28	0.11217	0.15794	0.15356	0.16307
16.3	0.05786	0.12185	0.10829	0.08001
16.32	0.08485	0.06173	0.17034	0.11111
16.34	0.09411	0.12779	0.15105	0.13047
16.36	0.10203	0.0813	0.11255	0.10504
16.38	0.12012	0.05773	0.1038	0.10312
16.4	0.10438	0.0953	0.15071	0.16555
16.42	0.08051	0.10695	0.09104	0.18221
16.44	0.10858	0.12128	0.06936	0.12449
16.46	0.19325	0.11633	0.12968	0.10692
16.48	0.15824	0.15084	0.12746	0.08185
16.5	0.10284	0.12479	0.10801	0.08771
16.52	0.18991	0.10875	0.12808	0.16438
16.54	0.12136	0.15443	0.0627	0.12706
16.56	0.13416	0.17877	0.11484	0.07554
16.58	0.18291	0.11613	0.22754	0.11218
16.6	0.10232	0.07784	0.16405	0.11136
16.62	0.07289	0.11052	0.09866	0.1019
16.64	0.05396	0.08706	0.14089	0.07363
16.66	0.05621	0.08075	0.13564	0.08773
16.68	0.01145	0.11458	0.11266	0.08993
16.7	0.098	0.15352	0.14877	0.10641
16.72	0.16991	0.14762	0.1686	0.10414
16.74	0.17543	0.16929	0.17805	0.05789
16.76	0.13548	0.08909	0.13126	0.12594
16.78	0.15189	0.10641	0.13656	0.14085
16.8	0.09579	0.02762	0.13654	0.13618
16.82	0.14193	0.06349	0.13416	0.11654
16.84	0.09063	0.13631	0.09391	0.06124
16.86	0.05523	0.12378	0.07698	0.07162
16.88	0.13528	0.06668	0.07626	0.10542
16.9	0.14317	0.06514	0.08566	0.10559
16.92	0.07724	0.03132	0.16696	0.09229
16.94	0.07432	0.0509	0.07884	0.03325
16.96	0.11076	0.09898	0.15313	0.07929
16.98	0.06904	0.12969	0.12378	0.09807
17	0.05587	0.18742	0.08182	0.11
17.02	0.02863	0.20601	0.0822	0.07082
17.04	0.11231	0.19111	0.20788	0.08533
17.06	0.14344	0.20742	0.21775	0.09715
17.08	0.07894	0.18134	0.09561	0.17402
17.1	0.14172	0.15315	0.13979	0.12622
17.12	0.15552	0.15331	0.08596	0.1269
17.14	0.16506	0.13578	0.13883	0.11903
17.16	0.14435	0.20311	0.09654	0.09458
17.18	0.10338	0.13749	0.05516	0.0704
17.2	0.05923	0.12082	0.10681	0.06496
17.22	0.10821	0.08299	0.06302	0.02393
17.24	0.08359	0.05475	0.13891	0.06418
17.26	0.15446	0.10028	0.09588	0.0733
17.28	0.17603	0.16431	0.02073	0.13674
17.3	0.12444	0.09469	0.08008	0.14384
17.32	0.16928	0.12039	0.07413	0.09247
17.34	0.11923	0.10156	0.15025	0.10726
17.36	0.10858	0.10286	0.10254	0.10441
17.38	0.07727	0.14165	0.08471	0.10411
17.4	0.08962	0.11904	0.11454	0.08912
17.42	0.06748	0.10789	0.11977	0.08297
17.44	0.0968	0.11487	0.08607	0.09954
17.46	0.08228	0.0665	0.10454	0.09155
17.48	0.09877	0.0764	0.12782	0.09036
17.5	0.06841	0.11304	0.10606	0.08777
17.52	0.14837	0.10895	0.16084	0.14539
17.54	0.12284	0.04331	0.17045	0.13353
17.56	0.07562	0.04423	0.18334	0.10497
17.58	0.10391	0.06739	0.12479	0.07848
17.6	0.08534	0.05113	0.09498	0.11446
17.62	0.08572	0.08663	0.10665	0.10032
17.64	0.1132	0.15254	0.08849	0.08754
17.66	0.16753	0.14738	0.10077	0.05031
17.68	0.1736	0.12078	0.05629	0.05932
17.7	0.11827	0.12031	0.06042	0.08483
17.72	0.11774	0.07653	0.11116	0.12819
17.74	0.05698	0.04417	0.14091	0.09898
17.76	0.10591	0.11743	0.11571	0.06908
17.78	0.09769	0.11088	0.06024	0.09007
17.8	0.08209	0.04845	0.13763	0.10895
17.82	0.11317	0.07527	0.09356	0.09435
17.84	0.12115	0.06455	0.11937	0.15803
17.86	0.10146	0.04688	0.13116	0.09963
17.88	0.07108	0.03748	0.12414	0.10438
17.9	0.10669	0.0868	0.08901	0.12588
17.92	0.0933	0.08453	0.08244	0.13203
17.94	0.12246	0.0826	0.07847	0.08386
17.96	0.10503	0.07531	0.07453	0.17101
17.98	0.0982	0.07055	0.15209	0.1195
18	0.12829	0.14713	0.15769	0.04143
18.02	0.14014	0.16724	0.15148	0.056
18.04	0.07042	0.09469	0.14748	0.04132
18.06	0.08752	0.11216	0.14859	0.08234
18.08	0.15266	0.13292	0.10868	0.11001
18.1	0.1093	0.06618	0.12304	0.10543
18.12	0.11656	0.05335	0.11891	0.08386
18.14	0.12187	0.09201	0.1066	0.11638
18.16	0.12033	0.0513	0.06287	0.132
18.18	0.16386	0.06265	0.12694	0.11411
18.2	0.16253	0.05782	0.16443	0.10748
18.22	0.15668	0.05474	0.16003	0.15678
18.24	0.16397	0.08667	0.15923	0.11433
18.26	0.0397	0.09828	0.0848	0.07554
18.28	0.15886	0.05346	0.08543	0.10289
18.3	0.15962	0.13071	0.07796	0.14649
18.32	0.08304	0.15116	0.08722	0.10163
18.34	0.1045	0.11803	0.02192	0.07531
18.36	0.07375	0.11328	0.12137	0.09479
18.38	0.09466	0.04334	0.13022	0.09974
18.4	0.04318	0.08933	0.1503	0.07
18.42	0.14758	0.11657	0.11654	0.06991
18.44	0.17392	0.07828	0.07077	0.19398
18.46	0.15113	0.0479	0.05395	0.11801
18.48	0.11915	0.10974	0.08384	0.1476
18.5	0.10079	0.07922	0.10442	0.13102
18.52	0.13049	0.09377	0.07945	0.09227
18.54	0.0591	0.09532	0.08001	0.09589
18.56	0.1408	0.016	0.0808	0.13657
18.58	0.13212	0.08137	0.11888	0.0898
18.6	0.07458	0.06398	0.14106	0.07429
18.62	0.08685	0.03878	0.11302	0.13027
18.64	0.10722	0.10491	0.09144	0.09107
18.66	0.13649	0.10086	0.06696	0.09472
18.68	0.16927	0.13664	0.04492	0.12145
18.7	0.15512	0.11044	0.11218	0.1569
18.72	0.1282	0.02423	0.1702	0.13742
18.74	0.05948	0.07474	0.16672	0.05399
18.76	0.08738	0.05803	0.14208	0.07095
18.78	0.10291	0.08622	0.0659	0.04973
18.8	0.07239	0.09779	0.10746	0.10842
18.82	0.10211	0.08408	0.06359	0.10881
18.84	0.11497	0.0447	0.10944	0.07836
18.86	0.08284	0.06872	0.08221	0.09625
18.88	0.03336	0.13322	0.08521	0.12901
18.9	0.11337	0.16985	0.22141	0.14559
18.92	0.1134	0.12354	0.24507	0.09551
18.94	0.05504	0.10364	0.10162	0.1301
18.96	0.07003	0.10813	0.10866	0.11643
18.98	0.07587	0.14048	0.09728	0.11892
19	0.09847	0.17534	0.14415	0.15418
19.02	0.1651	0.12105	0.14701	0.1225
19.04	0.11727	0.11016	0.15274	0.07993
19.06	0.11345	0.09281	0.14284	0.11988
19.08	0.16863	0.06137	0.14153	0.09175
19.1	0.14194	0.12821	0.12983	0.08996
19.12	0.12185	0.1025	0.12267	0.12795
19.14	0.16112	0.11244	0.14444	0.15421
19.16	0.12591	0.10593	0.11348	0.08705
19.18	0.09911	0.05523	0.10342	0.11831
19.2	0.04722	0.07603	0.11822	0.1059
19.22	0.04943	0.11045	0.04927	0.07576
19.24	0.08788	0.16448	0.12911	0.06701
19.26	0.05625	0.11811	0.13007	0.05114
19.28	0.05712	0.1406	0.0922	0.07604
19.3	0.07574	0.08592	0.05631	0.11377
19.32	0.09474	0.06781	0.07081	0.14568
19.34	0.10769	0.12881	0.11054	0.07876
19.36	0.06296	0.12287	0.11651	0.13761
19.38	0.06342	0.10962	0.08596	0.12233
19.4	0.14894	0.08815	0.14496	0.09892
19.42	0.12967	0.05829	0.11364	0.09223
19.44	0.09934	0.10889	0.10589	0.05327
19.46	0.09424	0.05325	0.08932	0.09637
19.48	0.10901	0.04608	0.12292	0.05809
19.5	0.0812	0.06304	0.06157	0.04358
19.52	0.06897	0.07083	0.13418	0.03795
19.54	0.13589	0.08713	0.12543	0.05095
19.56	0.17576	0.07953	0.09304	0.14157
19.58	0.11815	0.07438	0.11178	0.21935
19.6	0.10085	0.12532	0.09748	0.08231
19.62	0.10483	0.13183	0.14913	0.06773
19.64	0.02917	0.11462	0.13451	0.10195
19.66	0.05465	0.1043	0.08566	0.10086
19.68	0.0928	0.10316	0.06813	0.08162
19.7	0.12518	0.10503	0.07174	0.08303
19.72	0.10789	0.04546	0.11815	0.11595
19.74	0.09343	0.04174	0.10147	0.07939
19.76	0.12851	0.12407	0.10354	0.08294
19.78	0.17003	0.09315	0.06799	0.10079
19.8	0.13172	0.06687	0.12153	0.13503
19.82	0.10178	0.08653	0.14932	0.09547
19.84	0.09055	0.0413	0.10453	0.09272
19.86	0.14093	0.11906	0.05657	0.11466
19.88	0.12829	0.14083	0.13653	0.12139
19.9	0.12308	0.15048	0.19368	0.1091
19.92	0.13464	0.09072	0.12879	0.08944
19.94	0.09444	0.07154	0.10335	0.14184
19.96	0.13307	0.09198	0.12919	0.18485
19.98	0.16293	0.06813	0.10497	0.13536
20	0.11548	0.05647	0.08455	0.08358
20.02	0.07337	0.10244	0.04228	0.06779
20.04	0.09875	0.06823	0.13965	0.05984
20.06	0.06976	0.15429	0.10893	0.08908
20.08	0.07925	0.09288	0.15109	0.096
20.1	0.08445	0.08712	0.21558	0.1442
20.12	0.05315	0.10455	0.1786	0.10071
20.14	0.04672	0.06175	0.13193	0.08021
20.16	0.08918	0.08871	0.10917	0.10563
20.18	0.12778	0.11406	0.10077	0.10995
20.2	0.08884	0.12185	0.08737	0.13627
20.22	0.07325	0.08238	0.10783	0.13628
20.24	0.13598	0.05923	0.11089	0.05838
20.26	0.11862	0.11426	0.13691	0.09759
20.28	0.08719	0.11401	0.12713	0.13229
20.3	0.15218	0.09704	0.13432	0.10149
20.32	0.10113	0.1187	0.20057	0.06391
20.34	0.07791	0.12627	0.14662	0.06774
20.36	0.09461	0.06335	0.16193	0.10193
20.38	0.09545	0.08309	0.15864	0.05405
20.4	0.0753	0.1193	0.0831	0.09558
20.42	0.08894	0.08444	0.15401	0.08807
20.44	0.12863	0.04897	0.13943	0.06386
20.46	0.05985	0.10057	0.12895	0.08475
20.48	0.08018	0.11929	0.14159	0.10043
20.5	0.10445	0.00876	0.07919	0.08003
20.52	0.13158	0.08538	0.16498	0.08804
20.54	0.13603	0.10982	0.1186	0.13537
20.56	0.09709	0.10797	0.05342	0.09067
20.58	0.11866	0.07269	0.04662	0.08391
20.6	0.06459	0.05561	0.08256	0.10336
20.62	0.10152	0.07776	0.12446	0.11693
20.64	0.09639	0.08131	0.1141	0.08853
20.66	0.1104	0.10025	0.12631	0.17784
20.68	0.12282	0.0868	0.14522	0.23374
20.7	0.12333	0.05151	0.1014	0.24186
20.72	0.08075	0.12169	0.06692	0.11642
20.74	0.09456	0.05598	0.10349	0.09683
20.76	0.10354	0.10223	0.11606	0.12741
20.78	0.09485	0.08288	0.09395	0.06894
20.8	0.11424	0.09405	0.17633	0.0833
20.82	0.1092	0.0962	0.20015	0.082
20.84	0.02888	0.08685	0.1354	0.05661
20.86	0.05659	0.06264	0.06458	0.04977
20.88	0.07396	0.0824	0.08618	0.08116
20.9	0.08004	0.09838	0.13367	0.16414
20.92	0.06823	0.10421	0.17266	0.15267
20.94	0.13385	0.11201	0.13605	0.07131
20.96	0.11776	0.03721	0.19096	0.04074
20.98	0.06388	0.04961	0.1782	0.10722
21	0.12483	0.06256	0.10909	0.10865
21.02	0.19085	0.06951	0.13351	0.10511
21.04	0.17445	0.12989	0.13775	0.14252
21.06	0.13271	0.09805	0.14178	0.09502
21.08	0.05909	0.04909	0.15537	0.06325
21.1	0.07367	0.05926	0.14856	0.11237
21.12	0.07118	0.1237	0.1389	0.06753
21.14	0.07606	0.08131	0.12004	0.10771
21.16	0.05144	0.03076	0.03118	0.10824
21.18	0.039	0.095	0.20487	0.06435
21.2	0.06949	0.09668	0.27464	0.0747
21.22	0.10841	0.11438	0.19474	0.08678
21.24	0.10354	0.11759	0.15229	0.11712
21.26	0.14548	0.06458	0.11796	0.08589
21.28	0.12326	0.11275	0.05869	0.03397
21.3	0.069	0.11041	0.0915	0.07267
21.32	0.13467	0.10482	0.14116	0.08048
21.34	0.14978	0.0903	0.11617	0.03115
21.36	0.1663	0.11103	0.08591	0.09202
21.38	0.10234	0.06935	0.03063	0.1082
21.4	0.08447	0.07103	0.05757	0.04439
21.42	0.11269	0.10614	0.10584	0.10112
21.44	0.16955	0.0857	0.15283	0.12704
21.46	0.09939	0.04506	0.12915	0.12619
21.48	0.07018	0.05408	0.08111	0.09739
21.5	0.08885	0.10502	0.08436	0.0683
21.52	0.1075	0.11866	0.11866	0.13376
21.54	0.07582	0.08669	0.11121	0.19677
21.56	0.14646	0.09418	0.0862	0.17433
21.58	0.13577	0.12162	0.09473	0.08089
21.6	0.10176	0.14987	0.10795	0.15239
21.62	0.19207	0.08282	0.12279	0.10466
21.64	0.14216	0.08316	0.1911	0.08143
21.66	0.11046	0.10784	0.172	0.10839
21.68	0.12556	0.12628	0.08161	0.07082
21.7	0.05504	0.15051	0.10482	0.09227
21.72	0.09629	0.09418	0.07618	0.1422
21.74	0.12246	0.07525	0.13822	0.11725
21.76	0.13398	0.10273	0.12699	0.03608
21.78	0.12243	0.11234	0.10615	0.10106
21.8	0.13596	0.15807	0.11541	0.14261
21.82	0.11414	0.13426	0.17928	0.17164
21.84	0.1373	0.09246	0.19712	0.16541
21.86	0.20836	0.1734	0.18017	0.10869
21.88	0.12973	0.1774	0.11807	0.06672
21.9	0.10975	0.09203	0.06559	0.1057
21.92	0.13244	0.04952	0.07605	0.0882
21.94	0.17237	0.04694	0.0741	0.15014
21.96	0.12042	0.02023	0.06378	0.14126
21.98	0.04488	0.07615	0.15216	0.10437
22	0.03324	0.10355	0.12357	0.10797
22.02	0.12479	0.13029	0.05366	0.11662
22.04	0.1136	0.08587	0.07183	0.14062
22.06	0.10331	0.08373	0.08114	0.13263
22.08	0.13757	0.06577	0.11894	0.11456
22.1	0.12901	0.0654	0.09016	0.11962
22.12	0.09173	0.03316	0.09412	0.11908
22.14	0.12928	0.07155	0.12579	0.1103
22.16	0.14206	0.15285	0.07915	0.04965
22.18	0.13667	0.1293	0.11166	0.05472
22.2	0.1203	0.06969	0.07518	0.10916
22.22	0.04506	0.05561	0.06081	0.15526
22.24	0.09149	0.08221	0.07731	0.07207
22.26	0.10211	0.06486	0.06671	0.05659
22.28	0.12672	0.07676	0.05933	0.05664
22.3	0.0878	0.1299	0.05443	0.08218
22.32	0.09761	0.09152	0.09228	0.08302
22.34	0.12387	0.08836	0.11861	0.05898
22.36	0.09517	0.06669	0.09398	0.05989
22.38	0.08095	0.05355	0.0795	0.09804
22.4	0.05649	0.0817	0.05423	0.09934
22.42	0.03346	0.14955	0.13102	0.18247
22.44	0.06647	0.11345	0.08354	0.18205
22.46	0.08947	0.09409	0.17973	0.06124
22.48	0.0332	0.19807	0.17855	0.12428
22.5	0.09432	0.15738	0.13444	0.12995
22.52	0.17169	0.11356	0.13927	0.13128
22.54	0.21179	0.09876	0.16969	0.08516
22.56	0.18572	0.07865	0.13687	0.0308
22.58	0.09419	0.10167	0.11747	0.02224
22.6	0.06105	0.11571	0.0772	0.06635
22.62	0.04426	0.13702	0.06977	0.13757
22.64	0.04078	0.14272	0.07713	0.14708
22.66	0.13396	0.15833	0.05629	0.1337
22.68	0.18231	0.11852	0.10171	0.11073
22.7	0.1356	0.10101	0.08992	0.07182
22.72	0.0849	0.11452	0.08252	0.11378
22.74	0.11777	0.0442	0.08126	0.07925
22.76	0.12786	0.10702	0.03692	0.15672
22.78	0.10828	0.13076	0.05284	0.10762
22.8	0.11082	0.17174	0.03513	0.09557
22.82	0.14325	0.15124	0.08222	0.08419
22.84	0.08643	0.07629	0.12271	0.08103
22.86	0.06018	0.05221	0.09704	0.11479
22.88	0.07829	0.10968	0.11932	0.0631
22.9	0.04907	0.07011	0.13459	0.05758
22.92	0.07427	0.05607	0.10714	0.14926
22.94	0.10319	0.02408	0.12551	0.13953
22.96	0.04432	0.05429	0.03382	0.11211
22.98	0.11548	0.06806	0.10277	0.12791
23	0.11348	0.08282	0.07998	0.12081
23.02	0.04464	0.03311	0.07106	0.07225
23.04	0.04894	0.05655	0.07726	0.03772
23.06	0.08451	0.07866	0.08819	0.07534
23.08	0.10583	0.07246	0.13244	0.13543
23.1	0.09072	0.0819	0.19082	0.09833
23.12	0.07509	0.04223	0.15913	0.0589
23.14	0.11453	0.06003	0.06716	0.08215
23.16	0.05643	0.10927	0.05654	0.09201
23.18	0.11345	0.14753	0.07834	0.10511
23.2	0.19154	0.08469	0.05346	0.10804
23.22	0.13447	0.07263	0.05888	0.07236
23.24	0.07873	0.10011	0.06927	0.05603
23.26	0.13165	0.17932	0.08757	0.12104
23.28	0.13297	0.15807	0.13046	0.10218
23.3	0.10586	0.08882	0.21007	0.05833
23.32	0.0802	0.08368	0.14205	0.06396
23.34	0.1085	0.08661	0.08775	0.10221
23.36	0.12516	0.10299	0.09989	0.10203
23.38	0.12709	0.07709	0.02946	0.047
23.4	0.09473	0.0654	0.12723	0.0818
23.42	0.13201	0.09786	0.17814	0.1051
23.44	0.1539	0.10197	0.15863	0.11073
23.46	0.15788	0.11126	0.04691	0.0925
23.48	0.14193	0.12912	0.10709	0.12208
23.5	0.13765	0.17134	0.14763	0.15897
23.52	0.14554	0.11532	0.08912	0.18627
23.54	0.04758	0.0634	0.10233	0.07124
23.56	0.06309	0.09958	0.10761	0.0563
23.58	0.08456	0.06747	0.07107	0.08494
23.6	0.0734	0.11126	0.10387	0.08447
23.62	0.05885	0.03368	0.09675	0.10341
23.64	0.08826	0.0677	0.0796	0.13987
23.66	0.11753	0.05232	0.07809	0.17685
23.68	0.10157	0.04412	0.14983	0.15659
23.7	0.08648	0.08798	0.20368	0.10098
23.72	0.10171	0.12426	0.10794	0.098
23.74	0.08287	0.07085	0.04638	0.11161
23.76	0.09249	0.06645	0.09761	0.07424
23.78	0.11505	0.09099	0.05945	0.06911
23.8	0.0753	0.06787	0.089	0.07699
23.82	0.14719	0.09235	0.08061	0.09198
23.84	0.12736	0.10168	0.12127	0.09251
23.86	0.08304	0.03455	0.11097	0.09186
23.88	0.11056	0.0929	0.12747	0.14515
23.9	0.10188	0.1045	0.13176	0.13881
23.92	0.11299	0.1608	0.13934	0.13471
23.94	0.12384	0.16473	0.08953	0.16233
23.96	0.09768	0.15724	0.09159	0.11164
23.98	0.02058	0.12996	0.03287	0.05024
24	0.11747	0.05602	0.02613	0.07867
24.02	0.12856	0.05899	0.12261	0.07729
24.04	0.07807	0.08222	0.13153	0.07076
24.06	0.04694	0.16369	0.06566	0.08584
24.08	0.08068	0.18168	0.08621	0.14357
24.1	0.13641	0.12971	0.08807	0.09189
24.12	0.1927	0.07351	0.08436	0.09845
24.14	0.18583	0.06248	0.11291	0.16965
24.16	0.08223	0.04754	0.12386	0.11635
24.18	0.10367	0.02572	0.07118	0.05108
24.2	0.07553	0.13287	0.08071	0.03014
24.22	0.11547	0.19434	0.14825	0.04529
24.24	0.11723	0.14331	0.12859	0.08027
24.26	0.16089	0.06674	0.09337	0.05947
24.28	0.17775	0.07089	0.09356	0.13645
24.3	0.12135	0.06643	0.10401	0.12652
24.32	0.08293	0.04984	0.14092	0.1378
24.34	0.12456	0.09511	0.13724	0.06207
24.36	0.1535	0.09185	0.09787	0.03937
24.38	0.11819	0.06898	0.06813	0.06895
24.4	0.086	0.12694	0.07137	0.10597
24.42	0.07328	0.16949	0.08169	0.10494
24.44	0.08558	0.14891	0.08107	0.03276
24.46	0.07648	0.13236	0.08151	0.07997
24.48	0.13729	0.09597	0.0705	0.08176
24.5	0.14942	0.1016	0.02835	0.0946
24.52	0.17576	0.05577	0.01665	0.08983
24.54	0.1769	0.10621	0.0565	0.10579
24.56	0.09898	0.12836	0.06226	0.06805
24.58	0.11806	0.09928	0.07994	0.08316
24.6	0.10348	0.08257	0.09675	0.11052
24.62	0.16781	0.15964	0.13202	0.10532
24.64	0.1837	0.12804	0.05656	0.11905
24.66	0.14243	0.07028	0.10516	0.10047
24.68	0.12387	0.06806	0.0829	0.16769
24.7	0.11011	0.0686	0.09316	0.20683
24.72	0.13928	0.10361	0.12235	0.13382
24.74	0.09221	0.08832	0.14155	0.05906
24.76	0.08568	0.09153	0.1	0.13139
24.78	0.0431	0.05877	0.10961	0.15112
24.8	0.08457	0.07956	0.16052	0.17891
24.82	0.12096	0.06509	0.11567	0.15847
24.84	0.11688	0.03235	0.10939	0.12146
24.86	0.054	0.04377	0.12332	0.10054
24.88	0.06446	0.06172	0.14109	0.13638
24.9	0.09428	0.05467	0.15561	0.12004
24.92	0.09677	0.05656	0.09872	0.04805
24.94	0.15781	0.10018	0.07702	0.07252
24.96	0.09344	0.14652	0.08955	0.05924
24.98	0.06006	0.15444	0.09794	0.07599
25	0.08824	0.16286	0.12017	0.07874
25.02	0.12986	0.13403	0.17508	0.09219
25.04	0.14397	0.10142	0.12012	0.11265
25.06	0.11981	0.08343	0.04985	0.0743
25.08	0.08809	0.10368	0.10803	0.08717
25.1	0.12067	0.12356	0.13654	0.12237
25.12	0.13438	0.08689	0.07431	0.08658
25.14	0.09201	0.09096	0.07154	0.06786
25.16	0.1184	0.05173	0.09886	0.13429
25.18	0.09119	0.08486	0.06862	0.15788
25.2	0.07616	0.07082	0.05111	0.09884
25.22	0.10275	0.06079	0.07701	0.05881
25.24	0.11242	0.06763	0.11953	0.1671
25.26	0.10387	0.08017	0.12135	0.12818
25.28	0.06375	0.09478	0.05325	0.12503
25.3	0.05543	0.05214	0.05491	0.05854
25.32	0.08016	0.06017	0.07842	0.10105
25.34	0.10231	0.10028	0.05707	0.11014
25.36	0.10668	0.08978	0.08361	0.07271
25.38	0.11686	0.13196	0.11914	0.07816
25.4	0.11988	0.0999	0.07678	0.09719
25.42	0.10471	0.08867	0.11149	0.1214
25.44	0.10762	0.07525	0.06902	0.08084
25.46	0.06914	0.06731	0.0869	0.08997
25.48	0.11968	0.05318	0.11854	0.11961
25.5	0.15841	0.10899	0.0971	0.05912
25.52	0.07064	0.13056	0.1873	0.0775
25.54	0.11819	0.10628	0.17119	0.07883
25.56	0.10111	0.07417	0.1583	0.05041
25.58	0.18099	0.10145	0.07583	0.06277
25.6	0.22986	0.14274	0.10167	0.08905
25.62	0.14496	0.09466	0.13228	0.07989
25.64	0.10546	0.08022	0.12223	0.04748
25.66	0.13226	0.04801	0.07963	0.06187
25.68	0.11225	0.03768	0.16124	0.0606
25.7	0.08206	0.08757	0.15166	0.06212
25.72	0.07881	0.12743	0.17143	0.03634
25.74	0.05839	0.06735	0.21058	0.07161
25.76	0.0864	0.04799	0.17491	0.072
25.78	0.07498	0.07374	0.13978	0.08314
25.8	0.05538	0.10867	0.12515	0.12663
25.82	0.07134	0.13834	0.06157	0.14704
25.84	0.13555	0.12662	0.07549	0.1293
25.86	0.12973	0.08701	0.06947	0.11334
25.88	0.07552	0.05544	0.05333	0.06619
25.9	0.12666	0.10854	0.05786	0.10219
25.92	0.16255	0.13733	0.06113	0.14029
25.94	0.07658	0.10398	0.13936	0.08802
25.96	0.0926	0.12292	0.14953	0.06328
25.98	0.11853	0.22586	0.07642	0.08726
26	0.13611	0.1341	0.12931	0.11997
26.02	0.05719	0.04877	0.11378	0.12716
26.04	0.06729	0.09846	0.09947	0.05473
26.06	0.1223	0.09959	0.11087	0.05917
26.08	0.1426	0.1441	0.13374	0.0916
26.1	0.12183	0.10976	0.10603	0.06769
26.12	0.12661	0.11544	0.04932	0.06971
26.14	0.12305	0.0704	0.05761	0.10368
26.16	0.06441	0.06766	0.08659	0.06494
26.18	0.06664	0.05824	0.11574	0.07417
26.2	0.14545	0.12444	0.07806	0.06263
26.22	0.10489	0.22356	0.05963	0.05944
26.24	0.04677	0.18474	0.07928	0.02989
26.26	0.03816	0.14317	0.08149	0.01836
26.28	0.07016	0.15975	0.08361	0.06778
26.3	0.04287	0.13307	0.09983	0.05831
26.32	0.05207	0.13317	0.12556	0.07669
26.34	0.05636	0.1439	0.10529	0.11441
26.36	0.0725	0.18183	0.08937	0.15775
26.38	0.08763	0.09031	0.06796	0.10366
26.4	0.12336	0.08646	0.082	0.04707
26.42	0.15955	0.08221	0.15949	0.11944
26.44	0.09749	0.05038	0.17085	0.17188
26.46	0.08551	0.06622	0.09604	0.13867
26.48	0.12521	0.06016	0.08853	0.11672
26.5	0.12989	0.05103	0.13512	0.07832
26.52	0.06035	0.08636	0.13087	0.06356
26.54	0.09098	0.0671	0.14179	0.08396
26.56	0.14942	0.03941	0.07865	0.11175
26.58	0.18001	0.09093	0.06504	0.08393
26.6	0.16173	0.13645	0.08912	0.04466
26.62	0.10755	0.10457	0.11428	0.03659
26.64	0.19133	0.05608	0.08239	0.0894
26.66	0.17176	0.0754	0.12671	0.08835
26.68	0.13813	0.08381	0.15239	0.09785
26.7	0.11257	0.0571	0.14073	0.08793
26.72	0.07783	0.01788	0.1427	0.10467
26.74	0.10651	0.08117	0.09101	0.10271
26.76	0.0874	0.07621	0.06627	0.06022
26.78	0.04576	0.09883	0.07453	0.0863
26.8	0.10146	0.12682	0.07797	0.12395
26.82	0.06631	0.07611	0.10741	0.05336
26.84	0.0668	0.09676	0.12679	0.06165
26.86	0.07412	0.14546	0.0876	0.09933
26.88	0.08873	0.09238	0.11193	0.08841
26.9	0.06408	0.077	0.12156	0.16623
26.92	0.08375	0.08233	0.05153	0.14843
26.94	0.08708	0.14878	0.05532	0.08073
26.96	0.05736	0.13566	0.03808	0.05115
26.98	0.12694	0.10618	0.05534	0.07904
27	0.13911	0.14683	0.10867	0.06614
27.02	0.16955	0.10151	0.08582	0.05025
27.04	0.1096	0.06718	0.03712	0.04625
27.06	0.10898	0.06794	0.10876	0.02872
27.08	0.16083	0.05781	0.1212	0.04485
27.1	0.09434	0.08318	0.04547	0.02884
27.12	0.09187	0.0497	0.06573	0.07322
27.14	0.08028	0.06029	0.0596	0.11984
27.16	0.106	0.09731	0.03615	0.11264
27.18	0.07612	0.10553	0.10493	0.13014
27.2	0.0736	0.0814	0.08607	0.09986
27.22	0.09137	0.13041	0.06325	0.10604
27.24	0.10819	0.21205	0.08335	0.06272
27.26	0.05235	0.12223	0.07854	0.07384
27.28	0.10949	0.09192	0.0375	0.05973
27.3	0.16922	0.07765	0.06703	0.08687
27.32	0.13015	0.05476	0.11831	0.0688
27.34	0.07538	0.16312	0.09591	0.0787
27.36	0.03818	0.18884	0.11913	0.09968
27.38	0.03039	0.12954	0.10755	0.06715
27.4	0.05306	0.08169	0.13223	0.08983
27.42	0.12275	0.06066	0.15285	0.0746
27.44	0.09508	0.12116	0.07119	0.0563
27.46	0.09973	0.0774	0.11881	0.09587
27.48	0.13405	0.0719	0.13803	0.15125
27.5	0.04539	0.08446	0.12832	0.1072
27.52	0.0812	0.09806	0.14923	0.09053
27.54	0.12354	0.09585	0.12641	0.09172
27.56	0.12387	0.08499	0.0872	0.08342
27.58	0.10717	0.08394	0.06523	0.05955
27.6	0.10955	0.08145	0.06338	0.11276
27.62	0.08884	0.09521	0.05269	0.1351
27.64	0.08974	0.04489	0.05937	0.11579
27.66	0.13267	0.08204	0.05286	0.05606
27.68	0.13343	0.10046	0.15059	0.09053
27.7	0.07694	0.08962	0.18408	0.10728
27.72	0.12384	0.12088	0.15477	0.10429
27.74	0.14714	0.13576	0.10109	0.08155
27.76	0.13321	0.10629	0.05936	0.094
27.78	0.09409	0.06667	0.03192	0.08596
27.8	0.1149	0.08264	0.07276	0.03806
27.82	0.11085	0.03642	0.11534	0.08165
27.84	0.10096	0.11362	0.10203	0.086
27.86	0.08095	0.09843	0.11263	0.06198
27.88	0.09996	0.11582	0.09299	0.04084
27.9	0.06295	0.07029	0.06642	0.06927
27.92	0.05116	0.08102	0.0958	0.09772
27.94	0.06362	0.06831	0.08861	0.05933
27.96	0.10241	0.071	0.17578	0.09191
27.98	0.08646	0.10809	0.15368	0.07759
28	0.12622	0.12552	0.03009	0.15468
28.02	0.18045	0.04564	0.13428	0.17894
28.04	0.12429	0.09746	0.10881	0.09528
28.06	0.08501	0.08879	0.06586	0.06466
28.08	0.13323	0.04162	0.08045	0.08741
28.1	0.0968	0.13731	0.04973	0.1519
28.12	0.07983	0.10187	0.06249	0.17294
28.14	0.0497	0.08016	0.10292	0.08181
28.16	0.16125	0.05138	0.13075	0.08335
28.18	0.14199	0.05855	0.03561	0.11832
28.2	0.14425	0.07811	0.05973	0.05608
28.22	0.088	0.09707	0.09555	0.04888
28.24	0.09649	0.08921	0.11625	0.03001
28.26	0.10066	0.07888	0.03943	0.0549
28.28	0.10928	0.09352	0.06306	0.04736
28.3	0.08272	0.10066	0.03152	0.06841
28.32	0.0724	0.11027	0.0971	0.06269
28.34	0.04552	0.0807	0.11534	0.04403
28.36	0.03416	0.05204	0.11371	0.02638
28.38	0.06057	0.08741	0.11117	0.0702
28.4	0.08527	0.07558	0.09203	0.07699
28.42	0.02872	0.09293	0.06153	0.07827
28.44	0.06593	0.08149	0.09449	0.03628
28.46	0.06948	0.12417	0.09806	0.04056
28.48	0.02912	0.11824	0.07169	0.09729
28.5	0.05953	0.17601	0.05843	0.04755
28.52	0.06279	0.14959	0.06384	0.1223
28.54	0.05599	0.0383	0.071	0.15717
28.56	0.08083	0.08608	0.08418	0.08128
28.58	0.08635	0.07338	0.07395	0.0953
28.6	0.06821	0.05857	0.03913	0.07781
28.62	0.03544	0.13719	0.10946	0.10294
28.64	0.08245	0.12163	0.08891	0.0863
28.66	0.0846	0.07613	0.09	0.03454
28.68	0.07304	0.05085	0.03216	0.13267
28.7	0.06101	0.09851	0.1031	0.14903
28.72	0.07877	0.12899	0.13168	0.11036
28.74	0.13421	0.11486	0.09405	0.08613
28.76	0.15515	0.11278	0.09587	0.0981
28.78	0.09122	0.11559	0.12604	0.15397
28.8	0.12508	0.12667	0.1077	0.11381
28.82	0.15789	0.17555	0.07935	0.09243
28.84	0.15623	0.17785	0.09781	0.10087
28.86	0.14316	0.17469	0.13589	0.12714
28.88	0.11244	0.12374	0.07872	0.08678
28.9	0.12481	0.07088	0.08857	0.10257
28.92	0.07294	0.08253	0.05933	0.05435
28.94	0.09715	0.119	0.06254	0.06092
28.96	0.12645	0.08867	0.04692	0.07307
28.98	0.07654	0.08555	0.07009	0.08799
29	0.06411	0.09374	0.0582	0.15126
29.02	0.10434	0.12516	0.05749	0.14744
29.04	0.05803	0.08867	0.03838	0.09273
29.06	0.06869	0.07334	0.14274	0.07014
29.08	0.11898	0.08913	0.14151	0.04447
29.1	0.12343	0.0897	0.08509	0.08097
29.12	0.09288	0.10457	0.08465	0.14346
29.14	0.05514	0.10863	0.11006	0.11843
29.16	0.06673	0.10284	0.1143	0.07612
29.18	0.11293	0.13246	0.09582	0.13928
29.2	0.10576	0.05895	0.05348	0.11555
29.22	0.09743	0.07345	0.10104	0.07809
29.24	0.07	0.14631	0.11694	0.03123
29.26	0.08025	0.14116	0.14504	0.09541
29.28	0.08371	0.10598	0.12808	0.10919
29.3	0.04701	0.09913	0.12252	0.11866
29.32	0.07892	0.07476	0.13253	0.13789
29.34	0.11611	0.08962	0.10404	0.1179
29.36	0.06855	0.10596	0.10831	0.09062
29.38	0.07439	0.0893	0.07866	0.14148
29.4	0.13904	0.12709	0.07394	0.08014
29.42	0.07884	0.14074	0.07123	0.08993
29.44	0.04972	0.10533	0.12589	0.12862
29.46	0.05534	0.10357	0.19695	0.13651
29.48	0.08991	0.12058	0.14533	0.06422
29.5	0.07952	0.03353	0.11735	0.09384
29.52	0.10941	0.06609	0.09579	0.10751
29.54	0.12574	0.02961	0.01485	0.10754
29.56	0.11772	0.06924	0.10492	0.10024
29.58	0.10169	0.06382	0.1323	0.08098
29.6	0.0707	0.04688	0.10182	0.04283
29.62	0.05357	0.09625	0.07868	0.07583
29.64	0.07451	0.08125	0.05547	0.05726
29.66	0.08825	0.05809	0.05884	0.07954
29.68	0.12928	0.1062	0.06473	0.065
29.7	0.088	0.10742	0.0427	0.08368
29.72	0.06475	0.05287	0.0693	0.13283
29.74	0.07201	0.13247	0.02985	0.13674
29.76	0.10721	0.11169	0.06682	0.11493
29.78	0.14044	0.10816	0.09272	0.09738
29.8	0.13547	0.14896	0.14267	0.0837
29.82	0.1166	0.11733	0.13768	0.04138
29.84	0.12878	0.07427	0.06042	0.02438
29.86	0.12983	0.0344	0.05047	0.09634
29.88	0.14891	0.04789	0.0779	0.11142
29.9	0.21276	0.08029	0.12851	0.10836
29.92	0.17181	0.09546	0.11533	0.07484
29.94	0.15132	0.11234	0.0453	0.09822
29.96	0.09655	0.10706	0.16268	0.15619
29.98	0.06106	0.10486	0.19043	0.14604
30	0.09295	0.07966	0.14486	0.17582
30.02	0.08767	0.07372	0.10914	0.1647
30.04	0.06206	0.05076	0.06182	0.10555
30.06	0.09056	0.07895	0.12046	0.11278
30.08	0.06761	0.10545	0.11547	0.10988
30.1	0.06872	0.07283	0.07573	0.09739
30.12	0.11045	0.09118	0.0942	0.10124
30.14	0.112	0.07532	0.08623	0.1063
30.16	0.06284	0.05825	0.06821	0.08649
30.18	0.06497	0.10627	0.0572	0.06564
30.2	0.109	0.09153	0.08445	0.05872
30.22	0.09526	0.05382	0.10916	0.08438
30.24	0.10923	0.08088	0.04806	0.12268
30.26	0.15046	0.03644	0.11964	0.08217
30.28	0.14086	0.02499	0.1168	0.05188
30.3	0.12133	0.10705	0.08106	0.03428
30.32	0.0693	0.08634	0.08898	0.09359
30.34	0.02487	0.06662	0.1009	0.05414
30.36	0.05912	0.06967	0.11491	0.06197
30.38	0.0929	0.07638	0.10267	0.07612
30.4	0.08812	0.09395	0.10545	0.06739
30.42	0.1194	0.06758	0.10791	0.08711
30.44	0.10677	0.04826	0.14582	0.13463
30.46	0.09937	0.03628	0.0929	0.1308
30.48	0.06454	0.07929	0.08333	0.08276
30.5	0.0739	0.13728	0.09606	0.05623
30.52	0.10311	0.15083	0.0687	0.09198
30.54	0.10202	0.06527	0.05537	0.10394
30.56	0.12276	0.12196	0.07427	0.07173
30.58	0.08318	0.10839	0.09225	0.06015
30.6	0.02969	0.09421	0.15257	0.07603
30.62	0.06344	0.06641	0.09716	0.10028
30.64	0.08598	0.06697	0.04853	0.09108
30.66	0.0743	0.1503	0.05684	0.06772
30.68	0.10345	0.0763	0.07268	0.05376
30.7	0.11134	0.09138	0.0415	0.09231
30.72	0.08582	0.07852	0.07558	0.05782
30.74	0.04439	0.08455	0.04268	0.06494
30.76	0.09368	0.03849	0.08309	0.07334
30.78	0.18818	0.02262	0.08187	0.091
30.8	0.17685	0.04833	0.06253	0.07511
30.82	0.07881	0.03724	0.05676	0.11732
30.84	0.0438	0.05009	0.0748	0.0999
30.86	0.07893	0.07431	0.05974	0.05627
30.88	0.11002	0.08832	0.01743	0.03736
30.9	0.05822	0.11821	0.04542	0.07705
30.92	0.05664	0.13833	0.07872	0.07642
30.94	0.078	0.09601	0.11009	0.05758
30.96	0.09034	0.06475	0.08249	0.05728
30.98	0.08089	0.10294	0.08122	0.06033
31	0.11531	0.1239	0.1151	0.06942
31.02	0.13044	0.10791	0.08351	0.07189
31.04	0.08023	0.04527	0.04566	0.11905
31.06	0.14093	0.07319	0.03287	0.08979
31.08	0.10871	0.09064	0.0761	0.0424
31.1	0.1144	0.12939	0.08373	0.07473
31.12	0.12839	0.07938	0.08366	0.09802
31.14	0.08082	0.03799	0.09548	0.09533
31.16	0.03565	0.09285	0.10013	0.14555
31.18	0.08192	0.09675	0.07856	0.09934
31.2	0.14584	0.08827	0.07848	0.09663
31.22	0.07223	0.10459	0.07889	0.08782
31.24	0.09795	0.09719	0.07579	0.04241
31.26	0.09676	0.10108	0.12081	0.07381
31.28	0.06589	0.0629	0.04605	0.07988
31.3	0.06047	0.07784	0.10837	0.13447
31.32	0.05547	0.09016	0.14197	0.12021
31.34	0.12218	0.05644	0.09033	0.11762
31.36	0.12741	0.06514	0.14683	0.08232
31.38	0.10898	0.0761	0.10897	0.0748
31.4	0.17293	0.07557	0.03272	0.10001
31.42	0.12641	0.04373	0.07046	0.1014
31.44	0.10822	0.04753	0.14221	0.11159
31.46	0.04455	0.06994	0.15266	0.09774
31.48	0.13727	0.12514	0.11394	0.07289
31.5	0.11143	0.13954	0.11208	0.04756
31.52	0.04262	0.05244	0.14659	0.06345
31.54	0.06394	0.0822	0.11543	0.12899
31.56	0.06345	0.11163	0.15711	0.13976
31.58	0.13157	0.08603	0.13539	0.13474
31.6	0.0879	0.05213	0.06913	0.10489
31.62	0.06266	0.0754	0.07427	0.13799
31.64	0.07628	0.09445	0.08287	0.09895
31.66	0.08856	0.04049	0.08616	0.09675
31.68	0.03317	0.03634	0.15343	0.1586
31.7	0.10278	0.05263	0.12631	0.15425
31.72	0.16633	0.07519	0.0802	0.06448
31.74	0.11535	0.10572	0.02482	0.06848
31.76	0.10634	0.12583	0.09806	0.11384
31.78	0.02564	0.15406	0.11435	0.10485
31.8	0.12346	0.12561	0.09707	0.09238
31.82	0.12265	0.11312	0.09687	0.12005
31.84	0.10019	0.05961	0.0751	0.10425
31.86	0.07709	0.05433	0.05776	0.07893
31.88	0.05911	0.12616	0.04512	0.11802
31.9	0.07116	0.11236	0.10518	0.10481
31.92	0.07841	0.12194	0.14191	0.10244
31.94	0.02281	0.11696	0.14537	0.0984
31.96	0.10469	0.0649	0.15137	0.0571
31.98	0.15885	0.0599	0.1737	0.09608
32	0.12729	0.05435	0.1524	0.15882
32.02	0.07159	0.04382	0.08583	0.1163
32.04	0.04977	0.09171	0.08221	0.08923
32.06	0.08707	0.10725	0.13901	0.06375
32.08	0.07806	0.05552	0.15891	0.09266
32.1	0.07246	0.05185	0.14842	0.04996
32.12	0.11939	0.04808	0.07349	0.07201
32.14	0.05095	0.0594	0.05534	0.10107
32.16	0.09995	0.06397	0.04564	0.15469
32.18	0.11105	0.06887	0.0411	0.12523
32.2	0.09484	0.04701	0.07078	0.04726
32.22	0.08807	0.07282	0.02307	0.05995
32.24	0.06133	0.08506	0.09529	0.06298
32.26	0.05418	0.06273	0.12608	0.05815
32.28	0.04482	0.05932	0.14481	0.05579
32.3	0.0655	0.07054	0.05993	0.05055
32.32	0.08153	0.03088	0.10299	0.06441
32.34	0.09256	0.06688	0.10705	0.07325
32.36	0.09906	0.05753	0.11441	0.0813
32.38	0.09888	0.12033	0.10931	0.08163
32.4	0.12495	0.05873	0.09032	0.11304
32.42	0.15816	0.05849	0.09677	0.07903
32.44	0.12448	0.03882	0.10901	0.06614
32.46	0.11658	0.02948	0.07546	0.04858
32.48	0.15192	0.04584	0.07083	0.06833
32.5	0.10698	0.07767	0.09743	0.08864
32.52	0.07121	0.09798	0.10551	0.08793
32.54	0.09268	0.06269	0.12409	0.11659
32.56	0.14129	0.08825	0.14662	0.15463
32.58	0.14292	0.1322	0.13759	0.08411
32.6	0.12699	0.10193	0.11616	0.03756
32.62	0.09831	0.09745	0.04129	0.071
32.64	0.08623	0.03791	0.06503	0.01561
32.66	0.06799	0.04868	0.07416	0.0652
32.68	0.13957	0.08285	0.08343	0.04075
32.7	0.11091	0.0816	0.09287	0.07348
32.72	0.08751	0.10796	0.08291	0.0995
32.74	0.09288	0.03911	0.09818	0.07996
32.76	0.08242	0.04357	0.10015	0.08618
32.78	0.07026	0.06005	0.07643	0.1593
32.8	0.07933	0.07295	0.08367	0.16224
32.82	0.1063	0.07148	0.06791	0.11232
32.84	0.09168	0.05484	0.07959	0.07904
32.86	0.07054	0.07761	0.09574	0.05382
32.88	0.05641	0.08088	0.12349	0.09631
32.9	0.08812	0.08209	0.07013	0.07143
32.92	0.05176	0.06093	0.05738	0.05564
32.94	0.10712	0.06251	0.09128	0.09216
32.96	0.06237	0.08534	0.05554	0.08052
32.98	0.1135	0.05403	0.0369	0.08416
33	0.13263	0.06062	0.05434	0.07833
33.02	0.11476	0.04745	0.04797	0.07612
33.04	0.10411	0.02808	0.05899	0.05842
33.06	0.09186	0.11682	0.04062	0.06587
33.08	0.07243	0.14646	0.05097	0.07847
33.1	0.10042	0.15111	0.07529	0.04927
33.12	0.13693	0.10692	0.11761	0.08222
33.14	0.16921	0.13124	0.11074	0.08614
33.16	0.15303	0.08753	0.11047	0.04597
33.18	0.05915	0.07502	0.1461	0.03738
33.2	0.05922	0.01069	0.06491	0.02826
33.22	0.0599	0.0789	0.08718	0.02984
33.24	0.11233	0.07771	0.08683	0.04482
33.26	0.05535	0.12133	0.07643	0.03211
33.28	0.02744	0.09442	0.08794	0.02298
33.3	0.06277	0.05861	0.12403	0.05524
33.32	0.09354	0.064	0.11523	0.10823
33.34	0.10143	0.10005	0.0909	0.10474
33.36	0.13377	0.07692	0.06914	0.11009
33.38	0.11617	0.06678	0.0614	0.19282
33.4	0.12645	0.09819	0.0296	0.18124
33.42	0.12288	0.10421	0.07998	0.07499
33.44	0.11513	0.07368	0.09134	0.09044
33.46	0.13739	0.01975	0.08647	0.09416
33.48	0.08423	0.05255	0.08972	0.08782
33.5	0.05663	0.06576	0.1008	0.08346
33.52	0.06585	0.04914	0.08072	0.1216
33.54	0.13173	0.10144	0.13167	0.1071
33.56	0.12663	0.16134	0.0621	0.10456
33.58	0.13777	0.1159	0.10416	0.12354
33.6	0.08729	0.052	0.13004	0.0793
33.62	0.0392	0.05812	0.11097	0.12821
33.64	0.11284	0.11432	0.11912	0.09527
33.66	0.10266	0.12473	0.11045	0.08692
33.68	0.06559	0.07759	0.06726	0.09474
33.7	0.07978	0.05164	0.04237	0.07109
33.72	0.08262	0.03957	0.03518	0.09015
33.74	0.09758	0.08709	0.06649	0.14133
33.76	0.11603	0.12554	0.1106	0.14119
33.78	0.16399	0.12523	0.08975	0.07015
33.8	0.10247	0.1116	0.06003	0.03144
33.82	0.03381	0.09657	0.07008	0.07542
33.84	0.09122	0.05701	0.05406	0.08195
33.86	0.08219	0.08126	0.08929	0.11792
33.88	0.07837	0.0468	0.10586	0.09092
33.9	0.06142	0.03466	0.11523	0.07077
33.92	0.06028	0.06199	0.07057	0.06175
33.94	0.07184	0.05821	0.12639	0.06077
33.96	0.09754	0.07782	0.14898	0.04183
33.98	0.12622	0.0659	0.10915	0.12734
34	0.10243	0.0282	0.08499	0.13346
34.02	0.15418	0.0516	0.10728	0.06683
34.04	0.09197	0.07937	0.10204	0.06261
34.06	0.11075	0.09804	0.05391	0.08944
34.08	0.12566	0.12398	0.11516	0.05931
34.1	0.17284	0.11214	0.16481	0.09066
34.12	0.14474	0.09057	0.18056	0.08752
34.14	0.07034	0.11491	0.14771	0.11821
34.16	0.05643	0.12736	0.07025	0.11131
34.18	0.04739	0.11316	0.13858	0.03818
34.2	0.05138	0.06207	0.18943	0.0799
34.22	0.07407	0.04778	0.15828	0.07565
34.24	0.09056	0.05289	0.12405	0.06683
34.26	0.09821	0.08986	0.1296	0.03147
34.28	0.12739	0.0694	0.10945	0.09967
34.3	0.11252	0.07444	0.05135	0.1458
34.32	0.09852	0.11784	0.06272	0.12721
34.34	0.11876	0.1398	0.10813	0.06556
34.36	0.07159	0.09276	0.10713	0.03704
34.38	0.06871	0.04292	0.13365	0.07274
34.4	0.06968	0.05387	0.1467	0.08845
34.42	0.06861	0.07095	0.11125	0.14138
34.44	0.06307	0.0662	0.07421	0.10042
34.46	0.09085	0.07596	0.0798	0.076
34.48	0.06996	0.07982	0.09566	0.1109
34.5	0.10711	0.09903	0.07738	0.11532
34.52	0.16175	0.11507	0.04849	0.05344
34.54	0.08152	0.07141	0.0552	0.03687
34.56	0.07374	0.08006	0.07292	0.03653
34.58	0.11769	0.10215	0.05738	0.06695
34.6	0.15015	0.04382	0.09603	0.0885
34.62	0.10678	0.07104	0.12615	0.03538
34.64	0.11367	0.06431	0.05668	0.06247
34.66	0.09615	0.14457	0.0714	0.08794
34.68	0.16501	0.13778	0.11629	0.05695
34.7	0.14757	0.09987	0.09897	0.06903
34.72	0.15103	0.05733	0.02879	0.09605
34.74	0.12798	0.08675	0.05182	0.14684
34.76	0.08953	0.06646	0.08817	0.10883
34.78	0.04455	0.05968	0.09575	0.11278
34.8	0.11289	0.04906	0.08612	0.10926
34.82	0.11179	0.05197	0.13245	0.11499
34.84	0.09264	0.0957	0.11802	0.13901
34.86	0.09211	0.11608	0.05627	0.0872
34.88	0.08839	0.06559	0.0822	0.0461
34.9	0.11104	0.09336	0.09345	0.06063
34.92	0.12224	0.08985	0.11376	0.07325
34.94	0.05813	0.10268	0.09522	0.03563
34.96	0.05365	0.08151	0.07283	0.06509
34.98	0.03659	0.10875	0.08234	0.07451
35	0.04111	0.10551	0.04774	0.06158
35.02	0.04454	0.08824	0.03737	0.06139
35.04	0.03761	0.0863	0.07241	0.07982
35.06	0.0773	0.0761	0.10835	0.07473
35.08	0.13228	0.07419	0.11566	0.05176
35.1	0.13938	0.06126	0.0683	0.0319
35.12	0.09131	0.0645	0.0553	0.07764
35.14	0.09884	0.09142	0.05797	0.1507
35.16	0.12129	0.08275	0.08011	0.1917
35.18	0.12767	0.0923	0.03772	0.16937
35.2	0.14012	0.04585	0.10442	0.1274
35.22	0.08417	0.09316	0.0502	0.07531
35.24	0.07551	0.10483	0.08486	0.07505
35.26	0.14524	0.08939	0.08488	0.07503
35.28	0.09767	0.03982	0.11262	0.08496
35.3	0.03603	0.11568	0.06005	0.10406
35.32	0.09279	0.09212	0.1059	0.0586
35.34	0.07549	0.08166	0.08307	0.04832
35.36	0.04593	0.08781	0.07717	0.09844
35.38	0.06487	0.10496	0.11597	0.11378
35.4	0.10434	0.08065	0.06209	0.10853
35.42	0.07561	0.06876	0.07187	0.12161
35.44	0.07587	0.07469	0.09591	0.08198
35.46	0.10567	0.10733	0.16526	0.02916
35.48	0.03894	0.09513	0.12076	0.039
35.5	0.11639	0.08115	0.08997	0.07876
35.52	0.13323	0.06044	0.10597	0.12152
35.54	0.0532	0.06835	0.06381	0.07871
35.56	0.10968	0.12912	0.07973	0.08
35.58	0.05257	0.0504	0.11375	0.07378
35.6	0.07989	0.08913	0.05338	0.12315
35.62	0.03271	0.17644	0.04552	0.11816
35.64	0.0525	0.18072	0.06593	0.09035
35.66	0.11578	0.16095	0.0322	0.09247
35.68	0.09983	0.0421	0.05871	0.07019
35.7	0.03872	0.11647	0.11472	0.0252
35.72	0.04496	0.11928	0.1138	0.05073
35.74	0.07738	0.09172	0.04728	0.051
35.76	0.0803	0.09031	0.05633	0.07599
35.78	0.09133	0.13592	0.06314	0.07362
35.8	0.08036	0.09126	0.11206	0.09892
35.82	0.08789	0.07137	0.08626	0.07781
35.84	0.10715	0.07138	0.0491	0.02
35.86	0.13021	0.0349	0.08634	0.04611
35.88	0.11301	0.08925	0.10517	0.05031
35.9	0.09133	0.11063	0.07667	0.07543
35.92	0.04359	0.10445	0.0758	0.05727
35.94	0.05083	0.0521	0.08126	0.0523
35.96	0.10006	0.04592	0.06668	0.05944
35.98	0.11523	0.09586	0.08424	0.08097
36	0.07396	0.13611	0.10742	0.12474
36.02	0.09016	0.08113	0.01965	0.11734
36.04	0.07624	0.03944	0.08494	0.04087
36.06	0.07094	0.05546	0.11433	0.05032
36.08	0.11938	0.08262	0.10158	0.08112
36.1	0.12102	0.10809	0.04508	0.07005
36.12	0.11885	0.09198	0.05656	0.06772
36.14	0.10121	0.04237	0.0633	0.07573
36.16	0.06198	0.06153	0.09301	0.07722
36.18	0.07984	0.04696	0.08871	0.07693
36.2	0.10759	0.04294	0.0745	0.11976
36.22	0.10271	0.05988	0.07456	0.06968
36.24	0.08457	0.03793	0.11818	0.09024
36.26	0.13702	0.06427	0.16191	0.12398
36.28	0.17582	0.0481	0.13459	0.09092
36.3	0.15075	0.06422	0.05955	0.05919
36.32	0.07985	0.0687	0.0616	0.10059
36.34	0.09578	0.07428	0.08101	0.09766
36.36	0.13405	0.12731	0.07821	0.08493
36.38	0.1393	0.11806	0.0691	0.05719
36.4	0.08336	0.0414	0.08187	0.04012
36.42	0.06334	0.07411	0.11467	0.05282
36.44	0.06479	0.0823	0.12285	0.09179
36.46	0.06161	0.08502	0.08872	0.0872
36.48	0.04295	0.09833	0.0736	0.06094
36.5	0.06979	0.06849	0.05139	0.1231
36.52	0.11421	0.09162	0.05797	0.1752
36.54	0.09532	0.16244	0.0857	0.18384
36.56	0.10637	0.15099	0.08827	0.19099
36.58	0.05471	0.05702	0.06709	0.13861
36.6	0.09837	0.06657	0.11894	0.07074
36.62	0.10206	0.03177	0.10856	0.0611
36.64	0.0794	0.07945	0.11868	0.0755
36.66	0.13377	0.09744	0.08394	0.03597
36.68	0.11657	0.06441	0.0523	0.09427
36.7	0.09968	0.05377	0.09258	0.04411
36.72	0.10083	0.0572	0.12537	0.04443
36.74	0.07004	0.0468	0.08621	0.05943
36.76	0.04745	0.02644	0.08636	0.06614
36.78	0.08918	0.06876	0.09337	0.09552
36.8	0.07137	0.094	0.05768	0.11832
36.82	0.03732	0.09921	0.08348	0.04596
36.84	0.03546	0.10128	0.09407	0.08164
36.86	0.04711	0.09345	0.05944	0.096
36.88	0.11679	0.0548	0.08352	0.06409
36.9	0.10684	0.06772	0.09949	0.0992
36.92	0.06042	0.04171	0.09714	0.11957
36.94	0.05645	0.1021	0.16097	0.098
36.96	0.10445	0.0817	0.15277	0.03505
36.98	0.1017	0.09488	0.10374	0.05738
37	0.14122	0.12088	0.11377	0.02357
37.02	0.10107	0.07902	0.11455	0.04618
37.04	0.04341	0.06074	0.10632	0.07074
37.06	0.04818	0.08787	0.03958	0.09714
37.08	0.10305	0.09796	0.08002	0.10603
37.1	0.06524	0.13372	0.07941	0.07726
37.12	0.04853	0.10001	0.12691	0.11946
37.14	0.07934	0.06842	0.1078	0.11772
37.16	0.05632	0.09716	0.06753	0.03935
37.18	0.05154	0.11413	0.046	0.05716
37.2	0.05921	0.18061	0.05539	0.04624
37.22	0.07478	0.11938	0.09933	0.09135
37.24	0.1277	0.11812	0.07689	0.08219
37.26	0.14491	0.11228	0.06779	0.08786
37.28	0.08244	0.07781	0.05664	0.10699
37.3	0.08389	0.11431	0.08562	0.04569
37.32	0.05379	0.07359	0.04251	0.03363
37.34	0.12941	0.05711	0.12094	0.08677
37.36	0.15229	0.10427	0.10498	0.11481
37.38	0.09568	0.11334	0.07899	0.09927
37.4	0.04084	0.0537	0.12663	0.13087
37.42	0.10154	0.02121	0.06593	0.15605
37.44	0.09324	0.04917	0.11525	0.17245
37.46	0.1034	0.07164	0.13902	0.10618
37.48	0.11407	0.07982	0.1197	0.06072
37.5	0.1212	0.0703	0.10221	0.10431
37.52	0.14998	0.07288	0.11173	0.09129
37.54	0.09455	0.07152	0.10818	0.04331
37.56	0.06654	0.10837	0.08901	0.03693
37.58	0.07097	0.07172	0.03266	0.06507
37.6	0.12852	0.05246	0.13838	0.09677
37.62	0.11845	0.07818	0.17707	0.09074
37.64	0.06522	0.09644	0.15051	0.07871
37.66	0.06847	0.0767	0.0823	0.0419
37.68	0.04749	0.08074	0.10069	0.0463
37.7	0.04414	0.11416	0.09266	0.08136
37.72	0.05913	0.1017	0.10007	0.07441
37.74	0.12511	0.06434	0.06046	0.0673
37.76	0.13634	0.07144	0.0669	0.09022
37.78	0.09421	0.06015	0.09421	0.07849
37.8	0.08709	0.01973	0.0711	0.06457
37.82	0.11417	0.04922	0.09415	0.08757
37.84	0.11397	0.10694	0.14402	0.13132
37.86	0.08872	0.11504	0.10267	0.10122
37.88	0.07257	0.13045	0.07039	0.06014
37.9	0.06724	0.1472	0.08466	0.08492
37.92	0.07204	0.10949	0.09984	0.03362
37.94	0.0522	0.06852	0.02049	0.0391
37.96	0.10062	0.06796	0.0492	0.05546
37.98	0.05925	0.0727	0.07209	0.07001
38	0.02266	0.10991	0.06823	0.08402
38.02	0.07635	0.09888	0.06997	0.11345
38.04	0.07538	0.0673	0.08966	0.12356
38.06	0.07921	0.04117	0.08857	0.12762
38.08	0.0637	0.01845	0.08868	0.12288
38.1	0.0583	0.04657	0.10579	0.09627
38.12	0.06888	0.05665	0.1011	0.08796
38.14	0.07055	0.07459	0.07475	0.05223
38.16	0.20287	0.05477	0.10424	0.02794
38.18	0.15189	0.03623	0.1478	0.04345
38.2	0.07066	0.02689	0.09854	0.02753
38.22	0.04674	0.06315	0.10388	0.05305
38.24	0.12086	0.10918	0.10654	0.08496
38.26	0.14033	0.09851	0.06007	0.06816
38.28	0.13679	0.08286	0.07528	0.05054
38.3	0.07425	0.08564	0.03635	0.06463
38.32	0.02348	0.06039	0.04716	0.02933
38.34	0.03842	0.10543	0.07585	0.03505
38.36	0.11801	0.09958	0.0793	0.09049
38.38	0.10068	0.05062	0.06775	0.11192
38.4	0.06064	0.09192	0.03673	0.11303
38.42	0.06629	0.07061	0.03368	0.05589
38.44	0.07556	0.03217	0.06635	0.07655
38.46	0.07114	0.05105	0.03877	0.07722
38.48	0.06318	0.03705	0.08621	0.06604
38.5	0.09897	0.07061	0.04297	0.08496
38.52	0.09874	0.08968	0.11694	0.075
38.54	0.08724	0.13167	0.1324	0.05053
38.56	0.07916	0.07524	0.08868	0.04964
38.58	0.08121	0.0525	0.06913	0.05765
38.6	0.04576	0.05274	0.048	0.04618
38.62	0.03189	0.11713	0.02632	0.04317
38.64	0.05506	0.11068	0.03447	0.08376
38.66	0.10384	0.05044	0.05368	0.07238
38.68	0.11899	0.03919	0.02285	0.04221
38.7	0.07174	0.07312	0.05873	0.05409
38.72	0.02365	0.07104	0.08541	0.10798
38.74	0.03716	0.03613	0.07875	0.08158
38.76	0.03114	0.03302	0.05122	0.116
38.78	0.08122	0.04497	0.0527	0.15891
38.8	0.08451	0.05057	0.10651	0.10637
38.82	0.07139	0.05159	0.12138	0.08861
38.84	0.03136	0.07289	0.10051	0.10531
38.86	0.04158	0.0878	0.08464	0.09027
38.88	0.08695	0.10368	0.09519	0.11639
38.9	0.14459	0.13497	0.08755	0.08455
38.92	0.10259	0.09084	0.11114	0.07407
38.94	0.08176	0.08161	0.05088	0.05717
38.96	0.06835	0.07058	0.09998	0.08336
38.98	0.04065	0.09817	0.08117	0.05513
39	0.04859	0.07206	0.10124	0.0873
39.02	0.0953	0.13133	0.09499	0.08211
39.04	0.07305	0.09663	0.09071	0.07894
39.06	0.065	0.0757	0.09749	0.06525
39.08	0.04988	0.07161	0.08203	0.06062
39.1	0.05076	0.11258	0.04537	0.04047
39.12	0.09688	0.08109	0.09709	0.0761
39.14	0.06702	0.04969	0.12941	0.1274
39.16	0.04928	0.06953	0.10036	0.09484
39.18	0.0565	0.07377	0.0714	0.05044
39.2	0.04896	0.05591	0.07394	0.04688
39.22	0.07293	0.06218	0.11628	0.05801
39.24	0.04866	0.05508	0.08455	0.03558
39.26	0.06154	0.0412	0.0871	0.04254
39.28	0.08685	0.07754	0.08938	0.04655
39.3	0.10438	0.10484	0.1032	0.07173
39.32	0.07443	0.11973	0.1329	0.09014
39.34	0.07379	0.05403	0.09225	0.12237
39.36	0.08901	0.0643	0.10369	0.09305
39.38	0.07629	0.07311	0.10951	0.07585
39.4	0.06919	0.09136	0.07965	0.03942
39.42	0.06883	0.08116	0.04563	0.03883
39.44	0.05027	0.08955	0.04036	0.05907
39.46	0.03473	0.06005	0.09734	0.05996
39.48	0.03991	0.0872	0.12945	0.05142
39.5	0.05677	0.04046	0.14762	0.04174
39.52	0.08425	0.04424	0.09395	0.0714
39.54	0.11491	0.04797	0.06235	0.07639
39.56	0.05716	0.04877	0.04371	0.03902
39.58	0.07088	0.06879	0.04934	0.06899
39.6	0.0713	0.08571	0.11001	0.10557
39.62	0.09464	0.1148	0.08978	0.0843
39.64	0.12707	0.05654	0.05499	0.02387
39.66	0.10668	0.04796	0.062	0.0508
39.68	0.06641	0.08304	0.02868	0.06716
39.7	0.0346	0.09357	0.03801	0.11843
39.72	0.05566	0.08166	0.03764	0.11594
39.74	0.0951	0.08075	0.06679	0.05128
39.76	0.0657	0.10698	0.06959	0.04517
39.78	0.09458	0.0715	0.05424	0.05101
39.8	0.09372	0.08716	0.06356	0.04529
39.82	0.09221	0.12189	0.05514	0.07047
39.84	0.11118	0.11046	0.10116	0.07147
39.86	0.10591	0.07418	0.07528	0.07624
39.88	0.07812	0.06774	0.06865	0.07622
39.9	0.09546	0.07559	0.07317	0.0696
39.92	0.09206	0.06411	0.04653	0.06499
39.94	0.0561	0.09363	0.06904	0.0576
[truncated: 3,003 more rows]
