# Supplementary material for: Light-induced fine-tuning of optical cavities for organic optoelectronic devices
Source: Nat Commun. 2025 Sep 25;16:8426. doi: 10.1038/s41467-025-64272-7 (PMC12462449; doi:10.1038/s41467-025-64272-7)
Supplement: Supplementary file 3 — Source data [file 41467_2025_64272_MOESM3_ESM.zip › Data availability/Supplementary Fig. 5.xlsx]

## Sheet: a_Conductivity
Time (h)	Conductivity (S/cm)	Conductivity (S/cm)	Conductivity (S/cm)
	MeO-TPD:NDP9	Spiro-TAD:NDP9	NPB:NDP9
0	0.000734108	0.000347176	5.18992e-05
0.5	0.000691613	0.000291573	4.50066e-05
1	0.000551268	0.000230948	4.22336e-05
1.5	0.000470086	0.000173054	3.88188e-05

## Sheet: b_Conductivity
Time (h)	Conductivity (S/cm)
	Spiro-TTB: NDP9
0	0.000367975
0.5	0.000337573
1	0.000337211
1.5	0.000254626
2	0.000178356
2.5	0.000113368
3	8.71116e-05
